# Supplementary material for: Inhibition of Resistance-Refractory P. falciparum Kinase PKG Delivers Prophylactic, Blood Stage, and Transmission-Blocking Antiplasmodial Activity
Source: Cell Chem Biol. 2020 Jul 16;27(7):806–816.e8. doi: 10.1016/j.chembiol.2020.04.001 (PMC7369637; doi:10.1016/j.chembiol.2020.04.001)
Supplement: Table S1. Full Datasets for the Reported Experiments, Related to Figures 1–3 [file mmc2.xlsx]

## Sheet: Table S1 (A)
Table S1 (A) (related to Figure 1D). MMV030084 asexual blood stage activity data.
	Mean IC50	SEM	n
72 h ABS activity Dd2-B2	120.4	2.934	18
72 h ABS activity 3D7-A10	109.2	10.4	3
Early ring stage activity 3D7-A10	5247	823.624	3
Late ring stage activity 3D7-A10	5874.33	411.892	3
Early trophozoite activity 3D7-A10	3215	77.436	3
Late trophozoite activity 3D7-A10	3280	127.97	3
Schizont biphasic shift 1 3D7-A10	95.643	2.588	3
Schizont activity shift 2 3D7-A10	3931.63	378.178	3
All values are given in nM. ABS: asexual blood stage. Activity of specific life stages is based on 8 h exposures. SEM: standard error of the mean, n: number of biological repeats with two technical replicates each.

## Sheet: Table S1 (B)
Table S1 (B) (related to Figure S1). Activity (IC50 in nM) of MMV030084 and its analogs against Dd2-B2 and a TKL3-mutant line.
	Dd2-B2 wild-type				sel. Dd2-B2 TKL3T1268R
	Mean IC50	SEM	n		Mean IC50	SEM	n
MMV030084 (TCMDC-140369)	120.4	2.93369	18		354.899	14.9192	9
TCMDC-140680	85.8975	9.76133	4		248.825	43.7354	4
MMV030734 (TCMDC-141019)	65.2925	5.41255	4		196.975	1.21544	4
TCMDC-141334	276.975	23.4335	4		598.825	98.0049	4
TCMDC-140762	186.825	4.93295	4		443.225	18.1492	4
TCMDC-140549	210.075	17.4974	4		286.7	43.4022	4
TCMDC-141154	140.075	8.57723	4		368.8	16.4908	4
TCMDC-141060	179.875	19.5773	4		589.825	64.5037	4
TCMDC-141070	186	10.2006	4		717.2	22.8324	4
TCMDC-141079	249.6	21.4305	4		771.35	33.6067	4
TCMDC-140700	394.5	12.2149	4		1193.8	136.662	4
All values are given in nM. Sel: MMV030084-selected line. SEM: standard error of the mean, n: number of biological repeats with two technical replicates each.

## Sheet: Table S1 (C)
Table S1 (C). Log2 fold changes in metabolite levels induced by MMV030084 treatment of trophozoites and schizonts. Atovaquone (ATQ) was used as a control.
Metabolite	Trophozoites - ATQ	Schizonts - ATQ	Trophozoites - MMV030084	Schizonts - MMV030084
HVDD	0.0322086	0.0150091	-0.103648	0.962537
PEEK	0.0457085	0.219531	0.228731	0.881849
DLH	0.0194814	0.0537276	-0.865916	0.79926
DLS	-0.122731	0.294764	-1.17273	0.796632
PVNF	-0.948968	-0.0579446	-0.94888	0.754264
PEE	-0.148949	0.221519	0.205808	0.706969
xanthosine-5-phosphate	-0.737324	-0.537113	0.26378	0.663692
N-acetyl-L-ornithine	0.0955315	0.0674406	0.0800203	0.597206
coenzyme A	-0.81276	-0.0748212	0.151783	0.573766
PE	0.34331	0.257345	-0.188593	0.54352
orotate	0.363913	-1.30338	-0.117831	0.5413
N-carbamoyl-L-aspartate	3.05823	2.1031	0.0381491	0.526005
PD	0.177342	0.271901	-0.349783	0.504076
pantothenate	-0.383347	-0.166728	0.312997	0.474228
NADPH	-0.699667	0.264667	-0.0453309	0.468524
ADP-D-glucose	-0.0464264	0.0782098	0.035739	0.441292
UDP-D-glucuronate	-0.164144	-0.0618783	0.110628	0.441154
NADP+	-0.0653999	-0.0362595	0.181884	0.414436
serine	-0.066944	0.0284207	0.250196	0.411925
Octulose 8/1P	-0.0326254	-0.0875235	0.127844	0.408308
Hexose	-0.376081	0.0277233	0.313173	0.407366
N-acetyl-glutamate	-0.16964	0.068517	0.156271	0.404267
N-Acetyl-L-alanine	-0.315626	-0.208931	0.463894	0.397074
DL-Pipecolic Acid	-0.217215	0.155495	-0.450489	0.385334
dihydroorotate	4.18175	3.18144	0.173632	0.384614
FMN	-0.124237	-0.114313	0.568199	0.358246
D-sedoheptulose-1/7-phosphate	-0.528135	-0.253219	-0.0677177	0.354375
thiamine	-0.351545	-0.0512146	0.163235	0.346606
glutathione	-0.128726	-0.00494111	0.100929	0.344988
UDP-D-glucose	-0.168263	-0.005875	0.107959	0.340885
N-acetyl-glutamine	-0.0823644	-0.0750763	-0.0662341	0.326168
2-Hydroxy-2-methylbutanedioic acid	-0.126694	-0.0130713	0.223608	0.323944
a-ketoglutarate	-0.00421555	-0.0843724	0.218537	0.323229
Octulose Bisphosphate	-0.267039	-0.0593993	-0.0478999	0.301988
4-aminobutyrate	0.101189	0.163434	0.187426	0.300054
dTDP	-0.522205	-1.16428	0.117404	0.299487
fumarate	-0.377189	-0.531863	-0.0898171	0.296204
lysine	0.273551	0.58741	-0.481083	0.29347
dTTP	-1.04438	-0.978776	0.2132	0.292382
FAD	-0.090399	0.00634856	0.0578476	0.288816
glutamate	0.0254505	0.117236	0.121808	0.283756
acetyl-aspartate	-0.35828	-0.354753	0.033315	0.281076
aspartate	-0.858137	-0.838669	0.0916752	0.272181
2_3-Diphosphoglyceric acid	-0.381162	-0.0494812	0.0296352	0.266895
cyclic-AMP	-0.305614	-0.213254	-0.172291	0.261133
xanthosine	-0.305779	-0.209486	0.032217	0.260514
inosine	-0.490195	-0.135747	0.116753	0.259435
maleic acid	-0.22595	-0.265937	-0.209988	0.259276
NAD+	-0.185932	-0.0892429	0.0523042	0.257035
dTMP	0.796721	-1.03526	0.238717	0.254549
Ribose-5-phosphate	-0.275776	-0.347484	0.0261534	0.253111
guanosine	-0.368129	0.42634	-0.129949	0.251978
threonine/homoserine	-0.156386	-0.0718728	0.0496668	0.248405
IMP	0.0440866	0.230465	0.0651067	0.231381
nicotinate	-0.467433	-0.183097	0.0709811	0.227943
6-phospho-D-gluconate	-0.28594	-0.0377412	0.0980788	0.222735
tyrosine	-0.393927	-0.164539	0.459096	0.220605
histidine	-0.280878	-0.170602	0.0198905	0.214937
UDP	-0.826003	-1.38952	0.0247713	0.209974
CDP	-0.509282	-0.939381	0.149125	0.20473
UDP-N-acetyl-glucosamine	-0.499467	-0.390737	-0.0142062	0.20446
dGDP/ADP	-0.0202285	-0.147348	0.0301323	0.203528
4-phosphopantothenate	-0.459073	-0.471044	0.384796	0.203167
glutamine	-0.211034	-0.138212	0.0429496	0.199282
ribose	-0.358302	-0.223128	0.768045	0.198566
malate	-0.380608	-0.393033	-0.0188024	0.196035
dCDP	0.0776443	-0.146706	0.0733581	0.193763
asparagine	-0.110874	-0.00783952	0.182997	0.191786
dCTP	-0.396426	-0.0582881	0.214769	0.186986
S-adenosyl-L-homocysteine	-0.3135	-0.0904313	-0.170881	0.185104
methionine	-0.384179	-0.241058	0.775272	0.181237
hypoxanthine	-0.32193	-0.13932	0.171223	0.180619
tryptophan	-0.225	-0.202994	0.138333	0.177993
dGMP/AMP	0.756965	-0.148469	0.115151	0.16362
isoleucine	-0.514845	-0.25193	0.0158454	0.16044
acetyl-CoA	-0.782512	-0.85042	0.135283	0.151052
dCMP	0.286382	-0.461692	0.593816	0.147389
hydroxyproline/Aminolevulinate	-0.316385	-0.254004	0.049591	0.144901
phenylalanine	-0.490265	-0.315667	0.25971	0.137495
proline	-0.423855	-0.320469	-0.0199389	0.107496
ribose-phosphate	-0.355343	-0.312844	-0.0779202	0.107153
succinate/Methylmalonic acid	-0.878413	-0.382309	0.244997	0.104782
folate	-0.409437	-0.209193	0.0979483	0.0928785
phosphoenolpyruvate	-0.226307	-0.0949959	0.154173	0.0838655
GDP	0.0143058	-0.131406	-0.0444594	0.0696224
ribulose-5-phosphate	-0.16114	-0.260643	-0.0456096	0.0527143
fructose-6-phosphate	-0.34122	-0.211919	-0.139078	0.0474311
Pyroglutamic acid	-0.555158	-0.419788	0.0709308	0.0254955
glutathione disulfide	-0.238103	-0.223843	-0.198327	0.0173235
sn-glycerol-3-phosphate	0.0639442	-0.0211098	0.00221329	0.00222604
alanine/sarcosine	-0.389361	-0.266168	-0.0261622	-0.0048918
UMP	-0.377323	-1.26685	0.000929125	-0.0168214
CMP	-0.0069784	-0.776284	0.176912	-0.0339673
Sedoheptulose bisphosphate	-0.30355	-0.158845	-0.0400082	-0.0816979
GMP	0.614433	0.0676487	-0.160225	-0.130267
D-glucosamine-1/6-phosphate	-0.0435912	-0.253904	0.202314	-0.240028
3-phosphoglycerate	-0.429471	-0.461245	-0.199994	-0.313533
fructose-1-6-bisphosphate	-0.330366	-0.276546	-0.224629	-0.313545
pyruvate	-0.796536	-1.01094	0.248115	-0.315551
cytidine	-0.307738	-0.212934	-0.190485	-0.339724
arginine	-0.196549	-0.20313	-0.237005	-0.420092

## Sheet: Table S1 (D1)
Table S1 (D1) (related to Figure 2A). Phosphorylated peptide levels in MMV030084-treated vs untreated (control) Dd2-B2 parasites.
Phosphorylation sites were matched to the consensus PKG sites K/RR/KxpS/pT (marked as PKG-1)and K/RxxpS/pT (marked as PKG-2). Of note PKG-2 has also been identified as a PKA consensus motif partly due to the extensive overlap in the primary amino acid sequences phosphorylated by PKG and PKA. PlasmoDB IDs highlighted in green were identified in the Alam et al. 2015 Nature Communications study as c…
PlasmoDB ID	Uniprot ID	Designation	Sequence	Absolute value for fold change Dd2'84/Dd2'CTRL	Phosphorylation motif	Consensus PKG site	Phosphorylation site/s
PF3D7_0824400	Q8IB78	Nucleoside transporter 2	ND2NSVGIK	0.435539	SLTKNDSNSVGIK	PKG-2	s324
PF3D7_1141300	Q8IHV2	Uncharacterized protein	NN2DIIIR	0.437544	TFLKNNSDIIIREP	PKG-2	s312
PF3D7_1347200	Q8IDM6	Nucleoside transporter 1	AYADIE2R	0.437847	AYADIESRGDYKD		s16
PF3D7_0512600	Q7K6A8	Ras-related protein Rab-1B	GK3NINLNAR	0.472701	TINKGKTNINLNA	PKG-2	t183
PF3D7_0112200	Q9U0N4	Multidrug resistance-associated protein 1	2S2N1INNPSNFK	0.484981	PFVKSSSNMINNP	PKG-2	s1127, s1129
PF3D7_0806800	Q8IAQ8	Vacuolar proton translocating ATPase subunit A,putative	3GGILLSTN2K	0.516378	TGGILLSTNSKKK		t810, s816
PF3D7_0703500	Q8IC35	Erythrocyte membrane-associated antigen	2S2N1FTK	0.525404	***		***
PF3D7_0824400	Q8IB78	Nucleoside transporter 2	3LSL3HSK	0.551717	NKTLSLTHSKKED		t370, t374
PF3D7_0824400	Q8IB78	Nucleoside transporter 2	ILQESH2K	0.569197	ILQESHSKNKKFN		s355
PF3D7_0316600	O77389	Formate-nitrite transporter	2L2IELRN	0.57058	NDAQMKSLSIELR	PKG-2	s302, s304
PF3D7_1114100.2	A0A143ZYK6	Cluster of Rhomboid-like protein	NYYQSQS2FVQR	0.589066	**		**
PF3D7_0624600	C6KT82	SNF2 helicase, putative	GVGTTFLSDG21R	0.590292	TFLSDGSMRFEKD		s1898
PF3D7_0312400	O77344	Glycogen synthase kinase 3	2VS4ICSR	0.600263	LLAGQRSVSYICS		s226, y229
PF3D7_1004400	Q8IJZ3	RNA-binding protein, putative	LQEG2VCR	0.600332	IKLQEGSVCRSTK		s745
PF3D7_0914700	Q8I305	Transporter, putative	2SINISDR	0.620015	LESGKRSSINISDR		s293
PF3D7_1417700	Q8ILR8	Uncharacterized protein	2TGNDVVSVR	0.623517	SSKKRKSTGNDVV	PKG-1	s147
PF3D7_1021800	A0A143ZXM2	Schizont egress antigen-1	LVDTIN2R	0.689203	LVDTINSREKDVK		s385
PF3D7_1015400	Q8IJP1	Uncharacterized protein	NY2NDHPR	0.694237	EPLRNYSNDHPRN	PKG-2	s478
PF3D7_0316700	O77388	HVA22/TB2/DP1 family protein, putative	IS2NVFGEK	0.702547	SLKRISSNVFGEK	PKG-1	s27, s28
PF3D7_0824400	Q8IB78	Nucleoside transporter 2	ILQE2HSK	0.720132	HKILQESHSKNKK		s353
PF3D7_0704400	Q8IC26	Phosphoinositide-binding protein, putative	NNIVYV2DEEDEDLISAFR	0.727238	NNIVYVSDEDEDL		s998
PF3D7_1342600	MYOA	Myosin-A	RV2NVEAFDK	0.734584	KIVRRVSNVEAFD	PKG-1, PKG-2	s19
PF3D7_1312900	C0H5B1	Eukaryotic translation initation factor 4 gamma	2N3NSELYNQK	0.742519	FNKNNRSNTNSEL	PKG-2	s49, t51
PF3D7_1004400	Q8IJZ3	RNA-binding protein, putative	RG2LDNYER	0.753406	***		***
PF3D7_0703500	Q8IC35	Erythrocyte membrane-associated antigen	HN2FHNNNNNDLNQINNFGIK	0.754364	MFTKHNSFHNNNN	PKG-2	s727
PF3D7_0824400	Q8IB78	Nucleoside transporter 2	NDSN2VGIK	0.760226	TKNDSNSVGIKSS	PKG-2	s324, s326, s331
PF3D7_0212300	O96203	Peptide chain release factor subunit 1,putative	IDLNLYDEDVE2DVELF	0.766044	YDEDVESDVELF		s422
PF3D7_1107300	Q8IIS9	Polyadenylate-binding protein-interacting protein 1, putative	NN2QDVHSSSILK	0.76631	FEKRNNSQDVHSS	PKG-2	s151
PF3D7_0303200	O77317	HAD superfamily protein, putative	NLSE2HVR	0.775931	IPKRNLSESHVRK	PKG-2	s314, s316
PF3D7_1007700	Q8IJW6	Transcription factor with AP2 domain(S)	ASAL3PVEGVR	0.799517	ARASALTPVEGVR		t941
PF3D7_0503300	Q8I468	Serine/arginine-rich splicing factor 12	FDTSP2IVR	0.800515	KFDTSPSIVREKF		s26
PF3D7_1239200	Q8I531	Transcription factor with AP2 domain(S)	2Y2DNDNFLSFYLK	0.826164	FKNKSYSDNDNFL	PKG-2	s1921, s1923
PF3D7_0214100	O96221	Protein transport protein SEC31	QLTSP1F2SNSYGNINK	0.82731	***		***
PF3D7_0503300	Q8I468	Serine/arginine-rich splicing factor 12	FDT2PSIVR	0.828171	KLKFDTSPSIVRE		s24
PF3D7_0423600	YD115	Uncharacterized protein PFD1115c	NDPAII2PR	0.828171	NDPAIISPRSSFL		s1041
PF3D7_1427300	Q8ILJ1	Uncharacterized protein	IG2NENIGNK	0.842063	NIKKIGSNENIGN	PKG-2	s1063
PF3D7_0624600	C6KT82	SNF2 helicase, putative	ELNYVN2R	0.858565	ELNYVNSRSNSNT		s2378
PF3D7_1437000	Q8IL96	N-acetyltransferase, putative	NV2SGFNEIR	0.859161	ETKRNVSSGFNEI	PKG-2	s408
PF3D7_1468700	Q8IKF0	Eukaryotic initiation factor 4A	CHACVGG3VVR	0.859161	HACVGGTVVREDI		s129
PF3D7_0610400	C6KSV0	Cluster of Histone H3	2API2AGIK	0.861845	**		**
RPS12	RS12	40S ribosomal protein S12	2DVE2ADNNVVVEEK	0.864537	MSDVESADNNVV		s2, s6
PF3D7_1347500	Q8IDM3	DNA/RNA-binding protein Alba 4	ISPGYV2FHEK	0.871456	ISPGYVSFHEKTD		s119
PF3D7_1002400.2	A0A143ZX28	RNA-binding protein, putative	GP2RDDSK	0.877619	DNERGPSRDDSKR	PKG-2	s208
PF3D7_0702400	Q8IC43	Small exported membrane protein 1	NP2QSGPYR	0.885522	NPTRNPSQSGPYR	PKG-2	s31, s33
PF3D7_0914900	Q8I303	BSD-domain protein, putative	FLDEI2EANR	0.897821	KFLDEISEANRSA		s566
PF3D7_0708400	Q8IC05	Heat shock protein 90	EI3A2EEEEGEGEGEREGEEEEEK	0.901875	EKEITASEEEEGE		t218, s220
PF3D7_1121600	Q8IIF0	Exported protein 1	GTG2GVSSK	0.904379	TNKGTGSGVSSKK		s31
PF3D7_0511500	MLRR1	RNA pseudouridylate synthase, putative	RL2DQPLSAK	0.917322	KSLRRLSDQPLSA	PKG-1, PKG-2	s6877
PF3D7_1212700	Q8I5S6	Eukaryotic translation initiation factor 3 subunit A	NDDEEA2DGGDFTVFK	0.93174	NDDEEASDGGDFT		s1355
PF3D7_1426100	Q8ILK2	Nascent polypeptide-associated complex subunit beta	ESGD3PKR	0.977047	NKESGDTPKREED		t145
PF3D7_0817900	Q8IB14	High mobility group protein B2	LIGEAWGQL2PAQK	1.01854	EAWGQLSPAQKAP		s68
PF3D7_0306800	O97247	T-complex protein 1 subunit beta	VNVH2FEDVQDLENEER	1.03491	TKVNVHSFEDVQD		s262
PF3D7_1353100	Q8IDG9	Uncharacterized protein	2S2NSHVESNTFQNK	1.05519	EVKHRRSSSNSHV	PKG-2	s121, s123
PF3D7_0208200	O96169	KRR1 small subunit processome component	2NAEEETVK	1.05555	MSNAEEET		s2
PF3D7_0113200	B9ZSJ1	Uncharacterized protein	QD2QTSYYGR	1.05885	NPPRQDSQTSYYG	PKG-2	s339
PF3D7_0401800	Q8I207	Uncharacterized protein	FPS3GSSR	1.07848	STIRFPSTGSSRL	PKG-2	s282, s288, t299, s291, s292
PF3D7_0711500	C0H4M6	Regulator of chromosome condensation, putative	EAQ2PSGK	1.09066	NLKEAQSPSGKRK		s658
PF3D7_1445700	Q8IL16	Uncharacterized protein	IIEVHDNIP2PIIKDYYNK	1.09531	VHDNIPSPIIKDY		s68
PF3D7_0915400	Q8I2Z8	Probable ATP-dependent 6-phosphofructokinase	DGGS2PTSSAK	1.11574	ARDGGSSPTSSAK		s684
PF3D7_1022400	Q8IJI0	Serine/arginine-rich splicing factor 4	4RNDY2PK	1.12311	RYRNDYSPKYKK		y192, s197
PF3D7_0401800	Q8I207	Uncharacterized protein	FPSTG2SR	1.1274	RFPSTGSSRLEDY		s291
PF3D7_0915400	Q8I2Z8	Probable ATP-dependent 6-phosphofructokinase	DGG2SPTSSAK	1.13053	KARDGGSSPTSSA		s685
PF3D7_0207900	O96166	Serine repeat antigen 2	EVG2GIGAEQK	1.15829	**		**
PF3D7_1237200	Q8I551	Uncharacterized protein	2NIEEDE2NDENQIIQK	1.16716	PAIIWRSNIEEDE		s1204
PF3D7_1237200	Q8I551	Uncharacterized protein	2NIEEDE2NDENQIIQK	1.16716	NIEEDESNDENQI		s1211
PF3D7_0532100	Q8I3F3	Early transcribed membrane protein 5	NNVDDLD2DVEEADVTEESAVETK	1.19623	NVDDLDSDVEEAD		s152
PF3D7_1149000	Q8IHN4	Antigen 332, DBL-like protein	2V2EEVLEEEG2TTEK	1.21714	EEEKSVSEEVLEE	PKG-2	s1460, s1462
PF3D7_1004400	Q8IJZ3	RNA-binding protein, putative	KGEY2AER	1.22095	SRKGEYSAERRYH		s13
PF3D7_0610400	C6KSV0	Histone H3	KSAPI2AGIK	1.24028	**		**
PF3D7_1220900	Q8I5K4	Heterochromatin protein 1	2DEEDNE2VKHENHVNDGNLLNVEDVYSVR	1.24358	DNSLKKSDEEDNE		s129
PF3D7_1220900	Q8I5K4	Heterochromatin protein 1	2DEEDNE2VKHENHVNDGNLLNVEDVYSVR	1.24358	DEEDNESVKHENH		s136
PF3D7_1022400	Q8IJI0	Serine/arginine-rich splicing factor 4	NA2SDFKR	1.26357	SRKRNASSDFKRE	PKG-2	s368
PF3D7_0529400.1	A0A143ZXE1	Uncharacterized protein	NVLTEKTD2VEK	1.27279	LTEKTDSVEKMKE	PKG-2	s1107
PF3D7_0805700	C0H4R8	Serine/threonine protein kinase, FIKK family	4V2NEKLDLDEHTHIYK	1.28521	DMKQPKYVSNEKL	PKG-2	y875, s877
PF3D7_1003600	Q8IK01	Inner membrane complex protein 1c, putative	2IQASNFEP2GS1QLK	1.29146	NFEQERSIQASNF		s248
PF3D7_1003600	Q8IK01	Inner membrane complex protein 1c, putative	2IQASNFEP2GS1QLK	1.29146	ASNFEPSGSMQLK		s267
PF3D7_1223700	Q8I5I0	Iron transporter, putative	4KFD2EDAR	1.29295	NKYKFDSEDARNL	PKG-2	y136, s140
PF3D7_0610400	C6KSV0	Histone H3	K2APISAGIK	1.30405	**		**
PF3D7_0628200	C6KTB8	Eukaryotic translation initiation factor 2-alpha kinase	3NAQGIYEE2ENDEGRDHFQYK	1.30495	SKSKIKTNAQGIY	PKG-2	t2386
PF3D7_0628200	C6KTB8	Eukaryotic translation initiation factor 2-alpha kinase	3NAQGIYEE2ENDEGRDHFQYK	1.30495	QGIYEESENDEGR		s2395
PF3D7_0708800	Q8IC01	Heat shock protein 110	NNETN2PNKTELK	1.31677	KNNETNSPNKTEL		s589
PF3D7_0704300	A0A143ZVW7	Uncharacterized protein	KVP2NSSFNIK	1.3333	TQKKVPSNSSFNI	PKG-2	s1181
PF3D7_1224300	Q8I5H4	Polyadenylate-binding protein	KDETAA2DCADTPNILYVGPHQSR	1.35191	KDETAASDCADTP		s408
PF3D7_1223100	Q7KQK0	cAMP-dependent protein kinase regulatory subunit	3D2EILDGLDYSE1SK	1.35332	PITKTDSEILDGL	PKG-2	t79, s83
PF3D7_0517400	Q8I3T4	FACT complex subunit SPT16, putative	FAYK2DEDDEGYNK	1.36983	KRFAYKSDEDDEG		s1125
PF3D7_0305500	DOP1	Protein dopey homolog PFC0245c	4QG2VDYDEHDIS1STENDKYGK	1.36983	NLKYQGSVDYDEH		y492, s495
PF3D7_1209400	Q8I5V5	Probable cytosolic iron-sulfur protein assembly protein CIAO1 homolog	2N2QEVVK	1.49123	DINKSNSQEVVKS	PKG-2	s506, s508
PF3D7_0932000	C0H583	Uncharacterized protein	2AEILSESK	1.50108	SFCSEKSAEILSE		s30
PF3D7_0525800	Q8I3K7	Inner membrane complex protein 1g, putative	2KD2GFPSIR	1.52997	IYKSKDSGFPSIR		s274, s277
PF3D7_1212700	Q8I5S6	Eukaryotic translation initiation factor 3 subunit A	KNDDEEA2DGGDFTVFKK	1.53315	NDDEEASDGGDFT		s1355
PF3D7_0801000	Q8IAK9	Uncharacterized protein	KG2LGFDSFK	1.67075	PNLRKGSLGFDSF	PKG-1	s158
PF3D7_1220900	Q8I5K4	Heterochromatin protein 1	3GSDEEFEIGDILEIK	1.68063	MTGSDEEEFEI		t2
PF3D7_0905400	Q8I395	High molecular weight rhoptry protein 3	QH2AHFLDAIAEKDILEEK	1.73628	VNEKQHSAHFLDA	PKG-2	s754
PF3D7_0532100	Q8I3F3	Early transcribed membrane protein 5	NNVDDLD2DVEEADVTEESAVETKK	1.77645	NVDDLDSDVEEAD		s152
PF3D7_1302000	Q8IEI6	EMP1-trafficking protein	DTNDNTTNNK2ATK	2.25793	NTTNNKSATKTNV		s302
PF3D7_1222700	Q8I5I8	Glideosome-associated protein 45	EEIDYATQENK2FEEK	2.26891	ATQENKSFEEKHL		s89
PF3D7_0819600	Q8IB31	Uncharacterized protein	KKEE2DEDEDENEEKLK	2.2958	KKKKEESDEDEDE	PKG-2	s196
Green shading indicates poteins also identified as being cellular targets of PKG on the basis of their being differentially phosphorylated bythe PKG compound 2 (Alam et al., 2015 Nature Communications; see Figure 2 and Table S3).

## Sheet: Table S1 (D2)
Table S1 (D2) (related to Figure 2A). Phosphorylated peptide levels in TKL3-KO parasites, MMV030084-treated vs untreated (control) conditions.
Phosphorylation sites were matched to the consensus PKG sites K/RR/KxpS/pT (marked as PKG-1)and K/RxxpS/pT (marked as PKG-2). Of note, PKG-2 has also been identified as a PKA consensus motif partly due to the extensive overlap in the primary amino acid sequences phosphorylated by PKG and PKA.
PlasmoDB ID	Uniprot ID	Designation	Sequence	Absolute value for fold change KO'84/KO'CTRL	Phosphorylation motif	Consensus PKG site	Phosphorylation site/s
PF3D7_0824400	Q8IB78	Nucleoside transporter 2	ILQESH2K	0.177821	ILQESHSKNKKFN		s355
PF3D7_0824400	Q8IB78	Nucleoside transporter 2	ND2NSVGIK	0.228438	SLTKNDSNSVGIK	PKG-2	s324
PF3D7_1141300	Q8IHV2	Uncharacterized protein	NN2DIIIR	0.228537	TFLKNNSDIIIREP	PKG-2	s312
PF3D7_0316600	O77389	Formate-nitrite transporter	2L2IELRN	0.23849	NDAQMKSLSIELR	PKG-2	s302, s304
PF3D7_1347200	Q8IDM6	Nucleoside transporter 1	AYADIE2R	0.239401	AYADIESRGDYKD		s16
PF3D7_0512600	Q7K6A8	Ras-related protein Rab-1B	GK3NINLNAR	0.250868	TINKGKTNINLNA	PKG-2	t183
PF3D7_0824400	Q8IB78	Nucleoside transporter 2	ILQE2HSK	0.25798	HKILQESHSKNKK		s353
PF3D7_0112200	Q9U0N4	Multidrug resistance-associated protein 1	2S2N1INNPSNFK	0.367674	PFVKSSSNMINNP	PKG-2	s1127, s1129
PF3D7_0806800	Q8IAQ8	Vacuolar proton translocating ATPase subunit A,putative	3GGILLSTN2K	0.399011	TGGILLSTNSKKK		t810, s816
PF3D7_0824400	Q8IB78	Nucleoside transporter 2	3LSL3HSK	0.425874	NKTLSLTHSKKED		t370, t374
PF3D7_1107300	Q8IIS9	Polyadenylate-binding protein-interacting protein 1, putative	NN2QDVHSSSILK	0.435426	FEKRNNSQDVHSS	PKG-2	s151
PF3D7_0914700	Q8I305	Transporter, putative	2SINISDR	0.443806	LESGKRSSINISDR		s293
PF3D7_1312900	C0H5B1	Eukaryotic translation initation factor 4 gamma	2N3NSELYNQK	0.478138	FNKNNRSNTNSEL	PKG-2	s49, t51
PF3D7_0626400	C6KTA0	Sec14 domain containing protein	HIG2DNFK	0.578344	NLKHIGSDNFKHI		s439
PF3D7_0703500	Q8IC35	Erythrocyte membrane-associated antigen	2S2N1FTK	0.587231	***
PF3D7_0316700	O77388	HVA22/TB2/DP1 family protein, putative	IS2NVFGEK	0.601791	SLKRISSNVFGEK	PKG-1, PKG-2	s27, s28
PF3D7_0624600	C6KT82	SNF2 helicase, putative	GVGTTFLSDG21R	0.610685	TFLSDGSMRFEKD		s1898
PF3D7_0726400	C0H4P4	Uncharacterized protein	INYN2DGDHDVVQHK	0.622653	KKINYNSDGDHDV		s3609
PF3D7_0703500	Q8IC35	Erythrocyte membrane-associated antigen	HN2FHNNNNNDLNQINNFGIK	0.630397	MFTKHNSFHNNNN	PKG-2	s727
PF3D7_0106300	Q76NN8	Calcium-transporting ATPase	2NENTIISR	0.657927	PLKEMKSNENTII		s482
PF3D7_1437000	Q8IL96	N-acetyltransferase, putative	NV2SGFNEIR	0.659983	ETKRNVSSGFNEI	PKG-2	s408
GNPF3D7_1002400.2	Q8IK12	RNA-binding protein, putative	GP2RDDSK	0.665265	DNERGPSRDDSKR	PKG-2	s208
PF3D7_1427300	Q8ILJ1	Uncharacterized protein	IG2NENIGNK	0.671054	NIKKIGSNENIGN	PKG-2	s1063
PF3D7_0610400	C6KSV0	Histone H3	KSAPI2AGIK	0.684284	**
PF3D7_0610400	C6KT19	Cluster of Histone H3	2API2AGIK	0.68658	**
PF3D7_1110400	Q8IIQ7	Asparagine-rich antigen	2YI2DDKR	0.699308	DNKSYISDDKRKH		s1325, s1328
PF3D7_1004400	Q8IJZ3	RNA-binding protein, putative	LQEG2VCR	0.700036	IKLQEGSVCRSTK		s745
PF3D7_1121600	Q8IIF0	Exported protein 1	GTG2GVSSK	0.718968	TNKGTGSGVSSKK		s31
PF3D7_1114100.2	Q8IIM2	Cluster of Rhomboid-like protein	NYYQSQS2FVQR	0.719966	**
PF3D7_0610400	C6KSV0	Histone H3	K2APISAGIK	0.727238	**
PF3D7_0305500	DOP1	Protein dopey homolog PFC0245c	4QG2VDYDEHDIS1STENDKYGK	0.738157	NLKYQGSVDYDEH		y492, s495
PF3D7_1149000	Q8IHN4	Antigen 332, DBL-like protein	VEVA2ITEEVEEEEK	0.756284	EKVEVASITEEVE		s1449
PF3D7_1346300	Q8IDN4	DNA/RNA-binding protein Alba 2	2DTKLENEIR	0.758384	MPGSTKSDTKLEN		s7
PF3D7_0704300	A0A143ZVW7	Uncharacterized protein	KVP2NSSFNIK	0.760753	TQKKVPSNSSFNI	PKG-2	s1181
PF3D7_1015400	Q8IJP1	Uncharacterized protein	NY2NDHPR	0.770037	EPLRNYSNDHPRN	PKG-2	s478
PF3D7_0819600	Q8IB31	Uncharacterized protein	KKEE2DEDEDENEEKLK	0.772978	KKKKEESDEDEDE	PKG-2	s196
PF3D7_1220900	Q8I5K4	Heterochromatin protein 1	3GSDEEFEIGDILEIK	0.775662	MTGSDEEEFEI		t2
PF3D7_0711500	C0H4M6	Regulator of chromosome condensation, putative	ESL2APISK	0.77903	SRRESLSAPISKK		s676
PF3D7_1212700	Q8I5S6	Eukaryotic translation initiation factor 3 subunit A	KNDDEEA2DGGDFTVFKK	0.780516	NDDEEASDGGDFT		s1355
PF3D7_1417700	Q8ILR8	Uncharacterized protein	2TGNDVVSVR	0.788947	SSKKRKSTGNDVV	PKG-1, PKG-2	s147
PF3D7_0711500	C0H4M6	Regulator of chromosome condensation, putative	EAQ2PSGK	0.791466	NLKEAQSPSGKRK		s658
PF3D7_1451800	Q8IKV8	Sortilin	NISP2KNYADNIELL	0.796364	SRNISPSKNYADN		s885
PF3D7_1022400	Q8IJI0	Serine/arginine-rich splicing factor 4	4RNDY2PK	0.814508	RYRNDYSPKYKK		y192, s197
PF3D7_1239200	Q8I531	Transcription factor with AP2 domain(S)	2Y2DNDNFLSFYLK	0.81479	FKNKSYSDNDNFL	PKG-2	s1921, s1923
PF3D7_1223100	Q7KQK0	cAMP-dependent protein kinase regulatory subunit	3D2EILDGLDYSE1SK	0.820457	PITKTDSEILDGL	PKG-2	t79, s83
PF3D7_0517400	Q8I3T4	FACT complex subunit SPT16, putative	FAYK2DEDDEGYNK	0.822165	KRFAYKSDEDDEG		s1125
PF3D7_1419000	Q8ILR0	Uncharacterized protein	3IKED2PNTR	0.83191	KTIKEDSPNTRFN	PKG-2	t653, s658
PF3D7_1209400	Q8I5V5	Probable cytosolic iron-sulfur protein assembly protein CIAO1 homolog	2N2QEVVK	0.836536	DINKSNSQEVVKS	PKG-2	s506, s508
PF3D7_0801000	Q8IAK9	Uncharacterized protein	KG2LGFDSFK	0.836826	PNLRKGSLGFDSF	PKG-1, PKG-2	s158
PF3D7_0624600	C6KT82	SNF2 helicase, putative	ELNYVN2R	0.837697	ELNYVNSRSNSNT		s2378
PF3D7_0503300	Q8I468	Serine/arginine-rich splicing factor 12	FDT2PSIVR	0.837842	KLKFDTSPSIVRE		s24
PF3D7_1212700	Q8I5S6	Eukaryotic translation initiation factor 3 subunit A	KS2IDDDLTWR	0.838278	RSHRKSSIDDDLT	PKG-1, PKG-2	s1029
PF3D7_0511500	MLRR1	RNA pseudouridylate synthase, putative	RL2DQPLSAK	0.838568	KSLRRLSDQPLSA	PKG-1, PKG-2	s6877
PF3D7_1004400	Q8IJZ3	RNA-binding protein, putative	KGEY2AER	0.844108	SRKGEYSAERRYH		s13
PF3D7_0628200	C6KTB8	Eukaryotic translation initiation factor 2-alpha kinase	3NAQGIYEE2ENDEGRDHFQYK	0.850569	QGIYEESENDEGR		s2395
PF3D7_0628200	C6KTB8	Eukaryotic translation initiation factor 2-alpha kinase	3NAQGIYEE2ENDEGRDHFQYK	0.850569	SKSKIKTNAQGIY	PKG-2	t2386
PF3D7_0303200	O77317	HAD superfamily protein, putative	NLSE2HVR	0.85441	IPKRNLSESHVRK	PKG-2	s314, s316
PF3D7_1222700	Q8I5I8	Glideosome-associated protein 45	EEIDYATQENK2FEEK	0.856485	ATQENKSFEEKHL		s89
PF3D7_1224300	Q8I5H4	Polyadenylate-binding protein	KDETAA2DCADTPNILYVGPHQSR	0.857079	KDETAASDCADTP		s408
PF3D7_1445700	Q8IL16	Uncharacterized protein	IIEVHDNIP2PIIKDYYNK	0.857574	VHDNIPSPIIKDY		s68
PF3D7_1338200	Q8IDV1	60S ribosomal protein L6-2, putative	3NTSNELK	0.860353	MTNTSNEL		t2, t4
PF3D7_1223700	Q8I5I0	Iron transporter, putative	4KFD2EDAR	0.862542	NKYKFDSEDARNL	PKG-2	y136, s140
PF3D7_0702400	Q8IC43	Small exported membrane protein 1	NP2QSGPYR	0.870913	NPTRNPSQSGPYR	PKG-2	s31, s33
PF3D7_0704400	Q8IC26	Phosphoinositide-binding protein, putative	NNIVYV2DEEDEDLISAFR	0.872665	NNIVYVSDEDEDL		s998
PF3D7_0708400	Q8IC05	Heat shock protein 90	EI3A2EEEEGEGEGEREGEEEEEK	0.875543	EKEITASEEEEGE	PKG-2	t218, s220
PF3D7_1007700	Q8IJW6	Transcription factor with AP2 domain(S)	ASAL3PVEGVR	0.878674	ARASALTPVEGVR		t941
PF3D7_1347500	Q8IDM3	DNA/RNA-binding protein Alba 4	ISPGYV2FHEK	0.880259	ISPGYVSFHEKTD		s119
PF3D7_0708400	Q8IC05	Heat shock protein 90	EI3A2EEEEGEGEGER	0.880802	EKEITASEEEEGE	PKG-2	t218, s220
PF3D7_1022400	Q8IJI0	Serine/arginine-rich splicing factor 4	NA2SDFKR	0.881786	SRKRNASSDFKRE	PKG-2	s368
PF3D7_0529400.1	A0A143ZXE1	Uncharacterized protein	NVLTEKTD2VEK	0.883621	LTEKTDSVEKMKE	PKG-2	s1107
PF3D7_1036900	A0A143ZYL5	Uncharacterized protein	NNN2IDLEYDPYTGQK	0.886075	SSKNNNSIDLEYD		s520
PF3D7_0503300	Q8I468	Serine/arginine-rich splicing factor 12	FDTSP2IVR	0.888432	KFDTSPSIVREKF		s26
PF3D7_1007000	Q8IJX1	Uncharacterized protein	NATY2DDEIYQVNK	0.893166	HKNATYSDDEIYQ		s239
PF3D7_1149000	Q8IHN4	Antigen 332, DBL-like protein	2ATEDLVEEEA2VTEK	0.895025	PVEVERSATEDLV		s2334
PF3D7_1149000	Q8IHN4	Antigen 332, DBL-like protein	2ATEDLVEEEA2VTEK	0.895025	LVEEEASVTEKVS		s2346, s2352
PF3D7_0932000	C0H583	Uncharacterized protein	2AEILSESK	0.89751	SFCSEKSAEILSE		s30
PF3D7_0532100	Q8I3F3	Early transcribed membrane protein 5	NNVDDLD2DVEEADVTEESAVETK	0.902501	NVDDLDSDVEEAD		s152
PF3D7_0401800	Q8I207	Uncharacterized protein	LP2TGSTIR	0.904379	STTRLPSTGSTIR	PKG-2	s279
PF3D7_1212700	Q8I5S6	Eukaryotic translation initiation factor 3 subunit A	NDDEEA2DGGDFTVFK	0.905634	NDDEEASDGGDFT		s1355
PF3D7_0815600	Q8IAZ3	Eukaryotic translation initiation factor 3 subunit G	WADIDVDDDE2INDNEIK	0.919231	DVDDDESINDNEI		s18
PF3D7_1302000	Q8IEI6	EMP1-trafficking protein	DTNDNTTNNK2ATK	0.921145	NTTNNKSATKTNV		s302
PF3D7_1149000	Q8IHN4	Antigen 332, DBL-like protein	2V2EEVLEEEG2TTEK	0.921784	EEEKSVSEEVLEE	PKG-2	s1460, s1462
PF3D7_0306800	O97247	T-complex protein 1 subunit beta	VNVH2FEDVQDLENEER	0.925625	TKVNVHSFEDVQD		s262
PF3D7_0401800	Q8I207	Uncharacterized protein	FPSTG2SR	0.927873	RFPSTGSSRLEDY		s291
PF3D7_0711500	C0H4M6	Regulator of chromosome condensation, putative	2YLSNE2PTR	0.93271	SYLSNESPTRKQP		s597, s603
PF3D7_0708800	Q8IC01	Heat shock protein 110	NNETN2PNKTELK	0.939523	KNNETNSPNKTEL		s589
PF3D7_0208200	O96169	KRR1 small subunit processome component	2NAEEETVK	0.945075	MSNAEEET		s2
PF3D7_0525800	Q8I3K7	Inner membrane complex protein 1g, putative	2KD2GFPSIR	0.94573	IYKSKDSGFPSIR		s274, s277
PF3D7_0905400	Q8I395	High molecular weight rhoptry protein 3	QH2AHFLDAIAEKDILEEK	0.94737	VNEKQHSAHFLDA	PKG-2	s754
PF3D7_0532100	Q8I3F3	Early transcribed membrane protein 5	NNVDDLD2DVEEADVTEESAVETKK	0.969962	NVDDLDSDVEEAD		s152
PF3D7_1426100	Q8ILK2	Nascent polypeptide-associated complex subunit beta	ESGD3PKR	1.14037	NKESGDTPKREED		t145
PF3D7_0212300	O96203	Peptide chain release factor subunit 1,putative	IDLNLYDEDVE2DVELF	1.14711	YDEDVESDVELF		s422
PF3D7_0312400	O77344	Glycogen synthase kinase 3	2VS4ICSR	1.23742	LLAGQRSVSYICS		s226, y229
PF3D7_1227600	Q8I5E2	Cyclin related protein, putative	NDTFN2NSLGR	1.25672	RNDTFNSNSLGRN		s450
PF3D7_1021800	A0A143ZXM2	Schizont egress antigen-1	LVDTIN2R	1.32623	LVDTINSREKDVK		s385
PF3D7_0626800	C6KTA4	Pyruvate kinase	VGSFQG3DIVIR	1.48298	VGSGQGTDIVIRN		t465

## Sheet: Table S1 (E1)
Table S1 (E1) (related to Figure 2B, 2C). Results from the chemoproteomic experiments.
Data in table Nr.	Experiment number	Compound immobilized on beads	"Free" compound added to extract for competition	Sample description	Compound Conc.	Material for protein extract preparation
5a	X032724	Kinobeads	MMV030084	Vehicle control (n=1)	0.0µM	Plasmodium falciparum
				Vehicle control (n=2)	0.0µM
				Re-binding of NBF to fresh beads (n=1)	0.0µM
				Re-binding of NBF to fresh beads (n=2)	0.0µM
				Dose response competition over 6 concentrations	30.0µM
					10.0µM
					3.33µM
					1.11µM
					0.37µM
					0.12µM
5a	X032725 (replicate to X032724)	Kinobeads	MMV030084	Vehicle control (n=1)	0.0µM	Plasmodium falciparum
				Vehicle control (n=2)	0.0µM
				Re-binding of NBF to fresh beads (n=1)	0.0µM
				Re-binding of NBF to fresh beads (n=2)	0.0µM
				Dose response competition over 6 concentrations	30.0µM
					10.0µM
					3.33µM
					1.11µM
					0.37µM
					0.12µM
5a	X033032 (replicate to X032724)	Kinobeads	MMV030084	Vehicle control (n=1)	0.0µM	Plasmodium falciparum
				Vehicle control (n=2)	0.0µM
				Re-binding of NBF to fresh beads (n=1)	0.0µM
				Re-binding of NBF to fresh beads (n=2)	0.0µM
				Dose response competition over 6 concentrations	30.0µM
					10.0µM
					3.33µM
					1.11µM
					0.37µM
					0.12µM
5a	X033034 (replicate to X032724)	Kinobeads	MMV030084	Vehicle control (n=1)	0.0µM	Plasmodium falciparum
				Vehicle control (n=2)	0.0µM
				Re-binding of NBF to fresh beads (n=1)	0.0µM
				Re-binding of NBF to fresh beads (n=2)	0.0µM
				Dose response competition over 6 concentrations	30.0µM
					10.0µM
					3.33µM
					1.11µM
					0.37µM
					0.12µM
5a	X033035 (replicate to X032724)	Kinobeads	MMV030084	Vehicle control (n=1)	0.0µM	Plasmodium falciparum
				Vehicle control (n=2)	0.0µM
				Re-binding of NBF to fresh beads (n=1)	0.0µM
				Re-binding of NBF to fresh beads (n=2)	0.0µM
				Dose response competition over 6 concentrations	30.0µM
					10.0µM
					3.33µM
					1.11µM
					0.37µM
					0.12µM
5a	X033742	Kinobeads	MMV030084	Vehicle control (n=1)	0.0µM	Plasmodium falciparum
				Vehicle control (n=2)	0.0µM
				Re-binding of NBF to fresh beads (n=1)	0.0µM
				Re-binding of NBF to fresh beads (n=2)	0.0µM
				Dose response competition over 6 concentrations	3.0µM
					1.0µM
					0.33µM
					0.11µM
					0.037µM
					0.012µM
5a	X033743 (replicate to X033742)	Kinobeads	MMV030084	Vehicle control (n=1)	0.0µM	Plasmodium falciparum
				Vehicle control (n=2)	0.0µM
				Re-binding of NBF to fresh beads (n=1)	0.0µM
				Re-binding of NBF to fresh beads (n=2)	0.0µM
				Dose response competition over 6 concentrations	3.0µM
					1.0µM
					0.33µM
					0.11µM
					0.037µM
					0.012µM
5b	X032728	Kinobeads	MMV030084	Vehicle control (n=1)	0.0µM	Mixed: HEK293/K-562/Placenta/HepG2
				Vehicle control (n=2)	0.0µM
				Re-binding of NBF to fresh beads (n=1)	0.0µM
				Re-binding of NBF to fresh beads (n=2)	0.0µM
				Dose response competition over 6 concentrations	30.0µM
					10.0µM
					3.33µM
					1.11µM
					0.37µM
					0.12µM
5b	X032729 (replicate to X032728)	Kinobeads	MMV030084	Vehicle control (n=1)	0.0µM	Mixed: HEK293/K-562/Placenta/HepG2
				Vehicle control (n=2)	0.0µM
				Re-binding of NBF to fresh beads (n=1)	0.0µM
				Re-binding of NBF to fresh beads (n=2)	0.0µM
				Dose response competition over 6 concentrations	30.0µM
					10.0µM
					3.33µM
					1.11µM
					0.37µM
					0.12µM
5b	X034707	Kinobeads	MMV030084	Vehicle control (n=1)	0.0µM	Mixed: HEK293/K-562/Placenta/HepG2
				Vehicle control (n=2)	0.0µM
				Re-binding of NBF to fresh beads (n=1)	0.0µM
				Re-binding of NBF to fresh beads (n=2)	0.0µM
				Dose response competition over 6 concentrations	3.0µM
					1.0µM
					0.33µM
					0.11µM
					0.037µM
					0.012µM
5b	X034708 (replicate to X034707)	Kinobeads	MMV030084	Vehicle control (n=1)	0.0µM	Mixed: HEK293/K-562/Placenta/HepG2
				Vehicle control (n=2)	0.0µM
				Re-binding of NBF to fresh beads (n=1)	0.0µM
				Re-binding of NBF to fresh beads (n=2)	0.0µM
				Dose response competition over 6 concentrations	3.0µM
					1.0µM
					0.33µM
					0.11µM
					0.037µM
					0.012µM
5a	X032977	MMV030084	MMV030084	Vehicle control (n=1)	0.0µM	Plasmodium falciparum
				Vehicle control (n=2)	0.0µM
				Re-binding of NBF to fresh beads (n=1)	0.0µM
				Re-binding of NBF to fresh beads (n=2)	0.0µM
				Dose response competition over 6 concentrations	40.0µM
					13.33µM
					4.44µM
					1.48µM
					0.49µM
					0.16µM
5a	X033744	MMV030084	MMV030084	Vehicle control (n=1)	0.0µM	Plasmodium falciparum
				Vehicle control (n=2)	0.0µM
				Re-binding of NBF to fresh beads (n=1)	0.0µM
				Re-binding of NBF to fresh beads (n=2)	0.0µM
				Dose response competition over 6 concentrations	3.0µM
					1.0µM
					0.33µM
					0.11µM
					0.037µM
					0.012µM
5a	X033745 (replicate to X033744)	MMV030084	MMV030084	Vehicle control (n=1)	0.0µM	Plasmodium falciparum
				Vehicle control (n=2)	0.0µM
				Re-binding of NBF to fresh beads (n=1)	0.0µM
				Re-binding of NBF to fresh beads (n=2)	0.0µM
				Dose response competition over 6 concentrations	3.0µM
					1.0µM
					0.33µM
					0.11µM
					0.037µM
					0.012µM
5b	X034709	MMV030084	MMV030084	Vehicle control (n=1)	0.0µM	Mixed: HEK293/K-562/Placenta/HepG2
				Vehicle control (n=2)	0.0µM
				Re-binding of NBF to fresh beads (n=1)	0.0µM
				Re-binding of NBF to fresh beads (n=2)	0.0µM
				Dose response competition over 6 concentrations	3.0µM
					1.0µM
					0.33µM
					0.11µM
					0.037µM
					0.012µM
5b	X034710 (replicate to X034709)	MMV030084	MMV030084	Vehicle control (n=1)	0.0µM	Mixed: HEK293/K-562/Placenta/HepG2
				Vehicle control (n=2)	0.0µM
				Re-binding of NBF to fresh beads (n=1)	0.0µM
				Re-binding of NBF to fresh beads (n=2)	0.0µM
				Dose response competition over 6 concentrations	3.0µM
					1.0µM
					0.33µM
					0.11µM
					0.037µM
					0.012µM
5a	X032726	Kinobeads	TCMDC-141154	Vehicle control (n=1)	0.0µM	Plasmodium falciparum
				Vehicle control (n=2)	0.0µM
				Re-binding of NBF to fresh beads (n=1)	0.0µM
				Re-binding of NBF to fresh beads (n=2)	0.0µM
				Dose response competition over 6 concentrations	30.0µM
					10.0µM
					3.33µM
					1.11µM
					0.37µM
					0.12µM
5a	X032727 (replicate to X032726)	Kinobeads	TCMDC-141154	Vehicle control (n=1)	0.0µM	Plasmodium falciparum
				Vehicle control (n=2)	0.0µM
				Re-binding of NBF to fresh beads (n=1)	0.0µM
				Re-binding of NBF to fresh beads (n=2)	0.0µM
				Dose response competition over 6 concentrations	30.0µM
					10.0µM
					3.33µM
					1.11µM
					0.37µM
					0.12µM
5a	X033036 (replicate to X032726)	Kinobeads	TCMDC-141154	Vehicle control (n=1)	0.0µM	Plasmodium falciparum
				Vehicle control (n=2)	0.0µM
				Re-binding of NBF to fresh beads (n=1)	0.0µM
				Re-binding of NBF to fresh beads (n=2)	0.0µM
				Dose response competition over 6 concentrations	30.0µM
					10.0µM
					3.33µM
					1.11µM
					0.37µM
					0.12µM
5a	X033037 (replicate to X032726)	Kinobeads	TCMDC-141154	Vehicle control (n=1)	0.0µM	Plasmodium falciparum
				Vehicle control (n=2)	0.0µM
				Re-binding of NBF to fresh beads (n=1)	0.0µM
				Re-binding of NBF to fresh beads (n=2)	0.0µM
				Dose response competition over 6 concentrations	30.0µM
					10.0µM
					3.33µM
					1.11µM
					0.37µM
					0.12µM
5a	X033038 (replicate to X032726)	Kinobeads	TCMDC-141154	Vehicle control (n=1)	0.0µM	Plasmodium falciparum
				Vehicle control (n=2)	0.0µM
				Re-binding of NBF to fresh beads (n=1)	0.0µM
				Re-binding of NBF to fresh beads (n=2)	0.0µM
				Dose response competition over 6 concentrations	30.0µM
					10.0µM
					3.33µM
					1.11µM
					0.37µM
					0.12µM
5b	X032730	Kinobeads	TCMDC-141154	Vehicle control (n=1)	0.0µM	Mixed: HEK293/K-562/Placenta/HepG2
				Vehicle control (n=2)	0.0µM
				Re-binding of NBF to fresh beads (n=1)	0.0µM
				Re-binding of NBF to fresh beads (n=2)	0.0µM
				Dose response competition over 6 concentrations	30.0µM
					10.0µM
					3.33µM
					1.11µM
					0.37µM
					0.12µM
5b	X032731 (replicate to X032730)	Kinobeads	TCMDC-141154	Vehicle control (n=1)	0.0µM	Mixed: HEK293/K-562/Placenta/HepG2
				Vehicle control (n=2)	0.0µM
				Re-binding of NBF to fresh beads (n=1)	0.0µM
				Re-binding of NBF to fresh beads (n=2)	0.0µM
				Dose response competition over 6 concentrations	30.0µM
					10.0µM
					3.33µM
					1.11µM
					0.37µM
					0.12µM
5a	X032978	TCMDC-141154	TCMDC-141154	Vehicle control (n=1)	0.0µM	Plasmodium falciparum
				Vehicle control (n=2)	0.0µM
				Re-binding of NBF to fresh beads (n=1)	0.0µM
				Re-binding of NBF to fresh beads (n=2)	0.0µM
				Dose response competition over 6 concentrations	40.0µM
					13.33µM
					4.44µM
					1.48µM
					0.49µM
					0.16µM

## Sheet: Table S1 (E2)
Table S1 (E2) (related to Figure 2B, 2C). MS/MS data for profiling of MMV030084 and TCMDC-141154 in Plasmodium falciparum protein extracts (human proteins quantified by MS/MS are also shown): 10 samples were analyzed in parallel (TMT 10-plex), to generate values for the affinity of the beads to the bound proteins (“depletion” values, 4 samples) and to generate IC50 values (6 samples) in a single …
								Relative abundance
Experiment ID	Comopound	UniProt ID	Protein Name / Gene Identifier	Mascot Score	SSM	UPM	SSM used for quantification	1: Vehicle control (n=1)	2: Vehicle control (n=2)	3: Binding of NBF to fresh beads (n=1)	4: Binding of NBF to fresh beads (n=2)	5: Compound competition	6: Compound competition	7: Compound competition	8: Compound competition	9: Compound competition	10: Compound competition	Hill	IC50	pIC50	"Depletion" factor
X032724	MMV030084	O77395	PF3D7_0316800	209	8	6	7	1	1.0448	1.08641	1.67205	1.78031	1.67953	1.54093	1.49957	1.19271	1.24699	NA	≥ 30.00	≤ 4.52	0.741
X032724	MMV030084	O77390	PF3D7_0316500	142	7	4	4	1	1.2121	0.969681	1.0719	0.90388	0.840912	0.813575	1.02018	1.02493	1.06297	1	≥ 30.00	≤ 4.52	1.084
X032724	MMV030084	Q8I259	PF3D7_0108300	116	6	4	4	1	1.30807	1.05356	1.70495	1.33623	1.31347	1.28278	1.12429	1.05013	1.09398	NA	≥ 30.00	≤ 4.52	0.837
X032724	MMV030084	Q8ILV2	PF14_0141, PF3D7_1414300	255	16	8	11	1	0.965553	0.955442	1.70331	1.57724	1.30702	1.05517	1.12528	0.886193	0.904022	NA	≥ 30.00	≤ 4.52	0.739
X032724	MMV030084	Q8IAW0	PF3D7_0812400	452	17	12	15	1	1.01226	0.89529	1.17831	0.925313	0.98978	0.933049	0.946481	0.968283	1.02187	1	≥ 30.00	≤ 4.52	0.97
X032724	MMV030084	Q8IAW5	PF3D7_0813000	76	4	3	4	1	1.15234	0.63339	0.978934	1.18983	1.18575	1.10302	1.1609	1.01626	0.982318	NA	≥ 30.00	≤ 4.52	1.335
X032724	MMV030084	O97266	PF3D7_0315100	184	9	7	7	1	1.00729	0.91832	0.850794	0.711563	0.800552	0.820168	0.777846	0.851528	0.884774	1	≥ 30.00	≤ 4.52	1.135
X032724	MMV030084	Q8I1N8	PF3D7_0420100	844	47	18	22	1	0.961628	0.772779	0.911019	1.01994	0.975931	1.00819	1.01286	1.11592	1.0878	NA	≥ 30.00	≤ 4.52	1.165
X032724	MMV030084	Q8IJS1	PF10_0121, PF3D7_1012400	246	8	6	7	1	1.02842	0.901075	1.03331	0.760293	0.821722	0.833826	0.779281	0.73642	0.746892	1	≥ 30.00	≤ 4.52	1.049
X032724	MMV030084	Q8IJS7	PF10_0115, PF3D7_1011800	1446	64	30	35	1	0.848552	0.986082	1.85497	1.40876	1.39762	1.15237	1.01418	1.02771	0.927837	NA	≥ 30.00	≤ 4.52	0.651
X032724	MMV030084	Q8IDZ9	PF3D7_1332900	272	12	8	10	1	1.02385	0.873508	0.838017	0.795681	0.839197	0.841607	0.894576	0.807616	0.825363	1	≥ 30.00	≤ 4.52	1.182
X032724	MMV030084	Q76NM6	PF13_0065, vapA	553	22	14	16	1	0.90775	0.97478	0.968017	0.919752	1.06982	0.950047	0.869005	0.926182	0.903254	1	≥ 30.00	≤ 4.52	0.982
X032724	MMV030084	C6KT34	PF3D7_0619400	995	30	16	21	1	0.825937	0.786019	0.862391	0.744887	0.835569	0.721214	0.683163	0.695711	0.654458	1	≥ 30.00	≤ 4.52	1.108
X032724	MMV030084	Q8I490	PF3D7_0501000	49	3	2	2	1	0.931024	1.01022	1.48544	1.54942	1.482	1.39145	1.45075	1.66429	1.69684	NA	≥ 30.00	≤ 4.52	0.774
X032724	MMV030084	Q8I492	PF3D7_0500800	1359	64	31	35	1	0.891162	0.874502	1.19748	0.891125	0.986121	0.865873	0.778447	0.80023	0.715815	1	≥ 30.00	≤ 4.52	0.913
X032724	MMV030084	Q8I2S6	PF3D7_0923000	181	5	4	4	1	1.23617	0.927621	1.22881	0.928002	1.06034	1.05888	1.02957	0.846528	0.969393	1	≥ 30.00	≤ 4.52	1.037
X032724	MMV030084	Q8IIV1	PF11_0062, PF3D7_1105100	367	19	5	10	1	1.17274	1.3384	2.64529	1.93322	1.78916	1.62357	1.41185	1.14248	0.980356	NA	≥ 30.00	≤ 4.52	0.545
X032724	MMV030084	O77310	PF3D7_0302500	564	20	8	9	1	0.929645	0.813292	1.09238	0.970013	1.08016	0.873186	0.819079	0.768338	0.747548	NA	≥ 30.00	≤ 4.52	1.013
X032724	MMV030084	O77312	PF3D7_0302900	329	16	7	8	1	0.896505	0.947286	1.20218	1.11235	1.35555	1.10673	0.866697	1.05011	0.793127	NA	≥ 30.00	≤ 4.52	0.882
X032724	MMV030084	Q8ILN8	PF14_0205, PF3D7_1421200	286	8	5	6	1	1.05639	1.13297	2.04053	1.44269	1.46716	1.49487	1.17741	1.06342	1.14511	NA	≥ 30.00	≤ 4.52	0.648
X032724	MMV030084	Q8I510	PF3D7_1241900, PFL2015w	53	4	2	2	1	0.955651	0.671902	1.0771	0.643268	0.643682	0.738481	0.761449	0.768975	0.86625	1	≥ 30.00	≤ 4.52	1.118
X032724	MMV030084	Q8IB66	PF3D7_0823200	290	9	4	4	1	0.885183	1.03611	1.37039	1.00805	1.23116	0.962568	0.884496	1.03052	0.999308	1	≥ 30.00	≤ 4.52	0.783
X032724	MMV030084	Q8IB67	PF3D7_0823300	75	5	2	2	1	0.991252	0.825984	1.24602	0.964904	1.05112	0.905763	0.938963	0.743381	0.839347	NA	≥ 30.00	≤ 4.52	0.961
X032724	MMV030084	Q8IB60	PF3D7_0822600, pfsec23	912	35	18	23	1	1.0207	0.955369	1.10542	1.08095	1.07493	0.996733	1.08185	0.941112	1.00095	NA	≥ 30.00	≤ 4.52	0.981
X032724	MMV030084	Q8IDB7	PF3D7_1359400	197	8	4	4	1	1.05515	0.815343	0.870886	0.651869	0.840523	0.682884	0.685459	0.743996	0.730311	1	≥ 30.00	≤ 4.52	1.219
X032724	MMV030084	Q8IKK4	PF14_0601, PF3D7_1463200	172	5	4	4	1	1.24672	0.989204	1.44408	1.31952	1.38613	1.1709	1.14331	1.26626	1.28458	NA	≥ 30.00	≤ 4.52	0.923
X032724	MMV030084	Q8I305	PF3D7_0914700	181	5	4	4	1	1.30437	1.20424	1.06864	1.26165	1.43848	1.41862	0.975414	1.07855	0.927468	NA	≥ 30.00	≤ 4.52	1.014
X032724	MMV030084	Q8I5H7	PF3D7_1224000, PFL1155w	124	5	3	3	1	1.01884	1.17469	2.12196	1.79474	1.81116	1.43446	1.36123	1.24838	1.22354	NA	≥ 30.00	≤ 4.52	0.612
X032724	MMV030084	Q8I5H4	PF3D7_1224300, PFL1170w	844	33	15	21	1	0.881758	1.0384	2.0671	1.60803	1.61196	1.34639	1.23908	1.16323	1.08948	NA	≥ 30.00	≤ 4.52	0.606
X032724	MMV030084	Q8I3K7	PF3D7_0525800	114	4	2	2	1	1.27501	1.03026	1.32848	1.01082	1.23381	1.08727	1.04797	1.10378	1.06041	NA	≥ 30.00	≤ 4.52	0.965
X032724	MMV030084	Q8ILF0	PF14_0294, PF3D7_1431500, PfMAP1	681	23	14	18	1	1.20827	0.797084	0.942864	1.13241	1.03548	1.10905	1.13909	1.09458	1.03872	NA	≥ 30.00	≤ 4.52	1.269
X032724	MMV030084	Q8IL88	PF14_0359, PF3D7_1437900	681	20	15	16	1	0.901969	0.895637	1.15768	0.93295	1.01499	0.91802	0.812167	0.853392	0.816159	1	≥ 30.00	≤ 4.52	0.926
X032724	MMV030084	Q8IL80	PF14_0368, PF3D7_1438900, TPx1	395	12	9	9	1	0.882527	0.863644	1.07922	0.845626	0.892569	0.857118	0.83221	0.84124	0.908758	NA	≥ 30.00	≤ 4.52	0.969
X032724	MMV030084	Q8IL86	PF14_0361, PF3D7_1438100	50	2	2	2	1	1.36707	1.06974	1.20355	1.25884	1.30669	1.15281	1.02056	1.1058	0.878062	NA	≥ 30.00	≤ 4.52	1.041
X032724	MMV030084	P32119	NKEFB, PRDX2, TDPX1	445	24	8	14	1	0.945747	1.06035	1.10578	0.89809	0.913968	0.991546	0.907244	0.921653	1.00552	1	≥ 30.00	≤ 4.52	0.898
X032724	MMV030084	Q8IE41	PF3D7_1328000	1003	41	20	23	1	1.0393	0.702747	0.869449	0.967088	0.985332	1.04641	1.08231	1.18423	1.15338	NA	≥ 30.00	≤ 4.52	1.297
X032724	MMV030084	C0H530	PF3D7_0910100	661	24	12	14	1	1.26068	1.02968	1.06664	1.17864	1.32913	1.31225	0.877678	1.15171	0.823022	NA	≥ 30.00	≤ 4.52	1.078
X032724	MMV030084	Q8I384	PF3D7_0906500	72	4	2	2	1	1.02823	0.868985	1.06761	0.868873	0.885477	0.918357	0.804245	0.945729	0.946148	1	≥ 30.00	≤ 4.52	1.047
X032724	MMV030084	Q8IDW1	PF3D7_1337100	661	39	15	32	1	1.02901	0.085587	0.120996	1.26888	1.06183	1.14785	1.22934	1.28391	1.31891	NA	≥ 30.00	≤ 4.52	9.822
X032724	MMV030084	Q8I2Q0	PF3D7_0925900	250	10	6	9	1	0.781389	0.870196	0.880269	0.80163	0.876741	0.83986	0.658474	0.677867	0.657854	NA	≥ 30.00	≤ 4.52	1.018
X032724	MMV030084	Q7K6B1	PF3D7_0817500	317	17	8	15	1	1.18628	1.14606	1.15531	0.924929	1.00246	1.20322	1.09652	1.06647	1.2659	1	≥ 30.00	≤ 4.52	0.95
X032724	MMV030084	Q8I6V3	PF14_0077, PF3D7_1408000	164	6	3	4	1	1.04398	0.854747	0.826197	0.73349	1.39332	0.914319	0.723297	0.669889	0.702691	1	≥ 30.00	≤ 4.52	1.216
X032724	MMV030084	Q8IIF4	PF11_0220, PF3D7_1121300, TKL-2	962	61	25	35	1	1.08037	0.611135	0.96768	1.45299	1.32853	1.27425	1.27497	1.27486	1.28895	NA	≥ 30.00	≤ 4.52	1.318
X032724	MMV030084	Q8ICR0	CDPK2, CPK2, MAL6P1.108, PFF0520w	1061	60	23	44	1	0.960149	0.43362	0.566786	1.15319	1.08406	1.12689	1.15501	1.2213	1.22713	NA	≥ 30.00	≤ 4.52	1.959
X032724	MMV030084	Q8I266	PF3D7_0107500	149	8	4	5	1	1.38094	0.82079	1.09322	1.06947	1.10148	1.13066	0.867442	1.01137	0.828198	NA	≥ 30.00	≤ 4.52	1.244
X032724	MMV030084	Q8IAR7	PF3D7_0807900	185	9	5	6	1	1.27289	0.857223	0.927128	0.762106	0.917534	0.817999	0.879635	0.778288	0.79533	1	≥ 30.00	≤ 4.52	1.274
X032724	MMV030084	Q8IAR6	PF3D7_0807800	166	6	4	4	1	1.24856	0.984912	1.22001	0.973874	0.981494	0.896799	0.915681	0.924463	0.948752	1	≥ 30.00	≤ 4.52	1.02
X032724	MMV030084	Q8IL02	PF14_0448, PF3D7_1447000	542	28	13	20	1	0.873756	0.880962	1.37947	1.24033	1.06144	0.885316	0.856238	0.78924	0.733353	NA	≥ 30.00	≤ 4.52	0.829
X032724	MMV030084	O96210	PF3D7_0212900, PFB0585w	337	9	5	5	1	1.15481	1.13218	1.3303	1.28372	1.43663	1.23431	1.40086	1.3081	1.34833	NA	≥ 30.00	≤ 4.52	0.875
X032724	MMV030084	Q8IJT9	PF10_0103, PF3D7_1010600	259	11	6	7	1	1.06811	0.795832	0.941147	0.794446	0.789765	0.758279	0.730811	0.718903	0.715667	NA	≥ 30.00	≤ 4.52	1.191
X032724	MMV030084	Q8I2I8	PF3D7_0932800	387	13	7	8	1	1.14465	1.1826	1.09207	1.28558	1.59326	1.37688	0.879401	1.20028	0.770234	NA	≥ 30.00	≤ 4.52	0.943
X032724	MMV030084	Q8I5C6	PF3D7_1229300, PFL1415w	169	10	5	5	1	1.16252	0.813775	0.930699	1.343	1.34084	1.08495	0.739248	0.934275	0.901151	NA	≥ 30.00	≤ 4.52	1.24
X032724	MMV030084	Q8I5C5	MIF, PF3D7_1229400, PFL1420w	307	11	5	7	1	1.14333	1.10615	1.19518	0.871208	0.962526	1.10479	0.88836	0.829251	0.927895	1	≥ 30.00	≤ 4.52	0.931
X032724	MMV030084	C0H5J5	PF3D7_1360900.1	238	8	3	3	1	1.03057	1.08875	1.90801	1.43987	1.29773	1.2489	1.06913	1.09697	1.05351	NA	≥ 30.00	≤ 4.52	0.678
X032724	MMV030084	C0H5J6	PF3D7_1361100	309	14	5	5	1	1.07262	0.886521	1.13506	1.02696	1.0287	0.879108	0.895093	0.990358	1.01093	NA	≥ 30.00	≤ 4.52	1.025
X032724	MMV030084	C0H5J2	PF3D7_1359600	789	35	15	20	1	0.944218	0.781819	0.900838	1.11205	1.00135	1.05465	1.00047	1.04318	1.15228	1	≥ 30.00	≤ 4.52	1.155
X032724	MMV030084	Q8IBH7	PF3D7_0728000	407	17	7	8	1	0.976881	0.845121	0.928856	0.794864	0.824529	0.757763	0.762711	0.781846	0.796509	1	≥ 30.00	≤ 4.52	1.114
X032724	MMV030084	C6KSR5	PF3D7_0606700	184	10	3	4	1	1.31333	1.11522	1.55533	1.23357	1.36504	1.21485	1.08302	1.21833	1.17399	NA	≥ 30.00	≤ 4.52	0.866
X032724	MMV030084	Q8IK92	PF14_0714, PF3D7_1474600	128	4	3	3	1	1.16605	1.1893	1.20488	1.37483	1.53536	1.16653	0.717725	1.1363	0.964483	NA	≥ 30.00	≤ 4.52	0.905
X032724	MMV030084	Q8IAM4	PF3D7_0802400	181	6	4	5	1	1.02858	0.740484	1.02122	1.32871	1.31073	1.23897	1.20075	1.20922	1.18812	NA	≥ 30.00	≤ 4.52	1.151
X032724	MMV030084	Q8IAM0	PF3D7_0802000	372	18	7	8	1	0.950442	0.9074	1.42178	1.00429	1.08036	0.975931	1.00849	1.06488	1.1533	NA	≥ 30.00	≤ 4.52	0.837
X032724	MMV030084	Q8IAM2	PF3D7_0802200	273	12	8	9	1	1.02675	1.12958	1.09367	0.703056	0.835969	0.846318	0.716735	0.714873	0.7027	NA	≥ 30.00	≤ 4.52	0.912
X032724	MMV030084	Q8ILG6	PF14_0277, PF3D7_1429800	217	8	4	4	1	1.20683	0.962678	1.29806	1.12175	1.18951	1.15369	0.959682	0.987801	0.864704	NA	≥ 30.00	≤ 4.52	0.976
X032724	MMV030084	Q8IKV8	PF14_0493, PF3D7_1451800	98	7	3	3	1	1.25924	1.08337	1.47789	1.35718	1.55727	1.26358	1.18921	1.03135	0.932454	NA	≥ 30.00	≤ 4.52	0.882
X032724	MMV030084	Q8IKV6	PF14_0495, PF3D7_1452000, PfRON2	808	35	19	23	1	1.03688	0.994299	1.51631	1.451	1.47765	1.31149	1.22944	1.19544	1.12109	NA	≥ 30.00	≤ 4.52	0.811
X032724	MMV030084	Q8IM23	PF14_0068, PF3D7_1407100	190	8	4	5	1	1.32597	0.994295	1.13981	1.27275	1.08765	1.05639	1.12497	0.868628	0.823807	NA	≥ 30.00	≤ 4.52	1.09
X032724	MMV030084	Q8I2Z8	PF3D7_0915400	1233	47	24	30	1	1.05577	0.998147	1.34347	1.21572	1.4713	1.12708	1.1363	1.10902	1.08712	NA	≥ 30.00	≤ 4.52	0.878
X032724	MMV030084	C6KSZ6	PF3D7_0615500	459	16	10	11	1	1.13962	0.705634	0.930863	0.697569	0.845851	0.91025	1.03453	1.03206	1.05409	0.98	≥ 30.00	≤ 4.52	1.307
X032724	MMV030084	O77361	PF3D7_0310400	229	8	5	5	1	1.19208	0.792096	1.01865	0.880311	0.904146	0.774687	0.813148	0.795896	0.842256	1	≥ 30.00	≤ 4.52	1.211
X032724	MMV030084	Q8IK15	PF10_0025, PF3D7_1002100	80	2	2	2	1	1.16056	0.899644	0.93656	0.867402	1.14196	1.09895	0.943661	1.09047	1.25533	1	≥ 30.00	≤ 4.52	1.177
X032724	MMV030084	Q8IK12	PF10_0028, PF3D7_1002400.1	307	12	4	5	1	1.24511	1.01893	2.45723	1.86828	1.80817	1.39566	1.24965	1.154	1.12584	NA	≥ 30.00	≤ 4.52	0.646
X032724	MMV030084	Q8I3F1	PF3D7_0532300	143	7	5	6	1	1.1294	0.89573	1.16329	0.893828	0.921184	0.891334	0.884834	0.927471	1.04639	NA	≥ 30.00	≤ 4.52	1.034
X032724	MMV030084	Q8ILK3	PF14_0240, PF3D7_1426000	252	21	7	8	1	1.36532	0.962788	2.32714	1.85439	1.66349	1.33193	1.22722	1.07112	1.06268	NA	≥ 30.00	≤ 4.52	0.719
X032724	MMV030084	Q8ILK2	PF14_0241, PF3D7_1426100	222	10	4	5	1	0.870343	1.00577	0.974072	0.734104	0.779035	0.763165	0.676144	0.650681	0.682082	1	≥ 30.00	≤ 4.52	0.945
X032724	MMV030084	C6KTB4	PF3D7_0627800	149	4	4	4	1	1.32068	0.916305	1.13593	1.024	1.02117	1.06926	0.894766	0.915246	0.980814	NA	≥ 30.00	≤ 4.52	1.131
X032724	MMV030084	C6KTB3	PF3D7_0627700	721	22	14	17	1	1.22559	1.04421	1.04845	1.13705	1.34533	1.30136	0.895777	1.20921	0.776309	NA	≥ 30.00	≤ 4.52	1.064
X032724	MMV030084	C6KTB1	PF3D7_0627500	233	8	4	7	1	1.06419	1.07611	1.09766	0.697454	0.86765	0.855204	0.69659	0.729526	0.752987	1	≥ 30.00	≤ 4.52	0.95
X032724	MMV030084	C6KTB9	PF3D7_0628300.1	88	3	3	3	1	1.11581	1.1718	1.18727	1.29503	1.21767	1.3236	1.01959	1.26621	1.09916	NA	≥ 30.00	≤ 4.52	0.897
X032724	MMV030084	Q8ID39	MAL13P1.336	99	6	4	4	1	1.00174	0.825824	0.896688	0.744716	0.996691	0.721592	0.682882	0.924506	0.949855	1	≥ 30.00	≤ 4.52	1.162
X032724	MMV030084	Q8ID38	PF3D7_1367000	103	4	2	2	1	1.0685	0.975279	1.35891	1.12128	1.15776	1.20069	1.08568	1.14476	1.23556	NA	≥ 30.00	≤ 4.52	0.886
X032724	MMV030084	Q8II01	PF11_0374, PF3D7_1136300, TSN	166	9	3	3	1	1.33902	0.849171	0.97003	2.09978	1.13575	0.681817	0.769056	0.742938	0.698013	1	≥ 30.00	≤ 4.52	1.286
X032724	MMV030084	Q8IJD0	PF10_0268, PF3D7_1027300	426	21	8	10	1	1.04283	1.05485	1.5302	1.18139	1.42059	1.07883	0.964134	0.795335	0.673431	NA	≥ 30.00	≤ 4.52	0.79
X032724	MMV030084	Q8IJD4	PF10_0264	365	20	5	9	1	0.981192	1.1229	1.2211	0.953753	1.0662	1.02401	1.00813	1.01208	1.02238	1	≥ 30.00	≤ 4.52	0.845
X032724	MMV030084	Q8IKN7	PF14_0567, PF3D7_1459400	64	4	2	2	1	0.847524	0.945616	1.27533	1.2481	1.27055	0.982447	1.02079	0.92803	0.918937	NA	≥ 30.00	≤ 4.52	0.832
X032724	MMV030084	Q8I374	PF3D7_0907700	475	26	9	15	1	1.06515	0.794245	0.992374	1.10271	1.08649	1.06504	1.06679	1.06406	1.11722	NA	≥ 30.00	≤ 4.52	1.156
X032724	MMV030084	Q8IDT0	PF3D7_1340600	70	3	3	3	1	0.87632	1.0888	1.02209	0.910717	0.861062	0.996423	1.07077	1.26373	0.781852	1	≥ 30.00	≤ 4.52	0.889
X032724	MMV030084	Q7K6A4	PF3D7_0922200	829	49	13	37	1	1.00919	1.05636	1.1087	0.960955	1.02349	0.999232	1.00612	0.9732	0.963396	NA	≥ 30.00	≤ 4.52	0.928
X032724	MMV030084	Q7K6A0	PF3D7_0934800	1158	144	21	94	1	1.00595	0.792272	0.949317	0.713563	0.870652	0.996803	1.03572	1.07445	1.06808	1.29	≥ 30.00	≤ 4.52	1.152
X032724	MMV030084	A0A143ZZT8	PF3D7_0715300	720	33	14	22	1	1.05149	0.63394	0.767618	1.15595	1.11826	1.17416	1.15929	1.16862	1.23957	NA	≥ 30.00	≤ 4.52	1.464
X032724	MMV030084	Q8IIA4	PF11_0270, PF3D7_1126000	352	14	9	9	1	0.881167	0.873321	0.903834	0.905018	0.851433	0.776379	0.800917	0.850684	0.804391	1	≥ 30.00	≤ 4.52	1.059
X032724	MMV030084	C0H5G7	PF3D7_1343900	49	3	2	2	1	1.11073	0.841247	1.14298	0.807055	0.780888	0.940203	0.928143	0.768927	1.08763	NA	≥ 30.00	≤ 4.52	1.064
X032724	MMV030084	Q8IL57	PF14_0392, PF3D7_1441300	943	39	20	28	1	1.04278	0.367246	0.497615	1.14236	1.09214	1.07451	1.18326	1.18526	1.20884	NA	≥ 30.00	≤ 4.52	2.362
X032724	MMV030084	O96269	PFB0885w, RPS30	73	5	2	2	1	1.3265	0.917767	1.93069	1.76643	1.83849	1.38812	1.47576	1.12848	1.20019	NA	≥ 30.00	≤ 4.52	0.817
X032724	MMV030084	C0H4L6	PF3D7_0706500	314	15	8	9	1	1.03574	0.963509	1.36164	1.22922	1.33028	1.17261	1.02852	1.00175	0.986529	NA	≥ 30.00	≤ 4.52	0.876
X032724	MMV030084	C0H4L1	PF3D7_0706000	523	27	12	15	1	1.38286	1.21226	1.27113	1.35239	1.61574	1.52766	0.970443	1.35689	0.94324	NA	≥ 30.00	≤ 4.52	0.96
X032724	MMV030084	Q8I1T4	PF3D7_0415300	482	28	12	14	1	1.1774	0.861212	1.01124	1.28529	1.2105	1.26947	1.20862	1.2027	1.11154	NA	≥ 30.00	≤ 4.52	1.163
X032724	MMV030084	Q7KQL5	PF10_0084	430	26	6	15	1	0.953443	0.900576	1.12531	1.02961	1.06563	1.02526	0.85906	0.966333	0.901066	NA	≥ 30.00	≤ 4.52	0.964
X032724	MMV030084	Q8IJ28	PF10_0372, PF3D7_1038000.1	159	11	4	10	1	1.23392	1.06669	1.31095	0.985946	1.27505	1.12864	0.911784	0.899802	0.893926	1	≥ 30.00	≤ 4.52	0.94
X032724	MMV030084	Q8I5F9	PF3D7_1225800, PFL1245w	209	12	4	4	1	0.901638	0.775319	0.926905	0.833657	0.81847	0.659344	0.728513	0.855461	0.821636	1	≥ 30.00	≤ 4.52	1.117
X032724	MMV030084	Q8III3	PF11_0191, PF3D7_1118500	118	5	4	4	1	1.33731	1.17925	1.69847	1.44584	1.39744	0.977023	0.92121	1.03026	1.16541	NA	≥ 30.00	≤ 4.52	0.812
X032724	MMV030084	Q8III5	PF11_0189, PF3D7_1118300	237	9	5	5	1	0.873431	0.889423	1.07894	0.882472	0.901106	0.848579	0.857685	0.855177	0.863048	1	≥ 30.00	≤ 4.52	0.952
X032724	MMV030084	Q8I431	PF3D7_0507100	526	19	10	13	1	1.00384	1.18195	2.26695	1.99789	1.6437	1.33876	1.29948	1.14303	0.893758	NA	≥ 30.00	≤ 4.52	0.581
X032724	MMV030084	Q8I0W9	PF3D7_0511200	236	10	4	4	1	1.03055	1.19182	1.27562	1.21057	1.30832	1.21408	1.03801	1.09115	0.930925	NA	≥ 30.00	≤ 4.52	0.823
X032724	MMV030084	O97284	PF3D7_0320500	244	9	6	6	1	0.991992	0.973513	1.11807	0.990424	1.02868	0.971647	1.06839	1.06309	1.11865	NA	≥ 30.00	≤ 4.52	0.952
X032724	MMV030084	Q8I5S6	PF3D7_1212700, PFL0625c	145	5	3	3	1	1.40654	1.12027	1.99486	1.89648	1.90133	1.38844	1.57841	1.56389	1.06357	NA	≥ 30.00	≤ 4.52	0.773
X032724	MMV030084	Q8I3V8	PF3D7_0515000	626	31	11	13	1	1.12182	0.995674	1.06128	1.15625	1.13092	1.10112	1.09736	1.05348	1.11768	NA	≥ 30.00	≤ 4.52	1.032
X032724	MMV030084	Q8I4X0	PFL2215w	956	33	13	21	1	0.978289	1.02596	1.23038	1.11231	1.27933	1.15441	0.949704	1.04307	0.892565	NA	≥ 30.00	≤ 4.52	0.877
X032724	MMV030084	P46468	PF07_0047	40	2	2	2	1	1.28099	1.28503	1.42095	1.32115	1.21805	1.07983	1.28227	1.13787	1.1469	NA	≥ 30.00	≤ 4.52	0.843
X032724	MMV030084	Q9NRV9	HBP, HEBP1	89	3	2	2	1	1.29046	1.03471	1.07821	1.25049	1.14952	1.19817	0.896753	1.07342	1.18516	NA	≥ 30.00	≤ 4.52	1.084
X032724	MMV030084	Q8I231	PF3D7_0111500	87	5	3	3	1	0.973279	1.07112	1.17502	0.787786	0.972203	0.828332	0.83125	0.75015	0.845544	1	≥ 30.00	≤ 4.52	0.879
X032724	MMV030084	Q8ILP3	PF14_0201, PF3D7_1420700, Pf113	59	3	2	2	1	1.29737	0.822297	0.921727	0.943127	0.898735	0.753546	0.839595	0.854691	0.932953	1	≥ 30.00	≤ 4.52	1.317
X032724	MMV030084	Q8I574	PF3D7_1234800, PFL1680w	107	4	3	3	1	1.10993	0.896588	0.977034	0.90774	1.05407	0.822938	0.956403	0.905769	0.861683	1	≥ 30.00	≤ 4.52	1.126
X032724	MMV030084	O96153	PF3D7_0205900, PFB0260w	306	13	7	8	1	0.970001	1.00268	1.4881	1.25255	1.23556	1.11032	0.990397	1.04062	0.861896	NA	≥ 30.00	≤ 4.52	0.791
X032724	MMV030084	Q8IJQ1	PF10_0141, PF3D7_1014400	132	6	3	3	1	1.16746	0.605532	0.70812	0.990152	0.937104	0.840571	1.01693	0.889812	0.985763	1	≥ 30.00	≤ 4.52	1.65
X032724	MMV030084	Q8IKU1	PF14_0510, PF3D7_1453700, SBA1	130	8	5	5	1	0.905909	0.801162	0.848175	0.624046	0.69479	0.77041	0.744219	0.718154	0.78731	1	≥ 30.00	≤ 4.52	1.156
X032724	MMV030084	Q8IM55	PF14_0036, PF3D7_1403900	52	2	2	2	1	1.13005	1.0519	0.987606	0.848137	0.912301	0.776041	0.855062	0.806816	0.924202	1	≥ 30.00	≤ 4.52	1.044
X032724	MMV030084	C6KT19	PF3D7_0617900	96	4	2	4	1	0.961855	1.14053	2.26933	1.54169	1.509	1.30812	1.13147	1.10001	1.10136	NA	≥ 30.00	≤ 4.52	0.575
X032724	MMV030084	C6KT13	PF3D7_0617200	551	27	10	14	1	1.06815	0.927897	0.986329	0.766874	0.908441	0.818851	0.781674	0.756342	0.713999	NA	≥ 30.00	≤ 4.52	1.08
X032724	MMV030084	C6KSU9	PF3D7_0610200	76	5	2	2	1	1.1611	0.972336	1.50208	1.23231	1.25231	1.11136	0.975816	1.11749	1.16535	NA	≥ 30.00	≤ 4.52	0.873
X032724	MMV030084	Q8IHR4	PF11_0465, PF3D7_1145400, dyn1	216	9	5	5	1	1.01872	0.842292	1.16751	0.898056	0.996197	0.876547	0.843404	0.805638	0.877312	0.61	≥ 30.00	≤ 4.52	1.004
X032724	MMV030084	Q8IHR5	PF11_0464, PF3D7_1145200	1078	58	23	33	1	0.993402	0.747733	1.05423	1.36822	1.29372	1.31462	1.24953	1.33603	1.35289	NA	≥ 30.00	≤ 4.52	1.106
X032724	MMV030084	Q8IHR6	PF11_0463, PF3D7_1145100	204	7	4	5	1	1.20229	0.90093	1.3234	1.20019	1.74369	1.20039	1.06978	1.1527	0.939187	NA	≥ 30.00	≤ 4.52	0.99
X032724	MMV030084	Q8IHR8	PF11_0461, PF3D7_1144900, Rab6	113	4	2	2	1	0.957243	0.818271	0.994526	0.822275	0.984823	0.897993	0.718318	0.740843	0.768667	NA	≥ 30.00	≤ 4.52	1.08
X032724	MMV030084	O77330	PF3D7_0309500	238	14	6	7	1	1.1714	0.834585	1.00655	0.890855	0.936547	0.835691	0.905105	0.903474	0.933523	1	≥ 30.00	≤ 4.52	1.179
X032724	MMV030084	Q9TY95	PFB0340c, SERA	728	32	18	21	1	0.903451	0.863649	1.08646	0.905138	0.977945	0.836702	0.832632	0.81382	0.817059	NA	≥ 30.00	≤ 4.52	0.976
X032724	MMV030084	Q9TY98	PF3D7_0204100, PFB0190c	273	11	7	7	1	1.23195	1.08129	1.29066	1.22431	1.36712	1.18116	0.881367	1.01872	0.895986	NA	≥ 30.00	≤ 4.52	0.941
X032724	MMV030084	Q9TY99	PF3D7_0202000, PFB0100c	912	45	16	27	1	0.877704	0.899691	1.00318	0.952578	1.34216	0.948281	1.04404	0.857124	0.822685	NA	≥ 30.00	≤ 4.52	0.987
X032724	MMV030084	Q8IB48	PF3D7_0821400	169	6	4	4	1	0.89819	0.923351	0.957931	0.820378	0.941829	0.887427	0.820123	0.865085	0.817812	1	≥ 30.00	≤ 4.52	1.009
X032724	MMV030084	Q8IB44	PF3D7_0821000	294	15	5	5	1	0.958283	0.8978	1.16241	1.06677	1.22131	1.17665	0.961068	1.14043	0.958879	NA	≥ 30.00	≤ 4.52	0.951
X032724	MMV030084	Q8II36	PF11_0338, PF3D7_1132800	86	2	2	2	1	1.14364	0.98069	1.10065	0.885437	0.934508	0.811332	0.875236	0.960947	0.860771	1	≥ 30.00	≤ 4.52	1.03
X032724	MMV030084	Q8I323	PF3D7_0912900	196	8	5	6	1	1.04387	0.935554	1.27828	1.06086	1.187	0.939552	0.962748	0.944352	0.911496	1	≥ 30.00	≤ 4.52	0.923
X032724	MMV030084	C0H5H5	PF3D7_1345900	77	3	2	2	1	0.81736	1.03169	0.992295	0.661329	0.661055	0.694786	0.71981	1.16422	0.904548	1	≥ 30.00	≤ 4.52	0.898
X032724	MMV030084	Q8I2W3	PF3D7_0919000	649	46	12	33	1	1.0773	0.348648	0.462284	1.22293	1.16763	1.18452	1.23722	1.26092	1.22144	NA	≥ 30.00	≤ 4.52	2.562
X032724	MMV030084	Q8I2W2	PF3D7_0919100	166	7	4	4	1	1.02208	1.27817	1.12289	1.31888	1.36805	1.34269	0.729745	1.09274	0.763986	NA	≥ 30.00	≤ 4.52	0.842
X032724	MMV030084	Q8I5V9	PF3D7_1208900, PFL0445w	205	13	4	4	1	0.963981	0.911765	1.19983	0.858539	0.980896	0.958991	0.91936	0.911488	1.04108	1	≥ 30.00	≤ 4.52	0.93
X032724	MMV030084	C6KT96	PF3D7_0626000	72	6	2	2	1	1.12547	0.789568	1.02141	0.635459	0.703157	0.69908	0.725968	1.11217	1.1378	1	≥ 30.00	≤ 4.52	1.174
X032724	MMV030084	Q8IHZ8	PF11_0378, PF3D7_1136600	184	7	4	5	1	1.29217	0.887838	1.54231	0.890681	1.09988	1.23722	1.20911	1.26271	1.35648	1	≥ 30.00	≤ 4.52	0.943
X032724	MMV030084	Q8I3M5	PF3D7_0524000	775	27	16	20	1	0.932413	0.881527	1.07997	0.970221	1.18176	0.994879	0.834815	0.95925	0.842475	1	≥ 30.00	≤ 4.52	0.985
X032724	MMV030084	Q8I4U5	PF3D7_1248900, PFL2345c	483	23	11	14	1	0.981879	0.985611	1.27524	1.06106	1.16471	0.981719	0.96948	1.03687	0.951649	NA	≥ 30.00	≤ 4.52	0.877
X032724	MMV030084	Q8IFP1	PF3D7_0422500	141	5	4	4	1	1.33409	1.05489	1.68955	1.48975	1.52909	1.36136	1.17274	1.32201	1.12145	NA	≥ 30.00	≤ 4.52	0.85
X032724	MMV030084	Q8IFP2	PF3D7_0422400	380	16	7	12	1	1.23492	1.07121	1.84654	1.4827	1.46272	1.22671	1.1697	1.01761	0.942402	NA	≥ 30.00	≤ 4.52	0.766
X032724	MMV030084	Q8IAX5	PF3D7_0813900	278	10	6	9	1	1.16729	1.08549	1.91396	1.55221	1.37542	1.25405	1.20671	1.01276	0.941932	NA	≥ 30.00	≤ 4.52	0.723
X032724	MMV030084	Q8IEE5	PF3D7_1317100	244	11	6	6	1	1.18241	0.85969	1.24578	0.990647	1.0774	0.977119	0.954937	0.982436	1.12166	1	≥ 30.00	≤ 4.52	1.037
X032724	MMV030084	Q8I635	PF3D7_1201000, PFL0050c	335	14	8	8	1	1.19535	0.960102	1.40904	1.06519	1.13988	0.95857	0.84157	0.874795	0.880996	NA	≥ 30.00	≤ 4.52	0.927
X032724	MMV030084	Q8ILJ1	PF14_0252, PF3D7_1427300	242	8	3	3	1	1.26997	1.12665	1.18628	1.06855	1.43155	1.26877	0.868085	0.957833	0.864756	NA	≥ 30.00	≤ 4.52	0.981
X032724	MMV030084	Q8I6T2	PF3D7_1345700	360	16	8	9	1	1.17785	1.01082	1.18967	1.03783	1.08068	1.01209	1.02574	1.04136	1.05264	NA	≥ 30.00	≤ 4.52	0.99
X032724	MMV030084	Q8IJ74	PF10_0325, PF3D7_1033400	89	5	2	2	1	1.06038	0.672883	0.631908	0.622247	0.918234	1.04547	0.955835	1.08435	0.944414	2.04	≥ 30.00	≤ 4.52	1.579
X032724	MMV030084	Q8IJ76	PF10_0323, PF3D7_1033200	173	6	2	3	1	1.26658	1.11233	1.31136	1.04471	1.04686	1.03871	0.977919	1.09257	1.07825	1	≥ 30.00	≤ 4.52	0.935
X032724	MMV030084	Q8IJ72	PF10_0328, PF3D7_1033700	82	3	2	2	1	1.36037	1.01289	0.996178	0.837309	0.93914	0.747755	0.791656	0.79247	0.827102	1	≥ 30.00	≤ 4.52	1.175
X032724	MMV030084	Q8IID2	PF11_0242, PF3D7_1123100	1305	51	28	31	1	0.854694	0.919901	1.16789	0.739681	0.879959	0.96423	1.00245	1.07541	1.04544	1.12	≥ 30.00	≤ 4.52	0.888
X032724	MMV030084	Q8IC16	PF3D7_0705400	477	19	11	12	1	1.09409	0.942999	1.14119	0.944522	1.03156	0.96156	0.870887	0.99734	0.948723	NA	≥ 30.00	≤ 4.52	1.005
X032724	MMV030084	C0H5L6	PF3D7_1369400	577	30	13	13	1	1.20372	0.944646	1.15124	1.08214	1.20125	1.05022	0.923541	1.11106	0.901979	NA	≥ 30.00	≤ 4.52	1.051
X032724	MMV030084	Q8I3U6	PF3D7_0516200	293	12	6	7	1	1.15583	1.0804	1.60776	1.38983	1.46103	1.35109	1.19683	1.1338	1.19526	NA	≥ 30.00	≤ 4.52	0.802
X032724	MMV030084	O77384	PFC0760c	126	6	3	3	1	1.34133	0.933799	1.12384	1.02935	1.06478	0.989877	0.982492	1.02729	1.21297	NA	≥ 30.00	≤ 4.52	1.138
X032724	MMV030084	O77380	PF3D7_0317700	237	16	6	7	1	1.03784	1.08414	1.87881	1.56428	1.59637	1.39851	1.31127	1.40413	1.34277	NA	≥ 30.00	≤ 4.52	0.688
X032724	MMV030084	O77381	PF3D7_0317600	286	11	4	5	1	0.942608	0.900913	1.2857	1.21532	0.918048	0.82152	0.857811	0.659134	0.792371	NA	≥ 30.00	≤ 4.52	0.888
X032724	MMV030084	P11277	SPTB, SPTB1	3303	126	62	94	1	0.878551	0.915633	1.34995	1.05861	1.07484	0.869552	0.806745	0.813093	0.757592	NA	≥ 30.00	≤ 4.52	0.829
X032724	MMV030084	Q8ILX3	PF14_0120, PF3D7_1412100	170	10	3	3	1	0.93789	0.898599	1.27013	0.979925	1.00765	1.04497	0.88176	0.980506	0.932086	NA	≥ 30.00	≤ 4.52	0.894
X032724	MMV030084	Q8I562	PF3D7_1236100, PFL1745c	201	8	6	6	1	1.05186	1.03004	1.00087	0.890024	0.962533	0.952255	0.913627	0.941275	1.04212	2.02	≥ 30.00	≤ 4.52	1.01
X032724	MMV030084	Q8IL28	PF14_0421, PF3D7_1444300	107	11	3	6	1	1.07605	1.08763	1.08977	1.10577	1.01794	1.05293	0.983926	0.917645	0.939428	NA	≥ 30.00	≤ 4.52	0.953
X032724	MMV030084	Q8IJI0	PF10_0217, PF3D7_1022400	280	12	5	6	1	0.977407	0.893134	1.556	1.27605	1.27582	1.07439	1.15909	1.12041	1.14567	NA	≥ 30.00	≤ 4.52	0.807
X032724	MMV030084	Q8IJI7	PF10_0210, PF3D7_1021600	396	15	8	11	1	1.09946	1.07392	1.12185	0.917147	1.01359	0.960649	0.944681	0.910482	0.994026	1	≥ 30.00	≤ 4.52	0.956
X032724	MMV030084	Q8IJI4	PF10_0213, PF3D7_1021900	266	13	5	5	1	0.826219	0.998539	1.64029	1.30915	1.50256	1.15942	1.05261	1.10915	1.01178	NA	≥ 30.00	≤ 4.52	0.692
X032724	MMV030084	Q8IJR8	PF10_0124, PF3D7_1012700	1656	67	32	41	1	1.03906	0.853775	1.27408	0.722743	1.06645	1.20014	1.19871	1.29142	1.32389	1	≥ 30.00	≤ 4.52	0.958
X032724	MMV030084	Q8IDY6	PF3D7_1334200	189	10	4	4	1	1.12185	0.941702	0.939782	0.734018	0.841235	0.757793	0.73279	0.701662	0.71145	1	≥ 30.00	≤ 4.52	1.128
X032724	MMV030084	Q8IKP8	PF14_0556, PF3D7_1458300	97	7	2	2	1	1.1139	1.05621	1.41616	1.25279	1.36422	1.351	1.05079	1.37498	1.03931	NA	≥ 30.00	≤ 4.52	0.855
X032724	MMV030084	Q8I2G0	PF3D7_0936000	167	3	2	2	1	1.07996	0.971321	1.02957	0.885113	0.888406	1.00643	0.760505	0.773986	0.892366	1	≥ 30.00	≤ 4.52	1.04
X032724	MMV030084	C0H4R8	PF3D7_0805700	795	52	23	35	1	1.08572	1.06674	1.16651	1.10503	1.1134	1.18887	1.1978	1.30726	1.2636	NA	≥ 30.00	≤ 4.52	0.934
X032724	MMV030084	Q8IIL0	PF11_0162, PF3D7_1115400	232	12	7	9	1	0.991974	1.15562	1.18935	1.20299	1.06152	0.995523	1.11824	1.02897	1.08196	NA	≥ 30.00	≤ 4.52	0.849
X032724	MMV030084	Q8IIL5	PF11_0156, PF3D7_1114700	1159	80	25	42	1	0.966695	0.369636	0.618726	1.17552	1.06968	1.26717	1.22636	1.31236	1.30181	NA	≥ 30.00	≤ 4.52	1.99
X032724	MMV030084	Q8I484	PF3D7_0501600	226	10	4	5	1	1.12839	0.921525	1.02353	0.829335	0.798792	0.776765	0.750879	0.769203	0.674833	1	≥ 30.00	≤ 4.52	1.094
X032724	MMV030084	Q8I485	PF3D7_0501500	168	7	4	4	1	1.26243	0.95337	1.31645	0.978449	0.954637	0.85435	0.814457	0.786352	0.907665	1	≥ 30.00	≤ 4.52	0.997
X032724	MMV030084	Q8I488	PF3D7_0501200	219	8	6	7	1	0.995011	1.08895	1.42613	1.12159	1.25712	1.03937	0.880699	0.99206	0.90398	NA	≥ 30.00	≤ 4.52	0.793
X032724	MMV030084	Q8IIW0	PF11_0053, PF3D7_1104200	226	8	5	5	1	1.13782	0.786553	1.28435	0.938682	1.04632	0.89317	0.972619	0.825285	0.838012	1	≥ 30.00	≤ 4.52	1.032
X032724	MMV030084	Q8IIW6	PF11_0047, PF3D7_1103600	258	7	5	5	1	1.34478	1.05201	1.52428	1.19887	1.39422	1.27919	1.02401	0.88701	0.968844	NA	≥ 30.00	≤ 4.52	0.91
X032724	MMV030084	Q8IIW4	PF11_0049, PF3D7_1103800	169	11	3	3	1	1.04788	0.896551	1.18609	0.905926	1.16937	1.06793	0.973482	1.07253	1.04252	1	≥ 30.00	≤ 4.52	0.983
X032724	MMV030084	Q8IIW5	PF11_0048, PF3D7_1103700	464	44	11	24	1	0.982792	0.935675	1.13214	1.06142	1.0363	1.00877	1.11308	1.14425	1.14075	NA	≥ 30.00	≤ 4.52	0.959
X032724	MMV030084	O77306	PF3D7_0302100	441	19	9	10	1	1.06403	0.877032	1.31424	0.662294	0.823537	0.826601	0.906281	1.01882	1.13626	0.7	≥ 30.00	≤ 4.52	0.942
X032724	MMV030084	Q8IIE7	PF11_0227, PF3D7_1121900	1330	96	22	61	1	1.0708	0.549852	0.703944	1.08481	1.10115	1.17696	1.1268	1.26454	1.25575	NA	≥ 30.00	≤ 4.52	1.652
X032724	MMV030084	Q8I527	PF3D7_1239600, PFL1920c	756	90	12	55	1	1.17268	0.639985	0.967981	1.48374	1.38601	1.57648	1.45295	1.4713	1.53474	NA	≥ 30.00	≤ 4.52	1.351
X032724	MMV030084	Q8IJZ7	PF10_0043, PF3D7_1004000	303	14	7	11	1	0.874742	1.0658	2.30428	1.95118	1.70899	1.34399	1.33569	1.17548	1.03173	NA	≥ 30.00	≤ 4.52	0.556
X032724	MMV030084	Q8IKH3	PF14_0632, PF3D7_1466300	584	14	11	11	1	1.00922	0.90871	1.33799	1.14092	1.19046	1.01962	0.933308	1.01873	0.845207	NA	≥ 30.00	≤ 4.52	0.894
X032724	MMV030084	Q8IKH8	PF14_0627, PF3D7_1465900	592	23	11	14	1	1.0231	0.993345	1.54749	1.30907	1.20536	1.12698	1.07896	0.954897	0.944507	NA	≥ 30.00	≤ 4.52	0.796
X032724	MMV030084	Q8IEM3	PF3D7_1309100	238	8	4	4	1	0.919956	0.835862	1.16962	1.10283	0.951184	0.921887	0.87322	0.77002	0.74552	NA	≥ 30.00	≤ 4.52	0.957
X032724	MMV030084	Q8IKF0	H45, PF14_0655, PF3D7_1468700	496	19	10	14	1	0.928516	0.859381	0.889717	0.794919	0.873807	0.780663	0.729083	0.692569	0.669633	1	≥ 30.00	≤ 4.52	1.103
X032724	MMV030084	Q8I2X4	PF3D7_0917900	1413	62	30	46	1	0.822732	0.794819	0.870121	0.680695	0.765584	0.732643	0.70655	0.749967	0.687623	1	≥ 30.00	≤ 4.52	1.095
X032724	MMV030084	Q8I2X0	PF3D7_0918300	138	5	3	3	1	1.24654	1.01618	1.6795	1.52745	1.67842	1.41101	1.08681	1.10569	0.972825	NA	≥ 30.00	≤ 4.52	0.833
X032724	MMV030084	Q8I2X3	PF3D7_0918000	155	5	4	4	1	1.31446	0.928938	1.00352	0.968137	1.10261	0.928612	0.774771	0.711593	0.790855	NA	≥ 30.00	≤ 4.52	1.198
X032724	MMV030084	O96260	PF3D7_0218000, PFB0840w	124	6	3	3	1	0.94141	0.905946	1.27401	0.971113	1.10147	0.990746	0.947454	0.914248	0.937082	1	≥ 30.00	≤ 4.52	0.891
X032724	MMV030084	Q6ZMA8	PF3D7_0406100	360	13	9	11	1	0.858774	0.88202	0.840477	0.706434	0.797825	0.769227	0.732174	0.710183	0.673252	1	≥ 30.00	≤ 4.52	1.079
X032724	MMV030084	C6KT49	PF3D7_0621100	49	3	2	2	1	0.735176	0.87749	1.08935	0.902764	1.4716	1.03614	0.693054	0.961897	0.837327	1	≥ 30.00	≤ 4.52	0.882
X032724	MMV030084	Q8II64	PF11_0310, PF3D7_1129900	191	4	4	4	1	1.27882	1.09277	0.972096	1.22897	1.28898	1.41177	0.912796	1.18285	0.685308	NA	≥ 30.00	≤ 4.52	1.104
X032724	MMV030084	Q8IE50	PF3D7_1329100	172	7	3	3	1	1.3761	0.862346	1.30337	1.34891	1.1338	0.956934	1.0759	0.957175	1.07258	1	≥ 30.00	≤ 4.52	1.097
X032724	MMV030084	Q8I395	PF3D7_0905400	810	31	17	21	1	0.90978	0.86117	1.28393	1.07876	1.14804	0.895728	0.875529	0.855885	0.787791	NA	≥ 30.00	≤ 4.52	0.89
X032724	MMV030084	Q8I390	PF3D7_0905900	147	5	4	4	1	1.10772	0.91381	1.24736	1.06845	1.44581	1.07781	0.96847	0.941106	0.821867	NA	≥ 30.00	≤ 4.52	0.975
X032724	MMV030084	Q8IDV2	PF3D7_1338100	60	4	2	2	1	0.88418	1.0362	1.59187	1.27833	1.34631	1.01371	0.926917	0.941611	0.822348	NA	≥ 30.00	≤ 4.52	0.717
X032724	MMV030084	Q8IDV5	PF3D7_1337800	138	5	4	4	1	1.27246	0.756968	0.938872	0.996305	1.04146	1.10054	0.988057	1.14773	1.03352	NA	≥ 30.00	≤ 4.52	1.34
X032724	MMV030084	Q8IEP9	PF3D7_1306600	91	6	3	3	1	1.12943	0.997786	0.939516	1.01397	1.15161	1.07473	0.816397	0.955734	0.885127	NA	≥ 30.00	≤ 4.52	1.099
X032724	MMV030084	Q8I2P2	PF3D7_0926700	294	12	8	8	1	1.09896	1.00228	1.22025	1.15963	1.21947	1.18664	1.13435	1.08145	1.18659	NA	≥ 30.00	≤ 4.52	0.944
X032724	MMV030084	Q8IIG8	PF11_0206, PF3D7_1119900	56	2	2	2	1	0.936846	0.815806	0.842968	0.883798	0.890237	0.794053	0.788075	0.808311	0.879037	1	≥ 30.00	≤ 4.52	1.168
X032724	MMV030084	C0H5A0	PF3D7_1305300	218	12	3	3	1	1.38924	1.12138	1.33918	1.32837	1.5901	1.29689	1.07855	1.32802	1.06806	NA	≥ 30.00	≤ 4.52	0.971
X032724	MMV030084	Q8ILT5	PF14_0159	328	18	10	12	1	1.26122	1.06544	1.21242	1.21893	1.34535	1.18382	0.929332	1.06763	0.92533	NA	≥ 30.00	≤ 4.52	0.993
X032724	MMV030084	Q8I4R5	PF3D7_1252100, PFL2505c	1267	49	28	35	1	1.11954	1.02311	1.77043	1.46942	1.39593	1.21242	1.15273	1.07502	0.976364	NA	≥ 30.00	≤ 4.52	0.759
X032724	MMV030084	Q8I291	PF3D7_0104800	91	5	2	3	1	1.23883	1.15408	0.927971	1.43172	1.42864	1.4945	0.912888	1.25067	1.44705	NA	≥ 30.00	≤ 4.52	1.075
X032724	MMV030084	Q8I298	PF3D7_0104200	127	5	3	3	1	1.23657	0.960028	0.98398	1.18293	1.47651	0.986481	0.946451	0.934038	0.907752	NA	≥ 30.00	≤ 4.52	1.15
X032724	MMV030084	Q8ILZ1	PF14_0102, PF3D7_1410400	914	33	16	20	1	0.978438	0.898563	1.08642	0.897089	0.904319	0.828943	0.760171	0.75703	0.732595	NA	≥ 30.00	≤ 4.52	0.997
X032724	MMV030084	P24941	CDK2, CDKN2	154	5	3	4	1	1.14267	0.43261	0.678669	1.12482	0.97957	1.13192	1.0006	0.980613	1.10183	1	≥ 30.00	≤ 4.52	1.928
X032724	MMV030084	O97225	PF3D7_0303500	92	5	2	2	1	1.20734	0.748935	0.94009	1.26787	0.990009	0.904297	0.804841	0.80193	0.769097	NA	≥ 30.00	≤ 4.52	1.307
X032724	MMV030084	Q8IL71	PF14_0377, PF3D7_1439800	95	2	2	2	1	1.04187	1.04082	0.799169	0.810802	1.03826	0.772846	0.658308	0.792661	0.841137	1	≥ 30.00	≤ 4.52	1.11
X032724	MMV030084	O96203	PF3D7_0212300, PFB0550w	186	9	3	3	1	1.18199	0.906116	0.936458	0.814855	0.838801	0.765346	0.784042	0.835777	0.779118	1	≥ 30.00	≤ 4.52	1.184
X032724	MMV030084	Q8IJW0	PF10_0081, PF3D7_1008400	494	18	9	12	1	1.1682	1.00404	1.41362	1.22056	1.31103	1.04041	0.989023	1.02062	0.986125	NA	≥ 30.00	≤ 4.52	0.897
X032724	MMV030084	Q8IJW3	PF10_0078, PF3D7_1008000	369	19	8	8	1	1.29984	1.04201	1.32755	1.08503	1.0967	1.08742	0.985784	1.17888	1.14699	NA	≥ 30.00	≤ 4.52	0.971
X032724	MMV030084	Q8I5Y3	PF3D7_1206200, PFL0310c	493	18	13	14	1	1.13439	0.934412	1.52786	1.25182	1.32658	1.24665	1.08807	1.08612	1.05024	NA	≥ 30.00	≤ 4.52	0.867
X032724	MMV030084	C0H4U0	PF3D7_0811400	94	4	3	3	1	1.00793	0.931789	1.13122	0.888099	0.896189	0.881398	0.816549	0.801509	0.82432	NA	≥ 30.00	≤ 4.52	0.973
X032724	MMV030084	Q8I5D5	PF3D7_1228300, PFL1370w	1023	41	21	27	1	1.13468	0.338828	0.458797	1.46487	1.25795	1.2538	1.31803	1.28978	1.23802	NA	≥ 30.00	≤ 4.52	2.676
X032724	MMV030084	Q8I5D4	PF3D7_1228400, PFL1375w	889	40	21	26	1	1.02184	0.796981	1.00473	1.26766	1.22159	1.28109	1.15711	1.20096	1.09799	NA	≥ 30.00	≤ 4.52	1.122
X032724	MMV030084	Q8IC43	PF3D7_0702400	189	6	4	4	1	1.28483	1.13768	1.48017	1.17393	1.33497	1.49342	1.33178	1.23799	1.47131	NA	≥ 30.00	≤ 4.52	0.873
X032724	MMV030084	O97241	PF3D7_0305700	95	4	3	3	1	1.30656	1.08981	1.01667	0.793442	0.840576	0.799465	0.721297	0.679018	0.675778	1	≥ 30.00	≤ 4.52	1.095
X032724	MMV030084	C0H5I2	PF3D7_1352400	124	6	3	3	1	0.948476	0.910724	1.02695	0.844111	1.11263	0.894015	0.975476	0.936807	0.797592	1	≥ 30.00	≤ 4.52	1.006
X032724	MMV030084	Q8IBK8	PF3D7_0724400	113	4	2	3	1	1.12401	1.26779	1.21135	1.12672	0.909912	1.25035	1.27603	1.12607	1.43344	1	≥ 30.00	≤ 4.52	0.857
X032724	MMV030084	Q8IL16	PF14_0434, PF3D7_1445700	70	6	2	2	1	1.16675	0.962424	0.999423	0.893026	1.02051	0.970595	0.891353	0.995212	1.09624	NA	≥ 30.00	≤ 4.52	1.104
X032724	MMV030084	Q8IIR6	PF11_0099, PF3D7_1108700	98	4	3	3	1	0.857008	0.836655	1.28867	0.964373	1.14898	0.927636	0.70277	0.80078	0.820803	NA	≥ 30.00	≤ 4.52	0.874
X032724	MMV030084	Q8IIR9	PF11_0096, PF3D7_1108400	934	131	16	78	1	0.953805	1.01282	1.17267	1.1031	1.06199	1.0594	1.13406	1.1734	1.10098	NA	≥ 30.00	≤ 4.52	0.894
X032724	MMV030084	Q8I3X4	PF3D7_0513300	707	44	11	29	1	1.0668	1.22876	1.44156	1.21117	1.21684	1.21874	1.19889	1.2905	1.29505	NA	≥ 30.00	≤ 4.52	0.774
X032724	MMV030084	Q8ILR7	PF14_0177, PF3D7_1417800	220	9	6	6	1	1.04719	0.922456	1.26056	0.919497	1.09551	0.976787	0.949061	0.989044	0.904593	1	≥ 30.00	≤ 4.52	0.938
X032724	MMV030084	Q8IFM9	PF3D7_0423700	119	7	3	4	1	1.05463	1.00812	1.08251	1.08652	0.910708	1.05862	0.789627	0.994507	1.20215	1	≥ 30.00	≤ 4.52	0.983
X032724	MMV030084	P11166	GLUT1, SLC2A1	220	5	3	3	1	1.0519	1.05656	1.09285	1.22087	1.21574	1.21622	0.747288	0.986608	0.704809	NA	≥ 30.00	≤ 4.52	0.955
X032724	MMV030084	Q8IAN7	PF3D7_0803700	112	3	2	2	1	1.2998	0.954349	1.3648	1.46637	1.43925	1.23373	1.22037	1.31863	1.59342	NA	≥ 30.00	≤ 4.52	0.992
X032724	MMV030084	P30043	BLVRB, FLR	150	5	4	4	1	0.948803	0.930699	1.05444	0.678042	0.802149	0.779623	0.684546	0.721025	0.776089	1	≥ 30.00	≤ 4.52	0.982
X032724	MMV030084	P00352	ALDC, ALDH1, ALDH1A1, PUMB1	466	21	8	11	1	0.926781	0.864919	1.0633	1.08644	1.09868	1.03656	1.10552	1.0942	1.04834	NA	≥ 30.00	≤ 4.52	0.999
X032724	MMV030084	Q8IM38	PF14_0053, PF3D7_1405600	200	9	6	8	1	1.16799	0.804834	0.756316	0.654002	0.755399	0.668369	0.691	0.722821	0.720796	1	≥ 30.00	≤ 4.52	1.389
X032724	MMV030084	Q8I5L6	PF3D7_1219100, PFL0930w	914	33	21	25	1	0.968659	0.907527	1.37305	1.05318	1.1443	0.929798	0.889611	0.9277	0.837973	NA	≥ 30.00	≤ 4.52	0.863
X032724	MMV030084	P15531	NDPKA, NM23, NME1	63	2	2	2	1	0.881709	0.847862	0.75289	0.6376	0.825919	0.620017	0.785497	0.981189	1.0837	1	≥ 30.00	≤ 4.52	1.176
X032724	MMV030084	Q8IHT2	PF11_0447, PF3D7_1143400	141	6	4	5	1	1.10038	1.02697	1.00385	0.846506	1.01299	0.867384	0.770158	0.786593	0.80734	NA	≥ 30.00	≤ 4.52	1.034
X032724	MMV030084	Q8IHT4	PF11_0443, PF3D7_1143200	125	8	3	4	1	1.16736	0.793209	0.962541	1.07011	0.868482	0.79091	0.793511	0.754338	0.86529	1	≥ 30.00	≤ 4.52	1.234
X032724	MMV030084	Q8ILJ7	PF14_0246, PF3D7_1426700	95	6	2	2	1	1.29797	0.908741	1.14637	1.12075	0.994748	0.827252	0.891558	1.1039	0.97496	NA	≥ 30.00	≤ 4.52	1.118
X032724	MMV030084	P28072	LMPY, PSMB6, Y	76	2	2	2	1	0.969642	0.854369	0.824905	0.670531	0.77089	0.806944	0.877735	0.780552	0.808743	1	≥ 30.00	≤ 4.52	1.173
X032724	MMV030084	Q8IB24	PF3D7_0818900	1938	99	27	58	1	0.795908	0.782268	0.924234	0.785108	0.865704	0.855128	0.826148	0.879608	0.840059	1	≥ 30.00	≤ 4.52	1.052
X032724	MMV030084	Q8IDN9	PF3D7_1345800	1090	53	25	34	1	0.983146	1.05628	1.40368	1.23951	1.26134	1.23847	1.20813	1.28517	1.22416	NA	≥ 30.00	≤ 4.52	0.806
X032724	MMV030084	Q8ILI6	PF14_0257	169	7	5	5	1	1.1646	1.03355	0.998655	0.781371	0.946655	0.819771	0.747871	0.822228	0.738599	NA	≥ 30.00	≤ 4.52	1.065
X032724	MMV030084	Q9U0I0	PF3D7_0410800	67	2	2	2	1	0.978354	1.09085	1.03028	0.825556	0.946018	0.745948	0.859711	1.01496	0.932598	1	≥ 30.00	≤ 4.52	0.933
X032724	MMV030084	C0H570	PF3D7_0929200	74	3	3	3	1	1.24652	1.10294	1.34118	1.01023	1.37465	1.07947	0.806551	0.80278	0.80275	1	≥ 30.00	≤ 4.52	0.919
X032724	MMV030084	Q8I348	PF3D7_0910400	213	8	6	6	1	1.16925	1.01631	1.14968	1.17962	1.06978	1.11077	0.952924	1.02535	1.07496	NA	≥ 30.00	≤ 4.52	1.002
X032724	MMV030084	Q8I2U5	PF3D7_0920800	1610	185	25	123	1	1.23998	1.18321	1.41652	1.41544	1.36998	1.35838	1.31486	1.45526	1.36273	NA	≥ 30.00	≤ 4.52	0.862
X032724	MMV030084	Q8IES0	PF3D7_1304500	163	8	4	6	1	1.01769	0.819525	0.98654	0.934227	1.0254	0.888818	0.677959	0.770775	0.731975	NA	≥ 30.00	≤ 4.52	1.117
X032724	MMV030084	Q8I5T5	PF3D7_1211600, PFL0575w	47	2	2	2	1	1.25697	0.80467	1.37342	1.16552	1.06146	1.21317	0.91511	0.999408	1.04402	NA	≥ 30.00	≤ 4.52	1.036
X032724	MMV030084	Q8I5T4	PF3D7_1211700, PFL0580w	196	7	4	4	1	1.01756	0.924636	1.0747	0.761817	0.843312	0.811262	0.888898	0.952419	0.872947	1	≥ 30.00	≤ 4.52	1.009
X032724	MMV030084	Q8I5T3	PFL0590c	142	6	3	3	1	1.01234	0.869749	1.17436	1.11941	1.19555	1.1008	0.973285	0.953699	0.836143	NA	≥ 30.00	≤ 4.52	0.984
X032724	MMV030084	Q8I5T2	PF3D7_1212000, PFL0595c	152	7	4	5	1	1.04422	0.991719	1.03204	0.849545	0.928231	0.9046	0.884062	0.912372	0.921588	1	≥ 30.00	≤ 4.52	1.01
X032724	MMV030084	Q8ILP8	PF14_0196, PF3D7_1420200	76	3	2	2	1	1.26963	1.02649	1.17864	1.4048	1.47497	1.20062	0.989514	1.0642	0.987244	NA	≥ 30.00	≤ 4.52	1.029
X032724	MMV030084	Q8IIB4	PF11_0260, PF3D7_1124900	194	9	7	8	1	1.23982	1.13259	2.61563	1.86481	1.72091	1.46093	1.15972	0.91366	0.842067	NA	≥ 30.00	≤ 4.52	0.598
X032724	MMV030084	Q7KWJ4	ASL, PF3D7_0206700, PFB0295w	90	3	3	3	1	1.34813	0.957491	0.985884	1.07109	1.33661	0.961826	1.05402	1.26455	1.06811	1	≥ 30.00	≤ 4.52	1.208
X032724	MMV030084	C6KTE1	PF3D7_0630600	289	10	6	6	1	1.07182	0.977128	1.40333	1.09783	1.10995	1.03241	0.99536	1.05821	1.21168	1.35	≥ 30.00	≤ 4.52	0.87
X032724	MMV030084	P04040	CAT	430	16	6	8	1	0.962661	0.843703	0.8112	0.751947	0.736262	0.795343	0.773435	0.720335	0.797622	1	≥ 30.00	≤ 4.52	1.186
X032724	MMV030084	Q8IL42	PF14_0407, PF3D7_1442900	301	12	7	7	1	1.2696	0.950709	1.43632	1.22117	1.30906	1.10166	1.0263	0.962148	0.871404	NA	≥ 30.00	≤ 4.52	0.951
X032724	MMV030084	Q8II99	PF11_0275, PF3D7_1126500	144	6	3	3	1	1.28122	0.980242	1.71896	1.07937	1.20072	1.1928	1.33996	1.10852	1.13478	NA	≥ 30.00	≤ 4.52	0.845
X032724	MMV030084	Q8II92	PF11_0282, PF3D7_1127100	204	6	5	5	1	1.08592	0.863143	0.935173	0.762209	0.756361	0.827395	0.707606	0.709915	0.746651	1	≥ 30.00	≤ 4.52	1.16
X032724	MMV030084	Q8II97	PF11_0277, PF3D7_1126700	99	3	2	2	1	1.20173	0.704986	0.946673	1.05567	0.990349	0.966212	0.919565	0.80655	1.08768	1.49	≥ 30.00	≤ 4.52	1.333
X032724	MMV030084	Q8IE09	PF3D7_1331800	91	4	3	3	1	1.27385	1.18892	2.55819	1.74455	1.83587	1.55832	1.38826	1.32451	1.35192	NA	≥ 30.00	≤ 4.52	0.607
X032724	MMV030084	O96259	PF3D7_0217900, PFB0835c	204	7	5	6	1	1.09946	0.943142	1.09469	1.0632	0.96496	0.910495	0.899546	0.874153	0.945654	1	≥ 30.00	≤ 4.52	1.03
X032724	MMV030084	O96258	PF3D7_0217800, PFB0830w	129	5	2	3	1	1.24934	1.06788	1.65626	1.57586	1.60973	1.31009	1.26607	1.09747	0.938145	NA	≥ 30.00	≤ 4.52	0.826
X032724	MMV030084	C0H4M1	PF3D7_0707400	125	4	2	2	1	1.09017	1.19367	1.61152	1.55772	1.60881	1.29263	1.54068	1.31198	1.43624	NA	≥ 30.00	≤ 4.52	0.745
X032724	MMV030084	C0H4M6	PF3D7_0711500	109	5	3	3	1	1.31619	0.850887	0.98621	0.868627	1.00585	0.79604	0.901972	0.799912	0.824376	NA	≥ 30.00	≤ 4.52	1.261
X032724	MMV030084	Q8IDS6	PF3D7_1341200	208	13	7	12	1	1.01815	0.934593	1.86206	1.52378	1.31195	1.03877	1.07001	0.896378	0.778954	NA	≥ 30.00	≤ 4.52	0.722
X032724	MMV030084	Q8I1U7	PFD0685c	191	11	4	4	1	1.29927	0.824307	1.213	0.80767	0.903013	0.786811	0.875195	0.914998	0.885524	1	≥ 30.00	≤ 4.52	1.129
X032724	MMV030084	Q8IBS3	PF3D7_0717700	264	14	7	7	1	0.962602	0.856217	0.83797	0.62037	0.779017	0.767083	0.69124	0.80381	0.807933	1	≥ 30.00	≤ 4.52	1.158
X032724	MMV030084	Q8IIJ9	PF11_0174	244	11	6	6	1	0.906182	0.980731	1.1545	0.853836	1.01954	0.975989	0.89972	0.91651	0.89009	1	≥ 30.00	≤ 4.52	0.893
X032724	MMV030084	Q8IIJ4	PF11_0179, PF3D7_1117300	118	4	2	3	1	1.38208	1.29183	1.48151	1.94479	1.59361	1.56486	1.66654	1.783	1.90085	NA	≥ 30.00	≤ 4.52	0.859
X032724	MMV030084	Q8I3W0	PF3D7_0514800	872	37	15	20	1	1.00844	0.764418	1.02484	1.03539	1.11133	1.06883	1.04205	1.0738	1.24829	1	≥ 30.00	≤ 4.52	1.122
X032724	MMV030084	Q8ILW6	PF14_0127	315	17	7	8	1	1.22222	0.718763	0.940767	1.1663	1.05172	1.01263	1.18955	1.05968	1.12151	NA	≥ 30.00	≤ 4.52	1.339
X032724	MMV030084	Q8IAV6	PF3D7_0812100	325	15	9	9	1	1.39113	1.11287	1.15199	1.2832	1.46149	1.37275	1.04764	1.17309	0.997025	NA	≥ 30.00	≤ 4.52	1.056
X032724	MMV030084	Q8IE84	PF3D7_1323200	245	5	4	5	1	1.33857	1.35215	1.1596	0.608047	0.967214	1.08958	0.818216	0.723966	0.907008	1	≥ 30.00	≤ 4.52	0.931
X032724	MMV030084	P35612	ADD2, ADDB	126	5	3	3	1	1.05015	0.736125	1.00232	0.92312	0.827171	0.855005	0.816504	0.724387	0.858611	1	≥ 30.00	≤ 4.52	1.179
X032724	MMV030084	Q8IKR1	PF14_0541, PF3D7_1456800	203	6	4	5	1	1.17333	1.06319	1.11119	1.14608	1.18541	1.20626	0.811803	0.932422	0.813029	NA	≥ 30.00	≤ 4.52	1
X032724	MMV030084	Q8IEC3	PF3D7_1319300	82	3	2	2	1	1.10537	0.847785	1.31427	1.0434	1.15984	1.01815	1.06477	0.960233	0.981807	NA	≥ 30.00	≤ 4.52	0.974
X032724	MMV030084	Q7KQJ9	PF3D7_1226600, PFL1285c	196	8	6	6	1	1.10279	1.04438	0.999669	1.04308	1.02778	0.840624	0.934405	0.946143	1.05573	1	≥ 30.00	≤ 4.52	1.029
X032724	MMV030084	Q8IM66	PF14_0025, PF3D7_1402300	245	8	3	3	1	0.90687	0.844743	1.27278	0.956894	1.02627	0.992781	0.839984	0.832348	0.804313	NA	≥ 30.00	≤ 4.52	0.901
X032724	MMV030084	P02042	HBD	64	2	2	2	1	1.06775	1.12448	0.961975	0.681608	0.713921	0.709648	0.830488	0.814246	1.0056	1	≥ 30.00	≤ 4.52	0.991
X032724	MMV030084	C6KSV0	PF3D7_0610400	156	15	2	4	1	1.01321	1.10166	2.22371	1.58656	1.5315	1.31044	1.10206	1.00885	0.93179	NA	≥ 30.00	≤ 4.52	0.605
X032724	MMV030084	C6KSV2	PF3D7_0610700	294	16	5	10	1	0.925188	0.619762	0.847261	0.845518	0.943797	1.0161	1.11618	0.97481	1.12706	1	≥ 30.00	≤ 4.52	1.312
X032724	MMV030084	Q8IIU5	PF11_0069, PF3D7_1105800	115	5	3	3	1	1.40524	0.816433	1.23409	1.08138	1.30194	1.04378	1.01366	1.02973	1.10922	NA	≥ 30.00	≤ 4.52	1.173
X032724	MMV030084	Q8IIU3	PF11_0071, PF3D7_1106000	148	8	3	5	1	0.981835	0.94608	1.39115	1.1203	1.19526	1.01419	0.953207	1.00466	0.997682	NA	≥ 30.00	≤ 4.52	0.848
X032724	MMV030084	Q8IIU8	PF11_0065, PF3D7_1105400	517	22	12	18	1	0.967772	0.911572	1.58051	1.51097	1.29348	1.02467	1.09178	0.93998	0.841486	NA	≥ 30.00	≤ 4.52	0.79
X032724	MMV030084	O77328	PF3D7_0309200	675	43	14	21	1	1.01496	0.423521	0.553707	1.14079	1.08544	1.0825	1.13294	1.13478	1.07593	NA	≥ 30.00	≤ 4.52	2.062
X032724	MMV030084	O77323	MAL3P3.6, PFC0350c	378	14	8	10	1	0.998854	0.890318	0.981689	0.96852	1.10861	0.965051	0.853052	0.852633	0.828572	1	≥ 30.00	≤ 4.52	1.068
X032724	MMV030084	Q8I616	PF3D7_1202900, PFL0145c	165	13	4	7	1	1.0577	1.01818	1.1907	0.77828	0.96839	0.919366	0.756127	0.735159	0.799632	NA	≥ 30.00	≤ 4.52	0.932
X032724	MMV030084	Q8I611	PF3D7_1203400, PFL0170w	55	3	2	3	1	1.13475	1.33554	1.18484	1.57958	1.23965	1.25634	1.18644	1.1547	1.02666	NA	≥ 30.00	≤ 4.52	0.847
X032724	MMV030084	Q8I3B7	PF3D7_0903100	83	4	3	3	1	1.11864	1.29419	1.25467	1.58317	1.41673	1.36467	1.09495	1.18565	1.08333	NA	≥ 30.00	≤ 4.52	0.831
X032724	MMV030084	C0H564	PF3D7_0926400	176	4	4	4	1	0.967157	1.08896	1.00527	1.15179	1.27825	1.1664	0.772732	1.03071	0.713053	NA	≥ 30.00	≤ 4.52	0.939
X032724	MMV030084	Q8I502	PF3D7_1242700, PFL2055w	320	15	7	14	1	1.17101	1.10079	1.97874	1.66891	1.63493	1.3247	1.26182	1.1534	1.06173	NA	≥ 30.00	≤ 4.52	0.705
X032724	MMV030084	Q8I2B1	PF3D7_0102900	232	9	6	6	1	0.82033	0.805181	0.825343	0.74537	0.990975	0.831612	0.755334	0.801307	0.758304	1	≥ 30.00	≤ 4.52	1.116
X032724	MMV030084	O96127	PF3D7_0202400, PFB0115w	98	6	2	2	1	0.865348	0.655172	0.87462	0.709119	0.827264	0.766093	0.777251	0.69029	0.975762	1	≥ 30.00	≤ 4.52	1.219
X032724	MMV030084	Q8IB73	PF3D7_0823900	91	6	2	3	1	1.29284	1.00864	1.33428	1.43471	1.26581	1.23843	1.15506	1.13056	0.99613	NA	≥ 30.00	≤ 4.52	0.979
X032724	MMV030084	Q8IB72	PF3D7_0823800	354	13	9	10	1	1.34895	1.11017	1.80087	1.50639	1.51586	1.26878	1.24027	1.20756	1.15242	NA	≥ 30.00	≤ 4.52	0.807
X032724	MMV030084	Q8IJX8	PF10_0063, PF3D7_1006200	296	17	8	14	1	0.811376	1.05727	2.15696	1.53002	1.5531	1.34125	1.13842	1.04945	1.16412	NA	≥ 30.00	≤ 4.52	0.564
X032724	MMV030084	Q8ILL5	PF14_0228, PF3D7_1423700	510	31	11	17	1	1.14528	0.980827	1.15581	1.05307	1.13589	1.06979	1.04179	1.03307	1.00411	NA	≥ 30.00	≤ 4.52	1.004
X032724	MMV030084	C6KT82	PF3D7_0624600	162	9	2	2	1	0.97657	0.683695	0.84869	0.801171	0.847847	0.823016	0.808638	0.810487	0.783923	NA	≥ 30.00	≤ 4.52	1.29
X032724	MMV030084	Q8IHY0	PF11_0396, PF3D7_1138500	218	9	4	5	1	1.03403	0.916936	1.11562	0.722679	0.824832	0.759105	0.791105	0.765713	0.824441	1	≥ 30.00	≤ 4.52	1.001
X032724	MMV030084	Q8I3J5	PF3D7_0527000	291	11	7	8	1	1.35034	0.938602	1.09508	1.00227	0.954369	0.906535	0.907674	0.943411	1.00805	NA	≥ 30.00	≤ 4.52	1.156
X032724	MMV030084	Q8I4T6	PF3D7_1249800, PFL2390c	92	3	2	2	1	1.00238	1.03817	1.51121	1.26226	1.46988	0.996961	0.977694	0.948294	0.896483	NA	≥ 30.00	≤ 4.52	0.785
X032724	MMV030084	Q8IAY9	PF3D7_0815200	396	19	11	13	1	1.27484	1.15238	1.1471	1.2047	1.51524	1.40573	0.937533	1.24966	0.852116	NA	≥ 30.00	≤ 4.52	0.989
X032724	MMV030084	Q9H479	FN3K	192	9	6	7	1	1.16496	0.886578	1.12027	1.08199	1.15901	0.943235	1.00659	0.962497	1.11232	1	≥ 30.00	≤ 4.52	1.079
X032724	MMV030084	Q8II43	PF11_0331, PF3D7_1132200	400	14	9	10	1	1.26687	0.838019	1.0535	0.973518	0.989245	0.927293	0.852781	0.803802	0.827995	1	≥ 30.00	≤ 4.52	1.198
X032724	MMV030084	Q8IKB0	PF14_0696, PF3D7_1472800	296	16	7	8	1	1.21005	0.98489	1.30194	1.23616	1.22717	1.26301	1.15397	1.15366	1.28412	NA	≥ 30.00	≤ 4.52	0.966
X032724	MMV030084	Q8I623	PF3D7_1202200, PFL0110c	54	4	3	3	1	1.13676	0.940501	0.950378	0.866963	0.849601	0.721239	0.928489	0.788326	0.80116	1	≥ 30.00	≤ 4.52	1.13
X032724	MMV030084	Q8I1P3	PF3D7_0419400	422	21	9	10	1	0.969767	0.917781	1.13883	0.970158	1.08862	0.973026	0.932594	0.878423	0.938153	1	≥ 30.00	≤ 4.52	0.958
X032724	MMV030084	P01876	IGHA1	92	3	3	3	1	1.32235	3.73936	0.618251	0.964579	0.662746	0.714842	0.832555	0.85229	0.738246	1	≥ 30.00	≤ 4.52	0.533
X032724	MMV030084	Q8IJ60	PF10_0340, PF3D7_1034900	227	11	6	7	1	1.1054	0.896821	0.890955	0.794543	0.836388	0.838122	0.726984	0.788509	0.762937	1	≥ 30.00	≤ 4.52	1.178
X032724	MMV030084	Q8IBT7	PF3D7_0716300	211	7	4	4	1	1.10781	1.07853	1.50612	1.36074	1.36454	1.23529	0.975811	1.10154	1.07645	NA	≥ 30.00	≤ 4.52	0.816
X032724	MMV030084	O97256	PF3D7_0308500	172	6	3	6	1	1.15821	1.04266	1.20049	1.04691	1.06741	1.12223	1.03739	1.00773	1.12647	NA	≥ 30.00	≤ 4.52	0.962
X032724	MMV030084	Q8I3R0	PF3D7_0520000	372	16	8	11	1	1.01528	1.00501	1.4587	1.41453	1.16911	1.02605	0.997333	0.960619	0.891716	NA	≥ 30.00	≤ 4.52	0.818
X032724	MMV030084	O97249	MAL3P2.28, PFC0295C, RPS12	238	9	5	9	1	1.22456	1.20527	1.64286	1.10516	1.26086	1.278	0.873661	0.834477	0.886256	NA	≥ 30.00	≤ 4.52	0.781
X032724	MMV030084	O97248	PF3D7_0306900	85	3	2	3	1	1.01502	0.990316	1.97707	1.66073	1.23506	1.0498	1.01629	0.932094	0.762418	NA	≥ 30.00	≤ 4.52	0.679
X032724	MMV030084	Q8IE22	PF3D7_1330400.1	50	3	2	3	1	1.33745	1.39141	1.06568	1.54666	1.67881	1.71339	0.927615	1.37025	0.688471	NA	≥ 30.00	≤ 4.52	0.951
X032724	MMV030084	O96198	PF3D7_0211800, PFB0525w	327	9	7	8	1	1.00037	0.943033	1.01388	0.84197	0.948605	0.84097	0.798518	0.815773	0.809062	NA	≥ 30.00	≤ 4.52	1.022
X032724	MMV030084	O96220	PF3D7_0214000, PFB0635w	397	15	10	10	1	0.914536	0.872932	1.2083	0.992511	1.03527	0.954638	0.910575	0.883398	0.857446	NA	≥ 30.00	≤ 4.52	0.92
X032724	MMV030084	O96221	PF3D7_0214100, PFB0640c, Sec31p	358	12	10	10	1	1.22282	0.926114	1.0989	0.888951	1.19495	0.887823	0.870519	0.899566	0.884529	1	≥ 30.00	≤ 4.52	1.098
X032724	MMV030084	P48426	PIP4K2A, PIP5K2, PIP5K2A	229	8	3	3	1	1.10665	0.72707	0.948954	1.27297	1.30192	1.13973	1.27839	1.21022	1.27384	NA	≥ 30.00	≤ 4.52	1.257
X032724	MMV030084	P28482	ERK2, MAPK1, PRKM1, PRKM2	296	14	5	7	1	1.24246	0.645203	0.746536	1.04081	1.05191	1.06595	1.10916	1.18061	1.22056	NA	≥ 30.00	≤ 4.52	1.611
X032724	MMV030084	Q8IHS5	PF11_0454, PF3D7_1144000	177	5	3	5	1	0.966677	0.858966	1.09481	0.929126	1.03413	0.984345	0.854291	0.90325	0.921015	NA	≥ 30.00	≤ 4.52	1.007
X032724	MMV030084	Q8IDX8	PF3D7_1335100	307	9	7	8	1	1.28859	1.1909	1.19454	0.710653	0.94476	0.917516	0.768428	0.798147	0.818889	1	≥ 30.00	≤ 4.52	0.959
X032724	MMV030084	Q8IKQ9	PF14_0543, PF3D7_1457000, SPP	261	10	6	8	1	1.38872	1.30682	0.984999	1.54217	1.62598	1.61835	0.842617	1.29822	0.650101	NA	≥ 30.00	≤ 4.52	1.042
X032724	MMV030084	Q8IEF5	PF3D7_1315900	441	16	8	10	1	1.23694	1.07744	1.16092	1.17795	1.37893	1.30306	0.888195	1.23806	0.876879	NA	≥ 30.00	≤ 4.52	0.999
X032724	MMV030084	C0H4S5	PF3D7_0807000	141	6	4	5	1	1.02425	1.03038	1.1029	1.11009	1.16343	1.09728	0.978674	1.02351	1.17473	NA	≥ 30.00	≤ 4.52	0.949
X032724	MMV030084	Q8I5B3	PF3D7_1230700, PFL1480w	146	4	2	2	1	0.84587	0.825375	1.05947	0.836961	1.10281	0.84766	0.783423	0.800531	0.941828	1	≥ 30.00	≤ 4.52	0.979
X032724	MMV030084	Q8I5B2	PF3D7_1230800, PFL1485w	173	9	2	3	1	1.02411	0.850201	1.05303	0.926482	1.40958	0.909777	0.924002	0.988508	0.826763	1	≥ 30.00	≤ 4.52	1.064
X032724	MMV030084	Q8IIM8	PF11_0142, PF3D7_1113400	93	4	2	2	1	1.10187	0.990709	1.04283	0.894687	0.876974	0.902446	1.07809	0.747194	1.23235	1.1	≥ 30.00	≤ 4.52	1.034
X032724	MMV030084	Q8IIM4	PF11_0146, PF3D7_1113800	239	9	4	4	1	1.31178	1.11253	1.15605	1.09482	1.23595	1.13984	0.976519	0.985342	0.980292	1	≥ 30.00	≤ 4.52	1.019
X032724	MMV030084	Q8IBI0	PF3D7_0727700	1150	54	28	45	1	1.0629	0.293884	0.447729	1.33096	1.23441	1.25303	1.26726	1.28672	1.26787	NA	≥ 30.00	≤ 4.52	2.782
X032724	MMV030084	C6KSQ1	PF3D7_0605300	503	22	10	13	1	0.939579	0.622193	0.776306	0.979867	0.934347	0.951054	1.0307	1.05467	0.99279	1	≥ 30.00	≤ 4.52	1.387
X032724	MMV030084	C6KSQ7	PF3D7_0605900	54	4	2	3	1	1.35555	1.29667	1.17332	1.29763	1.21671	1.41085	0.973055	1.1351	0.968616	NA	≥ 30.00	≤ 4.52	0.954
X032724	MMV030084	Q8ILL3	PF14_0230, PF3D7_1424100	639	25	12	15	1	0.819639	1.03934	2.3502	1.96882	1.82014	1.40348	1.36461	1.22142	1.07751	NA	≥ 30.00	≤ 4.52	0.537
X032724	MMV030084	Q8I3A2	PF3D7_0904700	78	3	2	2	1	0.851883	0.859527	1.18416	1.08577	1.24464	1.13029	0.811727	1.02065	0.872072	NA	≥ 30.00	≤ 4.52	0.906
X032724	MMV030084	Q8ID43	PF3D7_1366500	237	6	5	5	1	1.07577	1.03897	1.09921	0.77961	0.888251	0.876502	0.883698	0.799992	0.888029	1	≥ 30.00	≤ 4.52	0.971
X032724	MMV030084	Q8I537	PF3D7_1238600, PFL1870c	110	3	3	3	1	1.13735	0.826437	0.949596	0.973783	1.06493	0.841574	0.77605	0.764689	0.76837	1	≥ 30.00	≤ 4.52	1.203
X032724	MMV030084	Q8I534	PF3D7_1238900, PFL1885c	195	9	5	6	1	0.850799	0.679308	0.956506	0.896199	1.00864	0.979993	1.01544	1.06948	1.10229	1	≥ 30.00	≤ 4.52	1.131
X032724	MMV030084	Q8IAL6	PF3D7_0801800	468	19	13	13	1	1.00243	0.833009	1.09164	0.911529	1.04214	0.935833	0.936106	0.912609	0.893559	1	≥ 30.00	≤ 4.52	1.04
X032724	MMV030084	Q8IJT8	PF10_0104, PF3D7_1010700	119	6	2	2	1	0.952881	0.880498	1.20517	0.986243	0.935765	0.858334	0.719754	0.930191	0.763972	1	≥ 30.00	≤ 4.52	0.936
X032724	MMV030084	Q8IM10	PF14_0083, PF3D7_1408600	177	8	4	6	1	0.810719	1.01074	1.61743	1.4473	1.38269	1.07499	1.05886	0.90516	0.824089	NA	≥ 30.00	≤ 4.52	0.689
X032724	MMV030084	Q06830	PAGA, PAGB, PRDX1, TDPX2	274	7	7	7	1	0.913969	0.876412	0.724354	0.754659	0.826897	0.804008	0.903285	0.784715	0.899627	1	≥ 30.00	≤ 4.52	1.196
X032724	MMV030084	C6KT50	PFF1025c, pdx1	394	17	10	12	1	0.963573	0.886052	0.961806	0.802283	0.889839	0.83932	0.782596	0.752839	0.816906	1	≥ 30.00	≤ 4.52	1.063
X032724	MMV030084	C6KSY0	PF3D7_0613800	226	15	4	4	1	1.10517	1.07211	1.72364	1.40988	1.60707	1.43895	1.16157	1.27839	1.13306	NA	≥ 30.00	≤ 4.52	0.753
X032724	MMV030084	C6KSY6	PF3D7_0614500	174	6	3	4	1	1.2485	1.02165	2.01116	1.75664	1.4458	1.17409	1.00722	0.911997	0.668971	NA	≥ 30.00	≤ 4.52	0.741
X032724	MMV030084	Q8IBA0	PF3D7_0826700	186	8	3	4	1	0.988257	1.03937	1.07199	0.856813	0.985127	0.837732	0.732118	0.702231	0.700483	NA	≥ 30.00	≤ 4.52	0.942
X032724	MMV030084	O77375	PF3D7_0318200	200	10	5	5	1	1.27333	0.790449	1.19174	1.12344	1.13115	0.886539	0.930007	1.13317	1.07458	NA	≥ 30.00	≤ 4.52	1.147
X032724	MMV030084	Q8IK02	PF10_0038, PF3D7_1003500	125	8	2	3	1	0.869812	0.976933	1.37457	1.08373	1.02633	1.05738	0.978162	0.888054	0.978468	NA	≥ 30.00	≤ 4.52	0.795
X032724	MMV030084	Q8I3I5	PF3D7_0528200	153	6	3	3	1	1.04295	0.794554	1.39593	1.18725	1.28541	1.04588	0.999854	0.95847	0.87655	NA	≥ 30.00	≤ 4.52	0.933
X032724	MMV030084	C6KTC7	PF3D7_0629200	283	12	7	7	1	0.878619	1.04346	1.38657	1.13456	1.30879	1.06106	1.01334	0.985912	0.917773	NA	≥ 30.00	≤ 4.52	0.773
X032724	MMV030084	P50250	PFE1050w	715	41	19	24	1	0.950307	0.993736	1.01709	0.925948	1.00075	0.938407	0.957017	0.983918	0.967517	1	≥ 30.00	≤ 4.52	0.97
X032724	MMV030084	C6S3H2	PF14_0031a, PF3D7_1403100	120	3	2	2	1	0.856564	0.797279	1.1329	0.727727	1.0411	0.687707	0.958807	0.786558	0.856545	1	≥ 30.00	≤ 4.52	0.962
X032724	MMV030084	Q8II72	PF11_0302, PF3D7_1129100	188	8	3	4	1	0.968097	0.830899	1.2257	0.972088	0.933609	0.849952	0.750406	0.716918	0.702812	1	≥ 30.00	≤ 4.52	0.957
X032724	MMV030084	Q8II73	PF11_0301, PF3D7_1129000	315	13	7	10	1	1.01025	1.05399	1.02802	0.988434	0.990166	0.974755	0.965891	0.996732	0.95919	1	≥ 30.00	≤ 4.52	0.966
X032724	MMV030084	Q8II71	PF11_0303, PF3D7_1129200	228	10	6	6	1	0.877113	0.926289	1.40415	1.15023	1.17017	0.973704	0.982976	1.01668	0.946203	NA	≥ 30.00	≤ 4.52	0.805
X032724	MMV030084	Q8IJE1	PF10_0257, PF3D7_1026000	93	3	2	2	1	1.3397	0.97674	1.2442	1.02837	1.12778	1.03206	0.958429	0.938011	0.898408	NA	≥ 30.00	≤ 4.52	1.053
X032724	MMV030084	Q8IKA6	PF14_0700, PF3D7_1473200	377	14	6	6	1	0.997457	0.971001	1.58735	1.23356	1.25127	0.989356	0.967838	0.927109	0.83705	NA	≥ 30.00	≤ 4.52	0.781
X032724	MMV030084	Q8IKA0	PF14_0706, PF3D7_1473700	173	12	4	4	1	1.08902	1.01543	0.999867	0.948745	1.06693	0.973337	0.918893	0.921954	0.947566	1	≥ 30.00	≤ 4.52	1.037
X032724	MMV030084	Q8I367	PF3D7_0908400	184	11	5	5	1	1.11301	1.11933	1.17712	1.20708	0.994548	1.16634	1.00671	1.08139	1.25924	1	≥ 30.00	≤ 4.52	0.92
X032724	MMV030084	Q8I1S4	PF3D7_0416300	43	3	2	2	1	0.929007	0.933081	1.21157	0.983987	1.0414	0.978588	0.96933	1.00395	0.992401	1	≥ 30.00	≤ 4.52	0.899
X032724	MMV030084	Q8I1S0	PF3D7_0416800	176	7	3	5	1	1.3262	1.2367	1.25203	1.04445	1.23723	1.03643	0.788368	0.999704	0.826642	NA	≥ 30.00	≤ 4.52	0.935
X032724	MMV030084	Q8IEQ1	PF3D7_1306400	234	7	4	5	1	0.978486	0.922082	1.34433	1.08982	1.08929	1.00574	0.97663	0.911134	0.907858	NA	≥ 30.00	≤ 4.52	0.873
X032724	MMV030084	Q8IEQ3	PF3D7_1306200	180	7	4	4	1	1.11377	1.02542	0.993221	1.02888	1.11087	0.951861	0.87388	0.976714	0.810648	NA	≥ 30.00	≤ 4.52	1.047
X032724	MMV030084	Q8I5R6	PFL0675c	96	6	2	2	1	1.12756	0.865603	1.21702	0.918437	0.926668	0.848435	0.869746	0.957024	1.01463	0.67	≥ 30.00	≤ 4.52	1.022
X032724	MMV030084	Q9Y2K5	KIAA1002, R3HDM2	36	3	2	2	1	1.00823	0.730131	0.921543	0.676502	0.821931	0.853687	0.952118	0.891915	0.972941	1	≥ 30.00	≤ 4.52	1.216
X032724	MMV030084	Q8I447	PF3D7_0505500	245	9	5	6	1	1.34513	0.89041	1.16123	1.11757	1.21233	0.857357	0.904863	0.937869	0.985064	1	≥ 30.00	≤ 4.52	1.143
X032724	MMV030084	Q8I0P6	PF3D7_1357000, PF3D7_1357100	1051	58	20	36	1	0.808571	0.842109	0.859415	0.751158	0.808995	0.725907	0.703588	0.700976	0.659582	1	≥ 30.00	≤ 4.52	1.063
X032724	MMV030084	P67870	CK2N, CSNK2B, G5A	320	20	6	14	1	1.12427	0.846134	1.14539	1.10327	1.24805	1.27625	1.29138	1.33281	1.36387	NA	≥ 30.00	≤ 4.52	1.067
X032724	MMV030084	Q8ILY9	PF14_0104, PF3D7_1410600	280	12	8	8	1	1.23935	0.811056	0.979526	0.913894	0.93526	0.808614	0.858144	0.855616	0.918561	1	≥ 30.00	≤ 4.52	1.251
X032724	MMV030084	O97231	MAL3P2.9, PFC0200W, RPL44	119	10	3	5	1	1.05591	0.998156	1.79908	1.62515	1.29534	1.16172	1.01962	0.830646	0.863475	NA	≥ 30.00	≤ 4.52	0.735
X032724	MMV030084	O96275	PF3D7_0220000, PFB0915w	149	5	3	3	1	1.11162	0.678732	0.857807	1.03421	0.952797	0.943119	0.923356	0.821107	0.98002	NA	≥ 30.00	≤ 4.52	1.374
X032724	MMV030084	C0H4K6	PF3D7_0704600	193	9	3	3	1	1.21466	0.867084	1.2277	1.11289	1.38159	1.05698	0.950942	1.15577	1.11006	NA	≥ 30.00	≤ 4.52	1.057
X032724	MMV030084	Q8IJN3	FIKK-10.1, PF10_0160, PF3D7_1016400	230	10	6	7	1	0.900103	0.96952	1.03134	0.970311	1.00507	1.03401	1.0116	0.970033	0.998759	NA	≥ 30.00	≤ 4.52	0.95
X032724	MMV030084	Q7KQL8	PF14_0545	261	9	4	6	1	0.971008	1.15952	1.11672	0.813065	0.926728	0.914945	0.753948	0.742058	0.758172	NA	≥ 30.00	≤ 4.52	0.866
X032724	MMV030084	P02549	SPTA, SPTA1	3752	139	79	105	1	0.9132	0.95978	1.48708	1.14183	1.16959	0.975408	0.876611	0.905942	0.817753	NA	≥ 30.00	≤ 4.52	0.782
X032724	MMV030084	C0H4V4	PF3D7_0817700	418	22	10	11	1	1.32607	0.928729	1.64421	1.57282	1.39197	1.18743	1.33459	1.09226	1.00185	NA	≥ 30.00	≤ 4.52	0.904
X032724	MMV030084	C0H4V6	PF3D7_0818200	750	41	11	26	1	1.03585	0.988915	1.15705	0.775733	0.900699	0.917218	0.83541	0.905821	0.956715	1	≥ 30.00	≤ 4.52	0.949
X032724	MMV030084	C0H4V8	PF3D7_0818700	629	25	17	20	1	1.0837	0.838193	1.0423	1.09094	1.20616	1.11466	1.07455	1.11712	1.11401	NA	≥ 30.00	≤ 4.52	1.108
X032724	MMV030084	Q8IJ39	PF10_0361	114	6	3	3	1	1.38892	0.886117	1.02348	0.747712	0.850214	0.709057	0.782222	0.863065	0.876756	1	≥ 30.00	≤ 4.52	1.251
X032724	MMV030084	Q8IJ34	PF10_0366, PF3D7_1037300	209	9	5	5	1	1.28472	1.07736	1.14942	1.19215	1.2244	1.16184	0.888862	1.02015	0.842477	NA	≥ 30.00	≤ 4.52	1.026
X032724	MMV030084	P69905	HBA1, HBA2	331	24	2	6	1	1.31034	1.29457	1.26119	0.73237	0.858547	0.934805	0.837536	0.958436	1.00663	0.74	≥ 30.00	≤ 4.52	0.904
X032724	MMV030084	Q8IBQ9	PF3D7_0719300	862	42	20	26	1	0.977875	0.907756	1.12797	1.13671	1.13137	1.06132	1.09567	1.03449	1.06747	NA	≥ 30.00	≤ 4.52	0.972
X032724	MMV030084	Q8IBQ5	PF3D7_0719700	120	10	4	10	1	1.25587	1.13855	1.40669	1.23442	1.34466	1.3275	1.03393	1.21239	1.42691	NA	≥ 30.00	≤ 4.52	0.886
X032724	MMV030084	Q13228	SBP, SELENBP1	470	16	9	12	1	0.965739	0.904767	1.0212	0.803966	0.885857	0.748331	0.780293	0.735581	0.686785	1	≥ 30.00	≤ 4.52	1.021
X032724	MMV030084	Q9HA64	FN3KRP	307	15	6	8	1	1.02597	0.705956	0.813942	1.10554	1.12108	1.07552	1.0112	1.03531	1.12554	NA	≥ 30.00	≤ 4.52	1.333
X032724	MMV030084	Q9U0K8	PF3D7_0407800	698	30	16	19	1	1.19982	1.02538	1.45274	1.05943	1.2873	1.22942	1.25709	1.31686	1.20029	NA	≥ 30.00	≤ 4.52	0.888
X032724	MMV030084	Q8IIS4	PF11_0091, PF3D7_1107800	94	6	2	2	1	1.14608	0.798566	1.95115	0.926205	1.15338	0.874884	0.98368	0.801603	0.967548	1	≥ 30.00	≤ 4.52	0.78
X032724	MMV030084	Q8IIS9	PF11_0086, PF3D7_1107300	551	25	10	10	1	1.04001	0.890058	1.06417	0.899583	0.943154	0.813243	0.729152	0.813668	0.844628	1	≥ 30.00	≤ 4.52	1.044
X032724	MMV030084	Q8I3Y9	PF3D7_0511700	279	19	6	14	1	1.02817	0.822127	1.01358	1.20763	1.177	1.20739	1.15959	1.15301	1.24206	NA	≥ 30.00	≤ 4.52	1.105
X032724	MMV030084	Q8I4Y5	PF3D7_1244600, PFL2140c	61	2	2	2	1	1.11956	0.911839	1.09041	0.771102	0.860136	0.723153	0.691764	0.7125	0.709878	1	≥ 30.00	≤ 4.52	1.059
X032724	MMV030084	Q8I206	PF3D7_0402000	148	8	4	5	1	1.36825	1.16721	2.13256	1.8833	1.82704	1.32052	1.32306	1.0564	0.985737	NA	≥ 30.00	≤ 4.52	0.718
X032724	MMV030084	Q8I207	PF3D7_0401800	324	15	7	11	1	1.05479	0.864083	1.55834	0.937174	0.942168	0.876526	0.98911	1.11483	1.12467	1.65	≥ 30.00	≤ 4.52	0.848
X032724	MMV030084	Q8I202	PF3D7_0402400	112	3	2	2	1	1.05766	0.923216	1.04994	1.14821	0.96757	1.08371	1.00369	0.893535	0.972026	NA	≥ 30.00	≤ 4.52	1.043
X032724	MMV030084	Q8ILQ7	GST, PF14_0187	203	7	5	7	1	1.08897	1.28604	1.34237	0.971028	1.01124	1.12771	1.08314	1.09828	1.35448	NA	≥ 30.00	≤ 4.52	0.795
X032724	MMV030084	Q8ILQ8	PF14_0186, PF3D7_1419200	96	6	4	5	1	0.914018	0.888143	0.937878	0.825764	0.885976	0.793327	0.749816	0.731742	0.662257	1	≥ 30.00	≤ 4.52	1.048
X032724	MMV030084	Q8IJP9	PF10_0143, PF3D7_1014600	104	12	2	2	1	1.07863	1.21395	1.9278	1.58831	1.58171	1.31709	1.30336	1.08224	0.938637	NA	≥ 30.00	≤ 4.52	0.662
X032724	MMV030084	P16083	NMOR2, NQO2	409	17	8	14	1	1.08873	0.421299	0.554923	1.09636	1.10701	1.18308	1.12322	1.16378	1.2683	NA	≥ 30.00	≤ 4.52	2.14
X032724	MMV030084	O75955	FLOT1	35	2	2	2	1	1.3905	0.626583	0.984975	0.936778	0.923375	0.770311	0.825151	0.767524	0.793921	NA	≥ 30.00	≤ 4.52	1.483
X032724	MMV030084	Q8IKT5	PF14_0517	713	29	15	22	1	0.934173	0.956932	1.03538	0.89121	0.930734	0.907941	0.916866	0.887052	0.888569	1	≥ 30.00	≤ 4.52	0.971
X032724	MMV030084	Q8IC42	PF3D7_0702500	119	5	3	4	1	1.18952	1.16804	1.59163	1.33285	1.41902	1.27862	1.11252	1.07087	1.08882	NA	≥ 30.00	≤ 4.52	0.793
X032724	MMV030084	Q8IM45	PF14_0046, PF3D7_1404900	188	11	4	5	1	1.27093	1.07632	1.02615	0.677047	0.919589	0.816712	0.738972	0.721242	0.767328	1	≥ 30.00	≤ 4.52	1.08
X032724	MMV030084	C0H491	PF3D7_0406500	286	14	7	9	1	1.03121	1.14069	1.4529	1.28744	1.30787	1.22412	1.19104	1.21382	1.21458	NA	≥ 30.00	≤ 4.52	0.783
X032724	MMV030084	P13798	APEH, D3F15S2, D3S48E, DNF15S2	285	9	6	8	1	0.995448	0.825146	0.933366	0.926858	0.84614	0.843821	0.764655	0.714428	0.760386	1	≥ 30.00	≤ 4.52	1.135
X032724	MMV030084	C6KST6	PF3D7_0608900	95	4	3	3	1	1.22889	1.04021	1.18632	1.27981	1.36714	1.22144	1.04486	1.0504	0.920571	NA	≥ 30.00	≤ 4.52	1.001
X032724	MMV030084	Q8IBB6	PF3D7_0828500	127	4	3	3	1	1.31873	1.08533	1.23475	1.25239	1.23528	1.15038	1.03844	1.03707	1.20693	NA	≥ 30.00	≤ 4.52	0.999
X032724	MMV030084	O77344	PF3D7_0312400	1368	149	25	88	1	1.04585	0.424955	0.501471	0.72396	0.910462	1.09764	1.15467	1.19842	1.24581	1.91	≥ 30.00	≤ 4.52	2.208
X032724	MMV030084	P07384	CANPL1, CAPN1, PIG30	450	17	10	12	1	0.875106	0.780778	0.808891	0.737657	0.71736	0.700693	0.706646	0.683168	0.733028	1	≥ 30.00	≤ 4.52	1.18
X032724	MMV030084	Q8IB57	PF3D7_0822300	67	4	2	4	1	0.860048	0.876458	1.3956	1.11384	1.10194	0.983499	0.86121	0.867818	0.865647	1	≥ 30.00	≤ 4.52	0.819
X032724	MMV030084	Q8II27	PF11_0348, PF3D7_1133800	153	7	4	4	1	1.16734	0.961117	1.03158	1.00893	1.16716	0.99661	1.12641	1.11585	0.9876	NA	≥ 30.00	≤ 4.52	1.088
X032724	MMV030084	P68400	CK2A1, CSNK2A1	647	25	9	19	1	1.2409	0.83053	1.08857	1.10752	1.21046	1.18301	1.28563	1.32624	1.25279	NA	≥ 30.00	≤ 4.52	1.168
X032724	MMV030084	P13591	NCAM, NCAM1	107	4	4	4	1	1.22278	0.821325	0.952337	0.762377	0.952077	0.862199	0.90994	0.919387	1.50669	NA	≥ 30.00	≤ 4.52	1.253
X032724	MMV030084	Q8IJF4	PF10_0244, PF3D7_1025000	172	7	4	4	1	1.03621	1.0728	1.13622	1.04802	1.20346	1.18094	1.16921	1.15959	1.22876	NA	≥ 30.00	≤ 4.52	0.922
X032724	MMV030084	Q8IDM3	PF3D7_1347500	278	15	5	6	1	0.753698	0.841597	1.27854	1.03731	0.937961	0.832783	0.777131	0.768284	0.696456	NA	≥ 30.00	≤ 4.52	0.827
X032724	MMV030084	P55263	ADK	151	7	4	6	1	1.08255	0.800749	0.968126	1.01753	0.947469	1.02047	0.936147	1.01908	1.08211	NA	≥ 30.00	≤ 4.52	1.177
X032724	MMV030084	Q8IET7	PF3D7_1302800	162	7	3	4	1	1.0911	0.927576	1.41261	1.34548	1.51271	1.13424	1.1731	0.890851	1.0716	NA	≥ 30.00	≤ 4.52	0.894
X032724	MMV030084	J3KNR0	MARK3, hCG_25498	243	9	5	7	1	1.14744	0.478025	0.783913	1.0342	1.04302	0.992886	1.0179	1.0745	1.09945	1	≥ 30.00	≤ 4.52	1.702
X032724	MMV030084	Q8IBZ2	PF3D7_0709700	129	5	3	3	1	1.05	0.97226	1.12404	1.02279	1.08092	0.951369	0.871394	0.964808	0.96976	1	≥ 30.00	≤ 4.52	0.978
X032724	MMV030084	Q8IIC4	PF11_0250, PF3D7_1123900	73	5	2	2	1	1.38262	1.04425	1.50569	1.05843	0.997245	1.06922	1.03063	1.00777	1.1041	NA	≥ 30.00	≤ 4.52	0.934
X032724	MMV030084	Q9NSY1	BIKE, BMP2K, HRIHFB2017	189	15	5	6	1	1.2183	0.395135	0.47413	1.14081	1.01005	1.08419	1.12132	1.18915	1.19013	NA	≥ 30.00	≤ 4.52	2.552
X032724	MMV030084	Q8ILA1	PF14_0344, PF3D7_1436300	103	4	3	3	1	0.954884	0.962616	1.59295	1.22792	1.42488	1.28137	1.02642	1.05216	0.820959	NA	≥ 30.00	≤ 4.52	0.765
X032724	MMV030084	Q8ILA9	PF14_0336, PF3D7_1435500	150	7	3	3	1	0.846021	0.969077	1.34195	1.07497	1.11363	0.909908	0.93104	0.960697	0.966178	1	≥ 30.00	≤ 4.52	0.799
X032724	MMV030084	Q8I3L4	PF3D7_0525100	224	8	4	4	1	1.13649	0.870497	0.930082	0.717598	0.775927	0.803441	0.686333	0.686864	0.697898	NA	≥ 30.00	≤ 4.52	1.187
X032724	MMV030084	Q8I4V7	PF3D7_1247500, PFL2280w	252	16	5	6	1	1.07355	0.950455	1.31363	1.1329	1.20344	1.13714	1.09737	1.14649	1.22477	NA	≥ 30.00	≤ 4.52	0.916
X032724	MMV030084	Q8I4V8	FKBP35, PF3D7_1247400, PFL2275c	737	26	14	23	1	0.990177	1.04346	1.35913	1.21396	1.2136	1.21379	1.09949	1.15766	1.12185	NA	≥ 30.00	≤ 4.52	0.828
X032724	MMV030084	Q8IAX8	PF3D7_0814200	556	30	12	23	1	0.895401	1.00433	2.00356	1.50788	1.41596	1.23329	1.11124	1.00977	0.958428	NA	≥ 30.00	≤ 4.52	0.63
X032724	MMV030084	Q8IAX6	PF3D7_0814000	305	13	7	8	1	1.14352	1.00052	1.85163	1.60977	1.25438	1.14792	1.12982	0.945771	0.984515	NA	≥ 30.00	≤ 4.52	0.752
X032724	MMV030084	Q8IJN9	PF10_0153, PF3D7_1015600	507	14	10	10	1	0.976588	0.838147	1.01794	0.814371	0.907445	0.781131	0.763338	0.798982	0.699838	1	≥ 30.00	≤ 4.52	1.065
X032724	MMV030084	Q8IE18	PF3D7_1330800	420	15	8	12	1	0.980029	0.827138	1.71933	1.2283	1.31008	1.13785	1.06257	1.03468	1.00273	NA	≥ 30.00	≤ 4.52	0.778
X032724	MMV030084	P68871	HBB	416	32	4	5	1	0.997314	1.15666	1.06817	0.687264	0.829149	0.880531	0.819254	0.805757	0.816317	1	≥ 30.00	≤ 4.52	0.898
X032724	MMV030084	Q8I608	PF3D7_1203700, PFL0185c	224	12	6	8	1	0.916467	0.89589	1.12558	0.887151	0.922479	0.815532	0.881637	0.845193	0.834835	1	≥ 30.00	≤ 4.52	0.948
X032724	MMV030084	P16157	ANK, ANK1	804	30	21	24	1	1.08233	0.911138	1.37627	1.14069	1.16186	0.989744	0.92809	0.896078	0.846286	NA	≥ 30.00	≤ 4.52	0.91
X032724	MMV030084	Q8I1V2	PF3D7_0413500	64	3	2	3	1	1.17661	0.976857	1.36573	1.07821	1.10882	0.976805	0.89447	0.950975	0.940665	NA	≥ 30.00	≤ 4.52	0.929
X032724	MMV030084	Q8I6U8	GBP, PF10_0159	162	11	3	4	1	1.33204	0.839959	1.00293	0.896861	0.969623	0.772326	1.04167	0.844839	0.717101	NA	≥ 30.00	≤ 4.52	1.265
X032724	MMV030084	P11171	E41P, EPB41	595	19	9	12	1	0.919916	0.924063	1.50487	1.21806	1.25812	1.01173	0.991892	0.885667	0.873313	NA	≥ 30.00	≤ 4.52	0.79
X032724	MMV030084	Q8IIK5	PF11_0168, PF3D7_1116000, RON4	241	9	5	5	1	1.02352	0.890465	1.41726	1.31323	1.25707	1.10425	1.15948	1.08158	1.12404	NA	≥ 30.00	≤ 4.52	0.877
X032724	MMV030084	Q8IC06	PF3D7_0708300	509	20	7	11	1	1.00738	0.706134	0.866583	1.06845	1.03797	1.05706	1.13095	1.08475	1.08963	NA	≥ 30.00	≤ 4.52	1.276
X032724	MMV030084	Q8I0U7	PF3D7_0931800	134	8	2	2	1	0.773904	0.906931	1.01676	0.848227	0.844632	0.721053	0.851881	0.75484	0.759738	1	≥ 30.00	≤ 4.52	0.922
X032724	MMV030084	Q8I0U9	PF3D7_0530200	65	6	2	2	1	1.37662	0.984744	1.21023	1.25225	1.13926	1.08565	1.05942	1.20878	1.08697	NA	≥ 30.00	≤ 4.52	1.083
X032724	MMV030084	Q8I3T9	PF3D7_0516900	352	18	8	12	1	0.889593	0.901202	1.81743	1.61569	1.43012	1.12425	1.09915	0.901865	0.792493	NA	≥ 30.00	≤ 4.52	0.695
X032724	MMV030084	Q8I3T5	PF3D7_0517300	551	23	12	16	1	1.15405	0.981833	1.86583	1.3767	1.33691	1.35163	1.31921	1.27545	1.28863	NA	≥ 30.00	≤ 4.52	0.756
X032724	MMV030084	Q8IIV2	PF11_0061, PF3D7_1105000	326	17	5	8	1	1.33421	1.20213	2.14331	1.62517	1.31288	1.36616	1.07712	1.01148	0.793567	NA	≥ 30.00	≤ 4.52	0.698
X032724	MMV030084	Q8IDB0	PF3D7_1358800	382	11	8	10	1	1.03493	1.04841	1.94053	1.53306	1.36229	1.18131	1.04589	0.897186	0.918584	NA	≥ 30.00	≤ 4.52	0.681
X032724	MMV030084	Q8IJC6	PF10_0272, PF3D7_1027800	401	17	9	12	1	0.80013	1.09677	2.12238	1.87022	1.60886	1.30205	1.14896	1.04244	0.870832	NA	≥ 30.00	≤ 4.52	0.559
X032724	MMV030084	Q8IE43	PF3D7_1328300	197	9	5	5	1	0.92926	1.02686	0.967869	0.883456	1.06675	1.01254	0.880806	0.911688	0.794831	NA	≥ 30.00	≤ 4.52	0.967
X032724	MMV030084	Q6LFH8	OAT, PFF0435w	791	30	18	25	1	0.883531	1.01639	0.999537	0.743352	0.825687	0.830822	0.759094	0.77991	0.72387	1	≥ 30.00	≤ 4.52	0.934
X032724	MMV030084	O97250	PF3D7_0307200	320	16	5	6	1	0.940469	0.984234	2.32371	1.82105	1.53433	1.18824	1.24559	1.04135	0.803821	NA	≥ 30.00	≤ 4.52	0.587
X032724	MMV030084	Q8I5C4	PF3D7_1229500, PFL1425w	474	16	9	9	1	0.970619	0.89478	1.0011	0.8648	0.996464	0.893373	0.79691	0.791132	0.731419	2.15	≥ 30.00	≤ 4.52	1.039
X032724	MMV030084	Q8IJ99	PF10_0299, PF3D7_1030600	772	38	13	19	1	0.926181	0.684351	0.904548	1.02113	0.969401	1.06144	0.981183	1.06197	1.0483	1	≥ 30.00	≤ 4.52	1.212
X032724	MMV030084	Q8IIA2	PF11_0272, PF3D7_1126200	350	14	6	7	1	0.989508	1.11071	2.13765	1.57658	1.46943	1.46461	1.11806	1.0476	1.03908	NA	≥ 30.00	≤ 4.52	0.612
X032724	MMV030084	Q8IBP0	PF3D7_0721100	165	10	3	4	1	0.974476	1.04752	1.08622	0.709371	0.922875	0.80654	0.690285	0.703134	0.722372	1	≥ 30.00	≤ 4.52	0.925
X032724	MMV030084	Q8III6	PF11_0188, PF3D7_1118200	270	10	5	5	1	0.98459	0.685864	0.805621	0.775823	0.798127	0.826035	0.759977	0.727315	0.677036	1	≥ 30.00	≤ 4.52	1.331
X032724	MMV030084	Q8ILP6	PF14_0198, PF3D7_1420400	309	17	6	6	1	0.982859	0.813894	0.973207	0.862775	0.954811	0.913432	0.839339	0.852233	0.945563	1	≥ 30.00	≤ 4.52	1.11
X032724	MMV030084	Q7KQK3	PF3D7_1211400, PFL0565w	330	11	6	6	1	1.17141	0.935314	1.44996	1.29506	1.31325	1.14673	1.14566	1.13321	0.990626	NA	≥ 30.00	≤ 4.52	0.91
X032724	MMV030084	Q7KQK0	PF3D7_1223100, PFL1110c, PKAr	1477	135	27	82	1	1.0975	0.833416	1.02567	0.717637	0.954423	1.09295	1.0898	1.2105	1.25209	2.4	≥ 30.00	≤ 4.52	1.128
X032724	MMV030084	P54760	EPHB4, HTK, MYK1, TYRO11	179	10	5	5	1	1.22367	0.4878	0.64145	0.794909	0.858238	0.923827	0.991853	0.995811	1.13222	1	≥ 30.00	≤ 4.52	1.969
X032724	MMV030084	Q8IL94	PF14_0352, PF3D7_1437200	323	15	5	7	1	0.950356	0.770288	0.914013	0.886082	0.884427	0.812453	0.875361	0.830739	0.845699	1	≥ 30.00	≤ 4.52	1.158
X032724	MMV030084	Q8IBN5	PF3D7_0721600	259	11	5	5	1	1.18798	0.919638	1.65978	1.26826	1.24212	1.15031	1.11359	1.04078	1.04473	NA	≥ 30.00	≤ 4.52	0.848
X032724	MMV030084	Q8IBN1	PF3D7_0722200	429	20	9	11	1	1.12542	1.1275	2.00244	1.54439	1.40147	1.25725	1.06968	0.998241	1.07286	NA	≥ 30.00	≤ 4.52	0.679
X032724	MMV030084	O96236	PF3D7_0215700, PFB0715w	248	8	5	5	1	1.1705	0.841601	1.157	0.97728	1.08998	0.976575	0.994743	1.02958	1.06796	NA	≥ 30.00	≤ 4.52	1.086
X032724	MMV030084	Q8I2G2	PF3D7_0935800	541	22	12	13	1	1.02933	1.07576	1.67774	1.24383	1.28488	1.11028	1.04437	1.03855	0.957403	NA	≥ 30.00	≤ 4.52	0.737
X032724	MMV030084	Q8IIL7	PF11_0154, PF3D7_1114500	457	21	9	12	1	1.14903	0.396481	0.545385	1.2691	1.14616	1.29216	1.29807	1.23852	1.34007	NA	≥ 30.00	≤ 4.52	2.282
X032724	MMV030084	C6KT23	PF3D7_0618300	304	13	7	9	1	1.06659	1.08792	2.16095	1.8954	1.54371	1.23592	1.22381	1.04298	0.89445	NA	≥ 30.00	≤ 4.52	0.636
X032724	MMV030084	Q8ILM5	PF14_0218, PF3D7_1422800	144	7	3	4	1	1.21978	0.920755	1.15067	0.900605	1.05667	1.07654	1.15811	1.03278	0.951646	1	≥ 30.00	≤ 4.52	1.072
X032724	MMV030084	Q8I526	PF3D7_1239700, PFL1925w	464	13	9	9	1	1.01227	0.946228	1.67076	1.29207	1.34621	1.22322	1.19392	1.13539	1.1816	NA	≥ 30.00	≤ 4.52	0.769
X032724	MMV030084	C0H4Z7	PF3D7_0831400	192	7	5	5	1	1.33128	1.07042	1.50954	1.49641	1.3746	1.26973	1.21608	1.08222	1.10783	NA	≥ 30.00	≤ 4.52	0.904
X032724	MMV030084	Q8IKF6	PF14_0649, PF3D7_1468100	276	11	7	7	1	1.19062	0.907815	1.35249	1.03329	1.15083	1.03575	1.14645	1.07219	1.07683	NA	≥ 30.00	≤ 4.52	0.969
X032724	MMV030084	Q8II61	PF11_0313, PF3D7_1130200	555	21	8	8	1	1.01531	1.07428	2.3058	1.9222	1.62656	1.50714	1.32271	1.28278	1.14678	NA	≥ 30.00	≤ 4.52	0.596
X032724	MMV030084	Q8II60	PF11_0314, PF3D7_1130400	261	9	5	6	1	0.897244	0.9555	1.44852	1.11827	1.12959	0.951071	0.895697	0.869803	0.806017	NA	≥ 30.00	≤ 4.52	0.789
X032724	MMV030084	P53396	ACLY	947	39	20	27	1	1.21065	1.09855	1.36739	1.48217	1.42382	1.35753	1.19055	1.34341	1.2428	NA	≥ 30.00	≤ 4.52	0.896
X032724	MMV030084	Q8I2H3	PF3D7_0934500	335	11	5	6	1	0.82431	0.867018	0.951987	0.78322	0.884501	0.842381	0.855383	0.853878	0.79039	1	≥ 30.00	≤ 4.52	1.003
X032724	MMV030084	Q8I5D2	ABRA, PFL1385c	738	29	13	14	1	1.00716	1.00233	1.17015	0.947456	0.932407	1.07953	0.936386	0.948386	1.19399	1	≥ 30.00	≤ 4.52	0.924
X032724	MMV030084	O97313	MAL3P7.35, PFC1020c	733	23	17	19	1	1.24653	1.03577	1.91186	1.84624	1.58615	1.34527	1.36171	1.07161	1.01627	NA	≥ 30.00	≤ 4.52	0.762
X032724	MMV030084	Q8IDN6	PF3D7_1346100	214	10	4	6	1	1.2016	1.13462	1.03998	1.27505	1.38684	1.38277	0.807762	1.16529	0.747103	NA	≥ 30.00	≤ 4.52	1.012
X032724	MMV030084	C0H571	PF3D7_0929400	1212	53	24	29	1	0.867816	0.895081	1.41619	1.20076	1.21363	1.00269	0.954554	0.882815	0.846279	NA	≥ 30.00	≤ 4.52	0.808
X032724	MMV030084	Q8IL48	PF14_0401, PF3D7_1442300	265	12	7	9	1	0.964866	0.895829	0.961005	0.772622	0.828951	0.74967	0.741567	0.754807	0.748373	1	≥ 30.00	≤ 4.52	1.058
X032724	MMV030084	Q8IIJ8	PF11_0175, PF3D7_1116800	370	12	7	7	1	1.27551	1.11742	2.20412	1.94149	1.91519	1.35712	1.46073	1.27046	1.40027	NA	≥ 30.00	≤ 4.52	0.685
X032724	MMV030084	Q08554	CDHF1, DSC1	353	10	6	7	1	0.875391	0.771767	0.608736	0.713897	0.699954	0.883215	1.06108	0.780537	1.04383	0.55	≥ 30.00	≤ 4.52	1.358
X032724	MMV030084	Q8IE85	PF3D7_1323100	149	5	4	4	1	0.916849	1.05424	1.97042	1.74241	1.55632	1.21877	1.24436	1.03741	0.960941	NA	≥ 30.00	≤ 4.52	0.634
X032724	MMV030084	P06753	TPM3	296	16	4	4	1	1.18172	0.854272	0.914134	0.857005	0.751762	0.803762	0.787	0.680235	0.783626	1	≥ 30.00	≤ 4.52	1.234
X032724	MMV030084	P19784	CK2A2, CSNK2A2	593	25	11	12	1	1.04941	0.593631	0.781177	1.20225	1.20526	1.11263	1.1908	1.27625	1.16733	NA	≥ 30.00	≤ 4.52	1.491
X032724	MMV030084	Q8IJX3	PF10_0068, PF3D7_1006800	279	17	4	4	1	1.18938	1.06812	2.33803	1.82448	1.67496	1.35418	1.24156	1.1431	1.01481	NA	≥ 30.00	≤ 4.52	0.643
X032724	MMV030084	Q8IEK3	PF3D7_1311500	596	17	13	13	1	1.11905	1.06981	1.54724	1.2072	1.2312	1.12731	1.06766	1.00742	1.01051	NA	≥ 30.00	≤ 4.52	0.81
X032724	MMV030084	Q8I3J0	PF3D7_0527500	180	13	3	4	1	1.13381	0.849764	0.973818	0.925634	1.01574	0.854576	0.814824	0.856856	0.788586	NA	≥ 30.00	≤ 4.52	1.17
X032724	MMV030084	Q8IDK7	PF3D7_1349200	412	15	8	8	1	1.04566	0.830131	0.852228	0.881206	0.823844	0.76814	0.769677	0.754566	0.712376	1	≥ 30.00	≤ 4.52	1.216
X032724	MMV030084	C0H5C2	PF3D7_1317800	222	11	5	6	1	0.95758	1.09227	1.80027	1.69886	1.53475	1.33431	1.27217	1.10071	0.994163	NA	≥ 30.00	≤ 4.52	0.677
X032724	MMV030084	O97240	PF3D7_0305600	184	7	4	4	1	1.02205	0.786725	0.921128	0.841437	0.993017	0.783328	0.768752	0.845114	0.802633	1	≥ 30.00	≤ 4.52	1.184
X032724	MMV030084	O97245	PF3D7_0306400	204	9	4	4	1	1.26883	0.980962	1.04273	0.950291	0.974861	0.821198	0.684794	0.687255	0.862302	NA	≥ 30.00	≤ 4.52	1.121
X032724	MMV030084	Q8IKQ7	PF14_0546, PF3D7_1457300	185	9	5	5	1	0.878421	0.790584	0.886525	0.790182	0.854545	0.792509	0.780018	0.861719	0.822655	1	≥ 30.00	≤ 4.52	1.12
X032724	MMV030084	Q8I2F2	PF3D7_0936800	218	11	4	5	1	1.17331	1.16488	1.49735	1.25139	1.20667	1.05654	1.04483	0.999191	1.09539	NA	≥ 30.00	≤ 4.52	0.816
X032724	MMV030084	Q8I0V3	PF3D7_1232100, PFL1545c	575	19	11	13	1	0.97542	0.983475	1.61234	1.33299	1.28983	1.07854	1.06065	1.06193	1.08414	NA	≥ 30.00	≤ 4.52	0.761
X032724	MMV030084	Q8ID49	PF3D7_1366000	285	12	5	6	1	0.803304	0.674738	1.3046	0.923899	1.10434	1.3792	1.23972	1.07601	1.42421	1	≥ 30.00	≤ 4.52	0.911
X032724	MMV030084	Q8IEN3	PF3D7_1308200	512	21	11	12	1	1.14413	1.05724	2.09214	1.70626	1.58446	1.32387	1.4017	1.138	1.16732	NA	≥ 30.00	≤ 4.52	0.681
X032724	MMV030084	Q8IM16	PF14_0075, PF3D7_1407800	203	13	3	4	1	0.990786	0.97828	0.989693	0.960755	0.992973	0.941052	0.823599	0.83731	0.80385	1	≥ 30.00	≤ 4.52	1.012
X032724	MMV030084	Q8ILW9	PF14_0124	166	7	3	4	1	1.06738	1.08388	1.12219	1.08357	1.27496	1.05764	0.919498	1.03209	0.933034	1	≥ 30.00	≤ 4.52	0.937
X032724	MMV030084	Q8I445	PF3D7_0505700	277	14	4	4	1	0.950673	1.17547	1.7668	1.36304	1.33545	1.19548	1.09523	1.02734	0.892122	NA	≥ 30.00	≤ 4.52	0.663
X032724	MMV030084	Q8IJ37	PF10_0363, PF3D7_1037100	202	8	4	4	1	1.15912	1.2063	1.08049	1.16257	1.3177	1.07945	1.11343	1.23901	1.17571	NA	≥ 30.00	≤ 4.52	0.944
X032724	MMV030084	Q8IHN4	PF11_0506, PF3D7_1149000	1249	47	29	30	1	0.960895	0.862343	1.06036	0.884228	0.978656	0.850587	0.785486	0.81868	0.764478	NA	≥ 30.00	≤ 4.52	1.02
X032724	MMV030084	C6KST5	PF3D7_0608700	557	27	14	17	1	1.18457	1.01846	1.22485	1.12688	1.15053	1.1211	1.02776	1.02074	1.01458	NA	≥ 30.00	≤ 4.52	0.974
X032724	MMV030084	Q8IDR5	PF3D7_1342400	563	35	9	20	1	0.942445	0.945953	1.10984	1.02789	1.00812	1.00928	1.03303	1.12949	1.17407	1.84	≥ 30.00	≤ 4.52	0.945
X032724	MMV030084	Q8IDR9	PF3D7_1342000	332	14	7	9	1	1.03489	1.03324	1.83137	1.70404	1.67392	1.28503	1.06879	0.818617	0.728186	NA	≥ 30.00	≤ 4.52	0.71
X032724	MMV030084	P59666	DEF3, DEFA3	62	3	2	2	1	1.13695	0.966083	0.715	0.328731	0.274699	0.241028	0.292247	0.281637	0.223538	1	0.12346	6.90847	1.271
X032724	MMV030084	P05109	CAGA, CFAG, MRP8, S100A8	219	14	5	8	1	1.23165	0.783126	0.645704	0.250456	0.233312	0.364408	0.39234	0.301334	0.344516	1	0.12346	6.90847	1.562
X032724	MMV030084	P62344	CDPK1, CPK1, PFB0815w	1122	50	27	37	1	0.879016	0.603452	0.822219	0.0158	0.036021	0.058663	0.106281	0.19582	0.345526	1	0.12346	6.90847	1.318
X032724	MMV030084	Q8I719	PKG, PF14_0346, PF3D7_1436600	2065	99	33	53	1	0.832569	0.69708	0.800134	0.009376	0.010187	0.014914	0.015955	0.014954	0.0162	1	0.12346	6.90847	1.224
X032724	MMV030084	Q8I5A6	AAT, PF3D7_1231400, PFL1515c	243	11	5	5	1	0.815317	0.696228	0.889103	0.015777	0.025351	0.038663	0.049633	0.025826	0.029263	1	0.12346	6.90847	1.145
X032724	MMV030084	P02788	GIG12, LF, LTF	213	10	6	6	1	1.21403	1.1429	0.676866	0.417608	0.38238	0.378918	0.55157	0.456444	0.545681	1	0.2	6.69897	1.217
X032724	MMV030084	Q8IL41	PF14_0408, PF3D7_1443000	299	11	9	9	1	1.27397	0.967802	1.18693	0.250833	0.201498	0.242069	0.352894	0.478684	0.767585	1.12	0.25	6.60206	1.055
X032724	MMV030084	P48729	CSNK1A1	137	5	3	3	1	0.896432	0.79744	1.0347	0.071883	0.121672	0.170444	0.307008	0.477085	0.707656	0.87	0.29	6.5376	1.035
X032724	MMV030084	Q8I2P8	PF3D7_0926100	785	46	15	30	1	0.901728	0.467155	0.592942	0.067614	0.103997	0.196495	0.39023	0.516754	0.707434	0.78	0.36	6.4437	1.794
X032724	MMV030084	Q8IE76	PF3D7_1324100	121	6	3	3	1	0.942525	0.852357	1.10988	0.16581	0.176074	0.23991	0.333399	0.552751	0.827074	0.99	0.41	6.38722	1
X032724	MMV030084	O77385	PF3D7_0317200	534	23	13	17	1	0.997688	0.931302	1.1284	0.162448	0.188427	0.252156	0.35581	0.570401	0.813391	0.9	0.44	6.35655	1
X032724	MMV030084	Q8I283	PF3D7_0105800	473	24	9	11	1	1.15258	1.06192	1.34936	0.152627	0.226009	0.258832	0.386517	0.630739	0.933922	1.02	0.63	6.20066	1
X032724	MMV030084	P17612	PKACA, PRKACA	125	6	3	3	1	0.932628	0.816382	0.913272	0.067852	0.102573	0.210072	0.416792	0.656484	0.906966	0.99	0.78	6.10791	1.117
X032724	MMV030084	Q8IBS5	CDPK4, CPK4, PF07_0072	1185	92	23	54	1	0.82194	0.558855	0.633248	0.042468	0.111292	0.234838	0.478565	0.680974	0.767616	0.77	0.87	6.06048	1.528
X032724	MMV030084	Q96L94	SNX22	358	17	9	11	1	1.33717	0.838475	1.23351	0.257062	0.257186	0.44239	0.647498	1.02476	1.28045	1.69	1.7	5.76955	1.128
X032724	MMV030084	Q14C86	GAPEX5, GAPVD1, KIAA1521, RAP6	1761	94	32	55	1	1.15777	0.708296	1.13264	0.106476	0.159832	0.346902	0.648126	0.977038	1.17041	1.53	1.9	5.72125	1.172
X032724	MMV030084	C6S3F7	PF11_0377, PF3D7_1136500.2, PfCK1	1347	97	19	54	1	0.968702	0.712697	0.881422	0.108927	0.203648	0.431179	0.708558	0.903781	0.992383	1.17	2.3	5.63827	1.235
X032724	MMV030084	Q8I1Q9	PF3D7_0417800	577	28	14	19	1	1.17464	0.83898	1.05442	0.192559	0.301159	0.499036	0.771155	0.922388	1.00436	1.18	2.6	5.58503	1.149
X032724	MMV030084	Q76NM8	PF3D7_1304700	145	6	5	6	1	1.03339	0.914078	1.02319	0.11963	0.285706	0.445952	0.734064	1.0017	1.0601	1.23	2.8	5.55284	1.05
X032724	MMV030084	Q8I2W4	PF3D7_0918900	729	30	15	19	1	0.971054	0.906025	1.08892	0.353558	0.460726	0.571355	0.739005	0.881284	0.972167	0.74	3.3	5.48149	1
X032724	MMV030084	Q8I479	PF3D7_0502100	358	11	6	7	1	1.00684	0.968113	1.13006	0.096861	0.271995	0.569368	0.722532	1.03072	1.16177	1.25	3.6	5.4437	1
X032724	MMV030084	Q8IK91	PF14_0715, PF3D7_1474700	174	7	4	5	1	1.27325	1.11093	1.39228	0.499815	0.700912	1.05622	1.05705	1.19993	1.25411	1.58	19	4.72125	1
X032724	MMV030084	A0A146LZZ4	PF3D7_0420600	116	3	2	2	1	1.00645	0.875806	1.15884	0.596668	0.817453	0.782981	0.776855	0.765311	0.889325	1	23	4.63827	1
X032724	MMV030084	Q8I5E3	PF3D7_1227500, PFL1330c, cyc-2	566	17	10	11	1	0.986559	0.662748	0.864053	0.582207	0.800555	0.845644	0.96103	0.998744	1.05043	1	26	4.58503	1.301
X032725	MMV030084	Q8IJD4	PF10_0264	270	10	4	4	1	1.19381	1.39019	1.39226	1.31641	1.17275	1.10215	1.20617	1.04012	1.21978	NA	≥ 30.00	≤ 4.52	0.788
X032725	MMV030084	Q9U0H0	PF3D7_0412000	165	5	4	4	1	1.34191	1.85309	1.49954	1.30764	1.1277	1.18199	0.991969	0.930763	0.973455	NA	≥ 30.00	≤ 4.52	0.699
X032725	MMV030084	Q8I5S7	PF3D7_1212500, PFL0620c	98	5	4	4	1	1.19749	1.24465	1.49206	1.09066	1.21919	1.01737	0.888608	0.976813	0.936639	NA	≥ 30.00	≤ 4.52	0.803
X032725	MMV030084	A0A143ZZT8	PF3D7_0715300	745	27	14	20	1	1.00712	0.801731	0.814088	1.26771	1.18677	1.28241	1.16097	1.18699	1.15147	NA	≥ 30.00	≤ 4.52	1.242
X032725	MMV030084	P04792	HSP27, HSP28, HSPB1	90	3	2	2	1	0.890189	0.750347	2.01293	2.29628	0.761231	0.944211	0.779216	2.99262	0.896821	1	≥ 30.00	≤ 4.52	0.684
X032725	MMV030084	Q8IIA4	PF11_0270, PF3D7_1126000	332	12	7	8	1	0.978101	1.21139	1.09162	1.05832	0.976671	1.04693	0.888607	0.929817	0.925002	NA	≥ 30.00	≤ 4.52	0.859
X032725	MMV030084	Q8ILC8	PF14_0316, PF3D7_1433500	146	9	2	2	1	0.935649	1.41399	1.02839	1.08517	0.785089	0.952023	0.910338	0.976927	1.03832	0.61	≥ 30.00	≤ 4.52	0.793
X032725	MMV030084	Q8I3N0	PF3D7_0523400	140	3	3	3	1	1.25584	0.941063	1.23629	1.06448	1.03273	1.0529	0.688579	0.805709	0.688558	NA	≥ 30.00	≤ 4.52	1.036
X032725	MMV030084	Q8IL57	PF14_0392, PF3D7_1441300	832	32	15	18	1	0.981784	0.511221	0.515107	1.18174	1.11231	1.08077	1.12758	1.17493	1.14892	NA	≥ 30.00	≤ 4.52	1.931
X032725	MMV030084	Q8IL56	PF14_0393, PF3D7_1441400	159	5	4	4	1	1.07349	1.69391	1.57116	1.24384	1.16877	1.20478	1.04952	1.14918	1.06708	NA	≥ 30.00	≤ 4.52	0.635
X032725	MMV030084	P27105	BND7, EPB72, STOM	298	9	5	6	1	0.957204	1.53688	1.46405	0.705785	0.668349	0.706222	0.67971	0.703346	0.813943	1	≥ 30.00	≤ 4.52	0.652
X032725	MMV030084	Q8I669	PF3D7_0202200, PFB0106c	251	8	4	4	1	1.30769	1.2617	1.44238	1.27881	1.56694	1.28783	1.48695	1.44859	1.36093	NA	≥ 30.00	≤ 4.52	0.853
X032725	MMV030084	C0H4L6	PF3D7_0706500	302	11	9	9	1	1.01652	1.50016	1.31483	1.09339	1.1279	1.05969	1.02402	0.902481	0.924282	NA	≥ 30.00	≤ 4.52	0.716
X032725	MMV030084	Q8I1T4	PF3D7_0415300	324	14	6	6	1	0.8404	1.07584	1.05096	1.25074	1.2065	0.951937	1.07863	1.02264	1.0599	NA	≥ 30.00	≤ 4.52	0.865
X032725	MMV030084	Q8IJ28	PF10_0372, PF3D7_1038000.1	148	9	3	5	1	1.40846	1.35907	1.44592	1.13029	1.23891	1.26254	1.04106	0.999472	0.84996	NA	≥ 30.00	≤ 4.52	0.859
X032725	MMV030084	Q8IBP8	PF3D7_0720400	56	3	2	2	1	1.1817	1.26615	1.16498	0.983048	1.02617	0.985952	0.837294	0.959925	0.859379	NA	≥ 30.00	≤ 4.52	0.897
X032725	MMV030084	Q8IBP0	PF3D7_0721100	142	7	4	4	1	1.33393	1.2126	1.34077	1.15704	0.945377	0.835086	0.784677	0.762163	0.77124	1	≥ 30.00	≤ 4.52	0.914
X032725	MMV030084	Q8III5	PF11_0189, PF3D7_1118300	252	8	5	5	1	1.07226	1.36228	1.09834	0.999589	1.01004	0.895856	0.845504	1.02459	0.93767	1	≥ 30.00	≤ 4.52	0.842
X032725	MMV030084	Q8III6	PF11_0188, PF3D7_1118200	391	11	9	9	1	0.925152	0.984542	0.932519	0.84675	0.8077	0.817881	0.793162	0.695022	0.783613	1	≥ 30.00	≤ 4.52	1.004
X032725	MMV030084	Q8I0W9	PF3D7_0511200	114	4	3	3	1	0.939248	1.34192	1.23596	1.14695	1.21188	1.10874	0.976742	1.02374	0.800675	NA	≥ 30.00	≤ 4.52	0.752
X032725	MMV030084	Q8I0W8	PF3D7_0513600	130	5	2	2	1	0.801775	0.906459	0.970702	0.985159	1.0003	1.01547	1.11219	1.12928	0.753204	NA	≥ 30.00	≤ 4.52	0.96
X032725	MMV030084	Q8I3V8	PF3D7_0515000	697	19	10	10	1	0.995502	1.13405	1.02809	1.13403	1.04732	1.04365	1.11247	1.05601	1.01267	NA	≥ 30.00	≤ 4.52	0.923
X032725	MMV030084	Q8I4X0	PFL2215w	1010	28	13	18	1	1.06149	1.28756	1.14933	1.09374	1.08648	1.15781	0.930967	0.922078	0.847459	NA	≥ 30.00	≤ 4.52	0.846
X032725	MMV030084	P46468	PF07_0047	137	6	4	4	1	1.09207	1.16863	1.12251	1.1196	0.870182	0.873882	0.884063	0.793359	0.829046	1	≥ 30.00	≤ 4.52	0.913
X032725	MMV030084	Q8ILP3	PF14_0201, PF3D7_1420700, Pf113	89	3	3	3	1	1.05939	1.21882	1.05218	0.958865	0.889025	0.904746	0.768205	0.84542	0.885389	1	≥ 30.00	≤ 4.52	0.907
X032725	MMV030084	Q8ILP6	PF14_0198, PF3D7_1420400	462	17	11	11	1	0.988434	1.2078	1.02881	1.03158	1.00223	0.956537	0.93705	0.958335	1.01199	NA	≥ 30.00	≤ 4.52	0.889
X032725	MMV030084	Q8ILP8	PF14_0196, PF3D7_1420200	75	4	2	2	1	1.08225	1.35276	1.40503	1.29645	1.2118	1.23163	1.13838	1.16868	0.965579	NA	≥ 30.00	≤ 4.52	0.755
X032725	MMV030084	Q8IAU3	PF3D7_0810800	84	2	2	2	1	0.829108	1.33757	0.969584	0.932564	0.881088	0.792579	0.768844	0.759447	0.812469	NA	≥ 30.00	≤ 4.52	0.793
X032725	MMV030084	Q8I576	PF3D7_1234600, PFL1670c	66	4	2	3	1	1.19783	1.16343	1.06596	1.01586	1.22897	1.10133	0.993556	0.924685	0.680813	NA	≥ 30.00	≤ 4.52	0.986
X032725	MMV030084	O96153	PF3D7_0205900, PFB0260w	338	10	10	10	1	0.898746	1.66716	1.3969	1.23318	1.06615	1.07402	0.919188	0.970241	1.05598	NA	≥ 30.00	≤ 4.52	0.62
X032725	MMV030084	Q9NRV9	HBP, HEBP1	70	3	2	2	1	1.38542	1.29328	1.192	1.23322	1.24894	1.21055	1.02646	1.14528	1.06323	NA	≥ 30.00	≤ 4.52	0.96
X032725	MMV030084	Q8IJQ1	PF10_0141, PF3D7_1014400	119	6	4	4	1	0.939948	0.990495	0.97322	1.02645	0.992149	0.976368	1.08822	1.04834	1.03692	1	≥ 30.00	≤ 4.52	0.988
X032725	MMV030084	Q8IJQ9	PF10_0133, PF3D7_1013600	243	9	3	3	1	0.957727	1.20326	1.14569	1.11358	1.10189	1.19588	0.972018	1.37974	0.989995	1.85	≥ 30.00	≤ 4.52	0.833
X032725	MMV030084	Q8IDD4	PF3D7_1356800	53	3	2	2	1	0.88742	0.990864	0.916259	0.953559	0.858927	0.789723	0.959335	0.677037	0.868904	1	≥ 30.00	≤ 4.52	0.99
X032725	MMV030084	Q8IKU0	PF14_0511	229	10	4	4	1	0.912911	1.30571	1.32063	1.18976	1.13068	1.01643	0.995868	1.03222	1.27258	1.97	≥ 30.00	≤ 4.52	0.728
X032725	MMV030084	Q8IKU1	PF14_0510, PF3D7_1453700, SBA1	148	7	5	6	1	1.01215	1.09474	1.04009	0.86623	0.842288	0.800016	0.819402	0.825663	0.863392	1	≥ 30.00	≤ 4.52	0.943
X032725	MMV030084	Q7KQK0	PF3D7_1223100, PFL1110c, PKAr	1491	166	27	92	1	0.937084	1.09316	1.08022	0.818433	1.01168	1.1073	1.16025	1.12466	1.27244	1	≥ 30.00	≤ 4.52	0.891
X032725	MMV030084	Q7KQK5	AMA1, PF11_0344, PF3D7_1133400	110	4	3	3	1	1.06869	1.23469	1.34166	1.18177	1.25296	1.16728	1.16209	0.89467	0.910442	NA	≥ 30.00	≤ 4.52	0.803
X032725	MMV030084	Q8I5E3	PF3D7_1227500, PFL1330c, cyc-2	458	13	9	9	1	0.955571	0.982991	1.03402	0.694764	0.837707	1.04107	1.11	1.19108	1.13914	1.38	≥ 30.00	≤ 4.52	0.97
X032725	MMV030084	Q8IM55	PF14_0036, PF3D7_1403900	89	4	2	2	1	0.984636	1.23059	1.11997	0.923538	1.01909	0.980446	0.942684	0.842447	0.969851	NA	≥ 30.00	≤ 4.52	0.844
X032725	MMV030084	C6KT19	PF3D7_0617900	99	5	2	2	1	1.1959	2.07561	2.10465	1.5984	1.42795	1.44398	1.24633	1.11749	1.11785	NA	≥ 30.00	≤ 4.52	0.525
X032725	MMV030084	Q8IHR4	PF11_0465, PF3D7_1145400, dyn1	174	7	4	4	1	1.20335	1.46452	1.34224	1.1456	1.21973	1.12458	1.02736	1.03489	1.07779	NA	≥ 30.00	≤ 4.52	0.785
X032725	MMV030084	Q8IHR5	PF11_0464, PF3D7_1145200	769	33	17	18	1	0.979351	1.10279	1.07102	1.45436	1.36203	1.37914	1.27675	1.36824	1.24462	NA	≥ 30.00	≤ 4.52	0.911
X032725	MMV030084	Q8IHR6	PF11_0463, PF3D7_1145100	233	7	3	3	1	1.04037	1.31653	1.18667	1.03454	1.0953	1.11769	0.890786	0.914717	0.932034	NA	≥ 30.00	≤ 4.52	0.815
X032725	MMV030084	Q8IL94	PF14_0352, PF3D7_1437200	417	13	9	9	1	1.08282	1.2597	1.17241	1.06424	1.08679	0.99103	0.983524	0.971175	1.04054	NA	≥ 30.00	≤ 4.52	0.856
X032725	MMV030084	Q9TY95	PFB0340c, SERA	1058	25	22	22	1	0.954611	1.23157	1.19108	1.00349	0.931494	0.88449	0.866378	0.820916	0.845688	NA	≥ 30.00	≤ 4.52	0.807
X032725	MMV030084	Q9TY98	PF3D7_0204100, PFB0190c	311	12	7	7	1	1.05913	1.37665	1.17303	1.08181	1.14629	1.10278	0.937097	0.933879	0.786066	NA	≥ 30.00	≤ 4.52	0.808
X032725	MMV030084	Q8IB48	PF3D7_0821400	169	4	4	4	1	1.10514	1.18712	1.05182	0.92018	0.910489	0.850217	0.848744	0.820001	0.855245	NA	≥ 30.00	≤ 4.52	0.94
X032725	MMV030084	Q8IB40	PF3D7_0820500	91	3	3	3	1	1.02554	1.36262	1.2125	1.11673	1.30688	1.28319	1.29884	0.869628	1.14903	NA	≥ 30.00	≤ 4.52	0.787
X032725	MMV030084	Q8IB44	PF3D7_0821000	446	17	8	10	1	0.986508	1.39836	1.21681	1.13472	1.2677	1.12381	0.948835	0.964983	0.926716	NA	≥ 30.00	≤ 4.52	0.76
X032725	MMV030084	Q9U0K8	PF3D7_0407800	794	27	18	18	1	0.897726	1.40074	1.33441	0.975982	1.07006	1.13461	1.0798	1.09787	1.1082	2.07	≥ 30.00	≤ 4.52	0.694
X032725	MMV030084	Q8I323	PF3D7_0912900	94	3	3	3	1	1.12123	1.76256	1.61988	1.27697	1.29156	1.18974	0.972654	0.996566	1.0887	NA	≥ 30.00	≤ 4.52	0.627
X032725	MMV030084	Q8I2W3	PF3D7_0919000	605	34	12	26	1	1.21419	0.400867	0.442231	1.44192	1.20944	1.29245	1.26525	1.29961	1.26516	NA	≥ 30.00	≤ 4.52	2.626
X032725	MMV030084	Q8I2W2	PF3D7_0919100	268	8	5	5	1	0.963688	1.11477	1.00178	0.922342	1.08032	1.07962	0.844261	0.910988	0.73405	NA	≥ 30.00	≤ 4.52	0.928
X032725	MMV030084	Q8I5V9	PF3D7_1208900, PFL0445w	275	14	8	8	1	1.02408	1.51126	1.42357	1.04015	1.05981	1.0338	1.10755	1.16595	1.19501	NA	≥ 30.00	≤ 4.52	0.69
X032725	MMV030084	Q8IHZ8	PF11_0378, PF3D7_1136600	219	6	4	4	1	1.03799	1.38128	1.32602	0.674966	0.859993	1.03433	1.24684	1.13263	1.19756	1.62	≥ 30.00	≤ 4.52	0.753
X032725	MMV030084	Q8IHZ2	PF11_0384, PF3D7_1137300	243	9	4	4	1	1.19802	1.16686	0.960014	0.886987	1.17702	1.16775	0.819344	0.8447	0.696271	NA	≥ 30.00	≤ 4.52	1.033
X032725	MMV030084	C0H5D7	PF3D7_1326400	156	6	4	4	1	0.998379	1.22791	1.10225	0.898196	1.00762	1.04751	0.870138	1.01197	0.998405	1.34	≥ 30.00	≤ 4.52	0.858
X032725	MMV030084	Q8I4Y5	PF3D7_1244600, PFL2140c	59	2	2	2	1	0.956434	1.09251	1.06511	0.984701	0.909322	0.88442	0.800834	0.761795	0.788667	1	≥ 30.00	≤ 4.52	0.907
X032725	MMV030084	Q8I3M5	PF3D7_0524000	596	19	11	11	1	0.872199	1.21554	1.07199	1.01114	0.988677	0.941039	0.818674	0.889158	0.842769	NA	≥ 30.00	≤ 4.52	0.818
X032725	MMV030084	Q8I4U5	PF3D7_1248900, PFL2345c	479	13	10	10	1	1.03819	1.55524	1.55792	1.21163	1.11543	1.07691	1.0084	1.03313	1.06927	NA	≥ 30.00	≤ 4.52	0.655
X032725	MMV030084	Q8IFP1	PF3D7_0422500	93	7	2	2	1	1.18652	1.52198	1.72948	1.63908	1.42505	1.17914	1.02243	1.08333	0.930933	NA	≥ 30.00	≤ 4.52	0.672
X032725	MMV030084	P23526	AHCY, SAHH	79	3	2	2	1	1.06255	0.914621	1.07143	0.845594	0.762348	0.960149	1.03598	1.15896	0.974854	0.82	≥ 30.00	≤ 4.52	1.039
X032725	MMV030084	Q8IAX8	PF3D7_0814200	487	18	10	15	1	1.22007	3.08807	2.55148	1.95406	1.8942	1.56324	1.38046	1.23572	1.30878	NA	≥ 30.00	≤ 4.52	0.394
X032725	MMV030084	Q8IAX5	PF3D7_0813900	216	7	4	5	1	1.19293	2.54029	2.30264	1.88259	1.70985	1.3867	1.29105	1.19046	1.31878	NA	≥ 30.00	≤ 4.52	0.453
X032725	MMV030084	Q8I635	PF3D7_1201000, PFL0050c	233	8	5	5	1	1.0142	1.59647	1.46466	1.34722	0.8583	1.05527	0.902921	0.830834	0.839056	1	≥ 30.00	≤ 4.52	0.658
X032725	MMV030084	Q8I2G2	PF3D7_0935800	457	15	9	9	1	0.970108	1.67101	1.42003	1.16522	1.21519	1.05364	0.900083	0.87601	0.906697	NA	≥ 30.00	≤ 4.52	0.637
X032725	MMV030084	P55072	VCP	472	14	8	9	1	0.892449	0.972904	1.06133	1.21031	1.2193	0.951551	0.981987	1.26162	0.983449	1	≥ 30.00	≤ 4.52	0.93
X032725	MMV030084	B9ZSI3	PF3D7_0106000	45	3	2	2	1	0.774209	0.965106	0.894617	0.91598	0.870453	0.805178	0.850307	0.732961	0.81745	1	≥ 30.00	≤ 4.52	0.954
X032725	MMV030084	B9ZSI9	PF3D7_0111400	93	2	2	2	1	1.36819	1.50318	1.24708	1.1343	1.08835	0.975483	0.973426	1.23521	1.0575	1	≥ 30.00	≤ 4.52	0.861
X032725	MMV030084	Q8IKX4	PF14_0477, PF3D7_1450100	69	3	2	2	1	1.13792	1.22845	0.991227	1.00181	0.962947	0.827762	0.69525	0.929423	1.03047	1	≥ 30.00	≤ 4.52	0.963
X032725	MMV030084	Q8I6T2	PF3D7_1345700	366	11	7	7	1	0.900172	1.20429	1.14911	1.22255	1.06596	0.992969	0.995156	0.805514	0.938035	NA	≥ 30.00	≤ 4.52	0.807
X032725	MMV030084	Q8IJ77	PF10_0322, PF3D7_1033100	65	3	2	2	1	0.971005	1.49907	1.31215	0.980307	1.14654	1.17685	1.18649	1.15548	0.947761	NA	≥ 30.00	≤ 4.52	0.701
X032725	MMV030084	Q8IJ76	PF10_0323, PF3D7_1033200	228	6	5	5	1	1.22115	1.20978	1.2414	0.945034	0.928333	0.922229	0.937793	1.01706	0.943862	NA	≥ 30.00	≤ 4.52	0.906
X032725	MMV030084	Q8IID2	PF11_0242, PF3D7_1123100	1270	41	31	32	1	0.889243	1.18839	1.23015	0.755602	0.774304	0.909832	0.938649	0.95698	0.963774	0.52	≥ 30.00	≤ 4.52	0.781
X032725	MMV030084	Q8IID5	PF11_0239, PF3D7_1122800	346	10	6	6	1	0.939878	0.924874	0.88703	1.29611	1.16904	1.06761	1.09575	1.10276	1.11416	NA	≥ 30.00	≤ 4.52	1.071
X032725	MMV030084	Q8IC16	PF3D7_0705400	409	11	8	8	1	1.00654	1.35642	1.20559	1.05111	0.945958	1.05385	0.994026	1.02495	1.07979	1	≥ 30.00	≤ 4.52	0.783
X032725	MMV030084	Q8IC17	PF3D7_0705300	91	4	3	3	1	1.18841	1.39047	1.16542	0.762247	0.800269	0.813792	0.697299	0.784044	0.650314	1	≥ 30.00	≤ 4.52	0.856
X032725	MMV030084	Q96P63	SERPINB12	99	6	3	3	1	0.764334	0.76218	1.11956	1.27748	0.701074	1.6844	1.22388	1.20512	0.731046	1.32	≥ 30.00	≤ 4.52	0.938
X032725	MMV030084	Q8IBN5	PF3D7_0721600	109	4	2	2	1	1.30102	2.6307	2.27854	1.80978	1.88121	1.3643	1.32298	1.2999	1.45137	NA	≥ 30.00	≤ 4.52	0.469
X032725	MMV030084	Q8I3U1	PF3D7_0516700	216	11	4	4	1	1.16681	1.32496	1.28818	1.26912	1.01264	0.994568	1.10866	0.943926	1.25214	NA	≥ 30.00	≤ 4.52	0.829
X032725	MMV030084	Q8I3U6	PF3D7_0516200	329	9	6	8	1	1.32132	1.92985	1.96063	1.52912	1.80622	1.39208	1.41738	1.2385	1.40971	NA	≥ 30.00	≤ 4.52	0.597
X032725	MMV030084	O77384	PFC0760c	180	9	3	3	1	0.952047	1.29377	1.16423	1.04467	0.921411	0.965791	0.898651	0.964157	0.934869	1	≥ 30.00	≤ 4.52	0.794
X032725	MMV030084	O77380	PF3D7_0317700	262	12	8	8	1	1.10456	1.9018	1.84429	1.55885	1.29734	1.44748	1.29329	1.19841	1.24203	NA	≥ 30.00	≤ 4.52	0.562
X032725	MMV030084	O77381	PF3D7_0317600	291	7	5	5	1	0.89804	2.38137	1.56231	1.25428	1.79638	1.06944	0.914453	0.873675	0.916683	NA	≥ 30.00	≤ 4.52	0.481
X032725	MMV030084	O77389	PF3D7_0316600	49	2	2	2	1	0.783511	1.29624	0.83142	0.792604	0.996655	1.0661	0.785195	0.911229	0.729618	NA	≥ 30.00	≤ 4.52	0.838
X032725	MMV030084	P11277	SPTB, SPTB1	3087	88	58	64	1	1.13261	1.74665	1.614	1.31377	1.01793	1.11728	0.958067	0.918163	0.925101	NA	≥ 30.00	≤ 4.52	0.635
X032725	MMV030084	Q8ILU8	PF14_0146, PF3D7_1414800	116	3	3	3	1	1.31647	1.64402	1.57007	1.19678	1.09012	1.02732	1.13057	1.31277	1.27834	NA	≥ 30.00	≤ 4.52	0.721
X032725	MMV030084	Q8ILX3	PF14_0120, PF3D7_1412100	162	7	4	4	1	1.08798	1.39652	1.36828	1.17963	1.03988	1.14394	1.09975	1.07998	1.01482	NA	≥ 30.00	≤ 4.52	0.755
X032725	MMV030084	O97279	PF3D7_0319900	50	2	2	2	1	0.878233	1.03191	0.870722	0.944471	0.789358	0.852206	0.823473	0.753442	0.765697	NA	≥ 30.00	≤ 4.52	0.987
X032725	MMV030084	Q8IL28	PF14_0421, PF3D7_1444300	195	11	5	5	1	1.01799	1.11612	0.882215	0.995875	1.15225	1.03255	0.95571	0.802271	0.849742	NA	≥ 30.00	≤ 4.52	1.01
X032725	MMV030084	Q8IL22	PF14_0428, PF3D7_1445100	118	6	5	5	1	1.062	1.41033	1.19391	1.17476	1.25373	1.10658	1.05293	1.16824	1.06122	NA	≥ 30.00	≤ 4.52	0.792
X032725	MMV030084	Q8IJI0	PF10_0217, PF3D7_1022400	166	4	3	3	1	1.20025	1.76753	1.76515	1.19919	1.18941	1.17143	1.24937	1.06791	0.996964	NA	≥ 30.00	≤ 4.52	0.623
X032725	MMV030084	Q8IJI7	PF10_0210, PF3D7_1021600	221	7	4	4	1	1.11712	1.04434	1.16951	1.13738	0.831112	0.891184	0.923346	0.918013	1.02947	1.25	≥ 30.00	≤ 4.52	0.956
X032725	MMV030084	Q8IJI4	PF10_0213, PF3D7_1021900	227	12	3	3	1	1.33429	1.85901	1.85271	1.30746	1.47707	1.28337	1.18574	1.04833	1.18885	NA	≥ 30.00	≤ 4.52	0.629
X032725	MMV030084	O96236	PF3D7_0215700, PFB0715w	148	6	3	3	1	1.18441	1.47928	1.51229	1.18915	1.15563	1.20806	0.965761	1.06988	1.00797	NA	≥ 30.00	≤ 4.52	0.73
X032725	MMV030084	Q8IDY6	PF3D7_1334200	179	7	3	3	1	0.987588	1.03694	1.03137	0.835943	0.745093	0.76481	0.693368	0.717552	0.810447	1	≥ 30.00	≤ 4.52	0.961
X032725	MMV030084	Q8IEE5	PF3D7_1317100	345	8	6	6	1	0.878843	1.45202	1.30341	1.04471	1.09158	1.04669	1.058	1.13305	1.05032	NA	≥ 30.00	≤ 4.52	0.682
X032725	MMV030084	Q8I2G1	PF3D7_0935900	290	9	6	6	1	0.978665	0.96159	0.936152	0.770294	0.78397	0.757151	0.824082	0.835014	0.766001	1	≥ 30.00	≤ 4.52	1.043
X032725	MMV030084	Q76NL8	PF3D7_1360800	141	7	4	4	1	0.858426	0.979576	0.868867	0.743625	0.819081	0.71446	0.657952	0.665201	0.781406	1	≥ 30.00	≤ 4.52	1.005
X032725	MMV030084	C0H4R8	PF3D7_0805700	716	37	18	24	1	0.989402	1.25568	1.06873	1.07922	1.14147	1.06806	1.05057	1.08863	0.968625	NA	≥ 30.00	≤ 4.52	0.856
X032725	MMV030084	Q8I5A9	PF3D7_1231100, PFL1500w, Rab2	125	5	4	4	1	1.04001	1.34185	1.18104	0.953321	1.15427	1.16958	0.945035	0.943545	0.705335	1	≥ 30.00	≤ 4.52	0.809
X032725	MMV030084	Q8IIL0	PF11_0162, PF3D7_1115400	106	6	3	5	1	1.12109	1.39638	1.14832	1.26756	1.1392	1.14553	1.12841	0.933945	1.10742	NA	≥ 30.00	≤ 4.52	0.834
X032725	MMV030084	Q8IIL5	PF11_0156, PF3D7_1114700	1213	58	26	37	1	0.887674	0.606543	0.618443	1.22941	1.11177	1.11015	1.10516	1.21188	1.23618	NA	≥ 30.00	≤ 4.52	1.541
X032725	MMV030084	C6KT23	PF3D7_0618300	262	10	6	7	1	1.06705	3.0782	2.43033	1.94389	1.69387	1.50206	1.2644	0.999258	0.984914	NA	≥ 30.00	≤ 4.52	0.375
X032725	MMV030084	Q8I484	PF3D7_0501600	313	11	7	7	1	1.16664	1.16754	0.973854	0.904744	0.930364	0.790482	0.690497	0.714089	0.752508	NA	≥ 30.00	≤ 4.52	1.012
X032725	MMV030084	Q8I485	PF3D7_0501500	97	5	3	3	1	1.03772	1.21156	1.10932	1.04233	1.0016	0.948551	0.97352	0.756881	0.858378	NA	≥ 30.00	≤ 4.52	0.878
X032725	MMV030084	C6KSP3	PF3D7_0604500	268	11	4	4	1	1.22581	1.35968	1.11329	0.956872	1.02485	0.885802	0.920648	0.896966	1.04507	1	≥ 30.00	≤ 4.52	0.9
X032725	MMV030084	Q8IIW2	PF11_0051, PF3D7_1104000	96	4	3	3	1	0.979194	1.00188	0.890126	0.918022	0.924888	0.753593	0.703573	0.727286	0.88722	1	≥ 30.00	≤ 4.52	1.046
X032725	MMV030084	Q8IIW6	PF11_0047, PF3D7_1103600	141	3	2	2	1	1.04733	1.54114	1.31435	1.22012	1.21695	1.13348	0.935115	1.18007	1.14977	NA	≥ 30.00	≤ 4.52	0.717
X032725	MMV030084	O77306	PF3D7_0302100	315	13	8	8	1	0.906755	1.35616	1.32984	0.685228	0.714691	0.76557	0.908791	0.934025	1.10536	1	≥ 30.00	≤ 4.52	0.71
X032725	MMV030084	Q8ILM5	PF14_0218, PF3D7_1422800	154	4	4	4	1	1.13256	1.3872	1.16862	1.09094	1.01248	0.994631	1.00065	0.876131	0.977739	NA	≥ 30.00	≤ 4.52	0.834
X032725	MMV030084	Q8IIE7	PF11_0227, PF3D7_1121900	1255	65	22	42	1	0.982283	0.664621	0.719259	1.15004	1.07387	1.09407	1.15406	1.15578	1.20062	NA	≥ 30.00	≤ 4.52	1.432
X032725	MMV030084	Q8I527	PF3D7_1239600, PFL1920c	646	42	9	20	1	0.99485	0.785506	0.889241	1.58491	1.55973	1.25109	1.32106	1.38255	1.4353	NA	≥ 30.00	≤ 4.52	1.191
X032725	MMV030084	Q8IJZ3	PF10_0047, PF3D7_1004400	168	7	2	2	1	1.03761	1.68711	1.49262	1.15759	1.0517	1.08572	0.818749	0.992223	0.793423	NA	≥ 30.00	≤ 4.52	0.641
X032725	MMV030084	Q8IJZ9	PF10_0041, PF3D7_1003800	71	4	2	2	1	1.00063	2.04238	1.54295	1.32825	1.15674	1.46761	1.18586	1.06298	1.03189	NA	≥ 30.00	≤ 4.52	0.558
X032725	MMV030084	Q8IKH3	PF14_0632, PF3D7_1466300	466	12	7	7	1	1.05919	1.71368	1.4389	1.18435	1.06349	1.02112	0.898689	0.909368	0.929849	NA	≥ 30.00	≤ 4.52	0.653
X032725	MMV030084	Q8IKH8	PF14_0627, PF3D7_1465900	546	20	9	11	1	1.04772	1.85085	1.67974	1.3858	1.48821	1.26917	1.12553	1.21351	1.08666	NA	≥ 30.00	≤ 4.52	0.58
X032725	MMV030084	Q8IEM3	PF3D7_1309100	293	7	6	6	1	0.891458	1.46195	1.24122	1.05214	1.22918	0.865614	0.851793	0.847469	0.888898	1	≥ 30.00	≤ 4.52	0.7
X032725	MMV030084	Q8I316	PF3D7_0913600	62	2	2	2	1	0.975287	1.33167	1.3076	1.1332	1.00087	1.02907	0.991247	0.890424	0.851563	NA	≥ 30.00	≤ 4.52	0.748
X032725	MMV030084	Q8I2X4	PF3D7_0917900	1336	48	28	34	1	0.956956	1.14149	1.03312	0.871117	0.84493	0.897697	0.812732	0.812356	0.815115	1	≥ 30.00	≤ 4.52	0.9
X032725	MMV030084	Q8I2X0	PF3D7_0918300	92	3	3	3	1	1.06933	1.62597	1.36719	1.25732	1.15345	1.08931	0.969193	0.995424	0.78788	NA	≥ 30.00	≤ 4.52	0.691
X032725	MMV030084	Q8I5I0	PF3D7_1223700, PFL1140w	119	4	2	2	1	1.11961	1.1995	1.07084	0.904783	1.04862	1.02241	0.860231	0.742364	0.876865	NA	≥ 30.00	≤ 4.52	0.934
X032725	MMV030084	Q8IJG6	PF10_0232, PF3D7_1023900	101	7	4	4	1	1.06079	1.25258	1.12514	1.1391	1.19939	1.08595	1.02689	0.985194	0.989604	NA	≥ 30.00	≤ 4.52	0.867
X032725	MMV030084	Q08188	TGM3	413	14	8	9	1	0.743529	0.792179	1.05379	1.38851	0.706482	1.81217	1.43545	1.44041	0.80778	1	≥ 30.00	≤ 4.52	0.945
X032725	MMV030084	Q8IHW3	PF11_0413, PF3D7_1140200	81	3	2	2	1	1.30099	1.01375	1.02092	1.07292	0.810738	0.844864	0.835088	1.00766	0.704672	NA	≥ 30.00	≤ 4.52	1.131
X032725	MMV030084	O96260	PF3D7_0218000, PFB0840w	91	4	2	2	1	1.07762	1.23221	1.05373	1.22772	1.11985	1.14986	1.04136	1.25645	0.905643	NA	≥ 30.00	≤ 4.52	0.909
X032725	MMV030084	Q6ZMA8	PF3D7_0406100	236	7	5	6	1	0.900654	0.975874	0.967885	0.892986	0.848894	0.809616	0.728804	0.69297	0.708273	1	≥ 30.00	≤ 4.52	0.978
X032725	MMV030084	Q8II60	PF11_0314, PF3D7_1130400	274	6	6	6	1	1.14602	1.33896	1.335	1.0361	1.00179	0.88182	0.890847	0.858421	1.02056	NA	≥ 30.00	≤ 4.52	0.803
X032725	MMV030084	Q8IE50	PF3D7_1329100	96	6	3	3	1	1.12975	1.53345	1.39108	1.28364	1.20057	1.18504	1.15621	1.03656	1.16295	NA	≥ 30.00	≤ 4.52	0.728
X032725	MMV030084	Q8I395	PF3D7_0905400	613	18	9	9	1	0.806161	1.45142	1.25726	1.06857	1.02968	0.994637	0.80469	0.797566	0.787782	NA	≥ 30.00	≤ 4.52	0.667
X032725	MMV030084	Q8I390	PF3D7_0905900	125	6	2	2	1	1.24111	1.40258	1.43331	1.22956	1.23032	1.08363	1.07138	0.974451	1.20325	NA	≥ 30.00	≤ 4.52	0.79
X032725	MMV030084	Q8I2J3	PF3D7_0932300	152	9	4	4	1	1.12765	1.67281	1.53258	1.36962	1.16869	1.22342	1.05528	1.09924	1.15371	NA	≥ 30.00	≤ 4.52	0.664
X032725	MMV030084	Q8IDV0	PF3D7_1338300	267	8	5	5	1	0.909286	1.19515	0.949123	0.77362	0.788893	0.679177	0.695523	0.665789	0.675372	1	≥ 30.00	≤ 4.52	0.89
X032725	MMV030084	Q8IDV2	PF3D7_1338100	115	4	2	2	1	0.869108	1.43168	1.10509	1.26573	1.10962	0.988093	0.946466	0.91529	0.746898	NA	≥ 30.00	≤ 4.52	0.737
X032725	MMV030084	Q8IDV5	PF3D7_1337800	133	5	3	3	1	0.811825	0.768309	0.803741	1.19152	1.11882	0.940895	0.990271	0.928451	1.02377	NA	≥ 30.00	≤ 4.52	1.153
X032725	MMV030084	Q8I1R6	PF3D7_0417200	98	5	3	3	1	0.83891	1.08644	1.15048	0.941097	0.930134	0.9225	0.847267	0.945956	0.913014	2.3	≥ 30.00	≤ 4.52	0.822
X032725	MMV030084	Q8IEP9	PF3D7_1306600	98	3	3	3	1	0.959237	1.01045	0.82026	0.838959	1.05784	0.921681	0.828565	0.845967	0.76292	NA	≥ 30.00	≤ 4.52	1.07
X032725	MMV030084	Q8I2P2	PF3D7_0926700	321	10	7	7	1	0.951634	1.21244	1.12302	1.04353	1.00522	0.961688	1.00279	0.917993	0.964224	NA	≥ 30.00	≤ 4.52	0.836
X032725	MMV030084	Q8I5Q6	PF3D7_1215000, PFL0725w, TPx2	83	3	2	2	1	1.16306	1.41419	1.40024	1.29725	1.36466	1.20271	1.20047	1.07447	1.31878	NA	≥ 30.00	≤ 4.52	0.769
X032725	MMV030084	C0H5A0	PF3D7_1305300	265	11	5	5	1	0.981567	1.16708	1.05369	0.880773	0.973352	1.02686	0.764014	0.843881	0.782728	NA	≥ 30.00	≤ 4.52	0.892
X032725	MMV030084	Q8ILT5	PF14_0159	531	15	12	13	1	0.931291	1.13198	1.04228	1.00981	1.1173	1.08152	0.88971	0.846292	0.741976	NA	≥ 30.00	≤ 4.52	0.888
X032725	MMV030084	Q8I4R5	PF3D7_1252100, PFL2505c	1003	33	21	21	1	1.08237	2.14259	1.8945	1.53789	1.38435	1.37944	1.17833	1.10257	1.06852	NA	≥ 30.00	≤ 4.52	0.516
X032725	MMV030084	P13798	APEH, D3F15S2, D3S48E, DNF15S2	274	9	5	5	1	0.939593	1.14262	1.04434	0.917097	0.89293	0.931698	0.807029	0.741944	0.784394	NA	≥ 30.00	≤ 4.52	0.887
X032725	MMV030084	Q8ILZ1	PF14_0102, PF3D7_1410400	911	29	13	15	1	0.99765	1.25563	1.03328	0.921997	1.01251	0.873378	0.791828	0.770795	0.73031	NA	≥ 30.00	≤ 4.52	0.873
X032725	MMV030084	Q8ILZ9	PF14_0094, PF3D7_1409600	64	3	2	2	1	1.06143	1.38357	1.36945	1.1948	1.25088	1.14145	1.09	1.03215	0.861891	NA	≥ 30.00	≤ 4.52	0.749
X032725	MMV030084	Q8IJW3	PF10_0078, PF3D7_1008000	258	12	5	5	1	1.04575	1.44531	1.3155	1.18413	1.16643	1.08681	1.20044	1.2316	1.13669	NA	≥ 30.00	≤ 4.52	0.741
X032725	MMV030084	Q8I5Y3	PF3D7_1206200, PFL0310c	586	15	11	11	1	0.985993	1.76038	1.5636	1.38085	1.27209	1.26065	1.06311	1.08394	1.02976	NA	≥ 30.00	≤ 4.52	0.597
X032725	MMV030084	Q8I2H3	PF3D7_0934500	224	5	4	5	1	0.96363	0.913836	1.01657	0.912327	0.791344	0.779367	0.896866	0.941685	0.946831	1	≥ 30.00	≤ 4.52	1.017
X032725	MMV030084	C0H4U0	PF3D7_0811400	209	6	3	3	1	1.00262	1.14487	0.893552	0.849066	0.880435	0.786472	0.883195	0.693865	0.804009	1	≥ 30.00	≤ 4.52	0.982
X032725	MMV030084	C0H4U4	PF3D7_0813300	369	15	8	9	1	1.15754	1.30091	1.14418	1.01718	0.978071	0.94449	0.819557	0.806363	0.822241	NA	≥ 30.00	≤ 4.52	0.882
X032725	MMV030084	Q8I5D5	PF3D7_1228300, PFL1370w	718	27	16	20	1	1.00208	0.349237	0.342043	1.34075	1.38047	1.17489	1.22004	1.28301	1.18816	NA	≥ 30.00	≤ 4.52	2.896
X032725	MMV030084	Q8I5D4	PF3D7_1228400, PFL1375w	902	30	19	20	1	0.76023	1.06638	1.08826	1.3082	1.26953	1.0246	1.06488	1.08515	1.08009	NA	≥ 30.00	≤ 4.52	0.817
X032725	MMV030084	Q8I5D2	ABRA, PFL1385c	638	22	13	13	1	1.22571	1.30013	1.53789	1.30449	1.15145	1.10684	1.31877	1.30869	1.54246	NA	≥ 30.00	≤ 4.52	0.784
X032725	MMV030084	Q8IC43	PF3D7_0702400	213	7	5	5	1	1.26611	1.30931	1.47928	1.19642	1.31585	1.06491	1.23437	1.73066	2.21798	1	≥ 30.00	≤ 4.52	0.813
X032725	MMV030084	C0H5I7	PF3D7_1357800	282	11	5	6	1	0.878453	1.17569	1.00653	0.966527	0.848604	0.857636	0.762605	0.75341	0.761472	NA	≥ 30.00	≤ 4.52	0.861
X032725	MMV030084	Q8IIR6	PF11_0099, PF3D7_1108700	159	3	3	3	1	1.06163	1.32181	1.10695	0.938828	0.948116	0.856873	0.863895	0.842592	0.822664	NA	≥ 30.00	≤ 4.52	0.849
X032725	MMV030084	Q8IIR9	PF11_0096, PF3D7_1108400	970	120	17	77	1	1.07193	1.43745	1.37333	1.28632	1.17899	1.19635	1.19433	1.19977	1.08163	NA	≥ 30.00	≤ 4.52	0.737
X032725	MMV030084	Q8I3X4	PF3D7_0513300	724	35	14	26	1	1.17977	1.67654	1.83183	1.53034	1.21276	1.23125	1.23249	1.18836	1.21596	NA	≥ 30.00	≤ 4.52	0.621
X032725	MMV030084	Q8I3X2	PF3D7_0513500	70	2	2	2	1	1.21426	1.17249	1.14094	1.06964	1.15562	1.08876	1.23181	1.06308	1.30885	NA	≥ 30.00	≤ 4.52	0.957
X032725	MMV030084	Q8ILR7	PF14_0177, PF3D7_1417800	409	12	10	10	1	0.981814	1.2105	1.15503	0.974759	0.926423	0.935032	0.892216	0.877612	0.885343	NA	≥ 30.00	≤ 4.52	0.838
X032725	MMV030084	Q8IFM0	PF3D7_0424600	178	8	5	5	1	1.16059	1.46913	1.40661	1.15377	1.07416	1.05116	0.915134	0.90457	0.972393	NA	≥ 30.00	≤ 4.52	0.751
X032725	MMV030084	Q8IFM9	PF3D7_0423700	63	3	2	2	1	1.1631	1.40146	1.16828	0.955406	1.11277	0.89139	1.03643	1.12572	1.36831	NA	≥ 30.00	≤ 4.52	0.842
X032725	MMV030084	Q8IAN7	PF3D7_0803700	106	3	3	3	1	1.29421	2.33602	2.24788	1.98471	1.82182	1.72668	1.69287	1.20497	1.44052	NA	≥ 30.00	≤ 4.52	0.5
X032725	MMV030084	Q8IDF0	PF3D7_1355100	254	7	4	4	1	1.19679	1.44206	1.20249	1.05301	1.06904	0.997086	1.04707	0.995201	0.983326	NA	≥ 30.00	≤ 4.52	0.831
X032725	MMV030084	P00352	ALDC, ALDH1, ALDH1A1, PUMB1	495	18	9	13	1	1.10854	1.13752	1.25891	1.35768	1.16184	1.15395	1.16466	1.14733	1.13622	NA	≥ 30.00	≤ 4.52	0.88
X032725	MMV030084	Q8IM32	PF14_0059, PF3D7_1406200	112	7	2	2	1	0.880492	1.10437	1.24224	1.20334	1.09658	0.974805	1.1138	0.86496	0.945693	NA	≥ 30.00	≤ 4.52	0.801
X032725	MMV030084	Q8I5L6	PF3D7_1219100, PFL0930w	774	27	21	21	1	1.10181	1.72442	1.49229	1.32254	1.01927	1.09676	0.915039	0.91425	0.910379	NA	≥ 30.00	≤ 4.52	0.653
X032725	MMV030084	Q8IHT3	PF11_0445, PF3D7_1143300	83	2	2	2	1	0.84828	1.14011	1.17965	0.86666	0.976787	0.910747	0.695244	0.715746	0.946249	1	≥ 30.00	≤ 4.52	0.797
X032725	MMV030084	Q8IHT4	PF11_0443, PF3D7_1143200	182	6	3	3	1	0.985308	1.42389	1.04296	0.979654	1.29716	0.997959	0.92659	0.868217	0.7931	NA	≥ 30.00	≤ 4.52	0.805
X032725	MMV030084	Q8IBC3	PF3D7_0829200	136	5	3	3	1	1.08306	1.26647	1.24339	1.03095	0.980459	1.03105	0.949356	0.911185	0.829017	NA	≥ 30.00	≤ 4.52	0.83
X032725	MMV030084	Q8IE43	PF3D7_1328300	71	3	2	2	1	0.891407	1.09595	0.964569	0.879348	0.887191	0.944297	0.775177	0.784413	0.670308	1	≥ 30.00	≤ 4.52	0.918
X032725	MMV030084	Q8ILJ7	PF14_0246, PF3D7_1426700	69	2	2	2	1	0.913854	1.07912	0.984276	1.02595	1.02869	1.09255	0.934011	0.990101	0.888605	NA	≥ 30.00	≤ 4.52	0.928
X032725	MMV030084	P28070	PROS26, PSMB4	73	2	2	2	1	1.10482	0.895564	1.2946	1.61243	0.824786	1.33258	1.31871	1.25982	0.930875	NA	≥ 30.00	≤ 4.52	0.961
X032725	MMV030084	Q8ID28	PF3D7_1368100	180	5	4	4	1	1.15082	1.65347	1.48343	1.71388	1.15403	1.04767	1.01115	0.981785	1.06067	NA	≥ 30.00	≤ 4.52	0.686
X032725	MMV030084	Q8IB24	PF3D7_0818900	1784	79	26	40	1	0.99763	1.09077	1.01406	0.9342	0.903945	0.975081	0.915569	0.934601	0.950269	2.38	≥ 30.00	≤ 4.52	0.949
X032725	MMV030084	A0A146LZZ4	PF3D7_0420600	101	4	2	2	1	1.01365	1.29735	1.32663	0.887429	0.826538	1.0689	0.912845	0.886894	1.09671	0.91	≥ 30.00	≤ 4.52	0.767
X032725	MMV030084	Q8II13	PF11_0362, PF3D7_1135100	105	3	3	3	1	0.869026	0.938507	0.742626	0.979541	1.0827	0.932637	0.980695	0.990793	1.0471	2.12	≥ 30.00	≤ 4.52	1.112
X032725	MMV030084	Q8II16	PF11_0359, PF3D7_1134800	168	4	3	3	1	1.08173	1.25491	1.27417	1.09943	1.02693	0.994183	1.04294	0.798361	0.747046	NA	≥ 30.00	≤ 4.52	0.823
X032725	MMV030084	Q8IDN9	PF3D7_1345800	776	27	18	18	1	0.996494	1.45871	1.42549	1.28504	1.22719	1.1435	1.04949	1.11692	1.02073	NA	≥ 30.00	≤ 4.52	0.692
X032725	MMV030084	Q8ILI6	PF14_0257	252	8	5	6	1	1.36413	1.08699	1.18801	1.10366	0.79896	0.758419	0.662198	0.782414	0.811809	1	≥ 30.00	≤ 4.52	1.039
X032725	MMV030084	Q9U0I0	PF3D7_0410800	123	3	3	3	1	1.05848	1.31562	1.32489	0.869074	0.876576	0.894058	0.871768	1.04757	1.05237	0.79	≥ 30.00	≤ 4.52	0.78
X032725	MMV030084	C0H571	PF3D7_0929400	1292	43	28	31	1	0.800315	1.65913	1.38874	1.14285	1.20169	1.07268	0.831005	0.785832	0.826992	NA	≥ 30.00	≤ 4.52	0.591
X032725	MMV030084	Q8I348	PF3D7_0910400	233	7	3	3	1	1.09442	1.31855	1.10551	1.10533	1.33428	1.09211	0.886072	0.850133	0.975369	NA	≥ 30.00	≤ 4.52	0.864
X032725	MMV030084	Q00013	DXS552E, EMP55, MPP1	92	5	4	4	1	1.06378	1.23093	1.27977	1.19636	1.05034	1.06103	1.04088	0.945521	0.96969	NA	≥ 30.00	≤ 4.52	0.822
X032725	MMV030084	Q8I2U5	PF3D7_0920800	1437	127	23	82	1	0.976263	1.42526	1.30736	1.37515	1.24652	1.2212	1.16448	1.10614	0.986978	NA	≥ 30.00	≤ 4.52	0.723
X032725	MMV030084	Q8I5T4	PF3D7_1211700, PFL0580w	157	5	5	5	1	1.09205	1.33653	1.26056	1.04237	1.0077	0.965335	0.922907	0.89481	0.983183	NA	≥ 30.00	≤ 4.52	0.806
X032725	MMV030084	Q8I5T3	PFL0590c	115	5	2	2	1	1.22359	1.38375	1.07304	1.05302	1.02593	1.12036	0.91742	1.06402	0.797553	NA	≥ 30.00	≤ 4.52	0.905
X032725	MMV030084	Q8I5T2	PF3D7_1212000, PFL0595c	161	5	4	4	1	0.970667	1.04342	0.934388	0.796234	0.957788	0.815134	0.949727	1.08208	0.836371	NA	≥ 30.00	≤ 4.52	0.996
X032725	MMV030084	Q8I5P8	PF3D7_1215900, PFL0765w, SR10	60	2	2	2	1	1.30678	1.09103	1.05615	1.05092	1.1383	1.00813	0.730034	0.917656	0.713868	NA	≥ 30.00	≤ 4.52	1.074
X032725	MMV030084	Q8IIB6	PF11_0258, PF3D7_1124700	167	6	2	2	1	0.8814	1.0114	1.08414	0.91429	0.842035	0.818296	0.719497	0.823837	0.733724	1	≥ 30.00	≤ 4.52	0.898
X032725	MMV030084	Q7KWJ4	ASL, PF3D7_0206700, PFB0295w	69	2	2	2	1	0.949957	1.16575	1.17747	1.08815	1.00502	0.863218	0.860813	0.898848	0.967572	1	≥ 30.00	≤ 4.52	0.832
X032725	MMV030084	Q8IK62	PF14_0744, PF3D7_1477300	144	4	3	3	1	1.26113	1.55931	1.63028	1.8316	1.49683	1.30827	1.39183	1.73297	1.77784	NA	≥ 30.00	≤ 4.52	0.709
X032725	MMV030084	Q8ILB6	PF14_0329, PF3D7_1434800	108	4	3	3	1	1.04212	1.09656	1.10922	1.06089	0.876619	0.809878	0.707588	0.791487	0.655057	NA	≥ 30.00	≤ 4.52	0.926
X032725	MMV030084	P04040	CAT	375	11	7	7	1	0.992594	1.16264	1.05935	0.924945	0.995169	1.44115	1.01114	1.01887	0.880347	1	≥ 30.00	≤ 4.52	0.897
X032725	MMV030084	P50498	MSA2, PFB0300c	100	3	2	2	1	0.927828	1.10612	0.953476	0.817891	0.824574	0.821764	0.905486	0.865465	0.948895	0.52	≥ 30.00	≤ 4.52	0.936
X032725	MMV030084	Q8IL42	PF14_0407, PF3D7_1442900	273	11	6	6	1	1.06969	1.58037	1.41105	1.22524	1.08331	1.10411	0.901881	0.946615	0.826593	NA	≥ 30.00	≤ 4.52	0.692
X032725	MMV030084	Q8II99	PF11_0275, PF3D7_1126500	100	3	3	3	1	1.29036	1.74273	1.6616	1.2491	1.31697	1.2245	1.41368	1.34775	1.36073	NA	≥ 30.00	≤ 4.52	0.673
X032725	MMV030084	Q8II93	PF11_0281, PF3D7_1127000	113	2	2	2	1	1.11746	1.03447	1.13578	1.04066	1.10058	0.924299	0.813384	0.891971	0.963177	NA	≥ 30.00	≤ 4.52	0.976
X032725	MMV030084	Q8II97	PF11_0277, PF3D7_1126700	116	5	2	2	1	1.08345	1.47675	1.2634	1.32567	1.0203	1.23684	1.00198	1.11531	1.05453	NA	≥ 30.00	≤ 4.52	0.76
X032725	MMV030084	Q8IE09	PF3D7_1331800	81	2	2	2	1	1.3593	2.3631	2.22943	1.81101	1.88911	1.50956	1.62702	1.48854	1.65225	NA	≥ 30.00	≤ 4.52	0.514
X032725	MMV030084	Q8I616	PF3D7_1202900, PFL0145c	101	5	2	3	1	1.17022	1.3788	1.25263	0.913043	0.943679	0.850686	0.887737	0.830064	0.854403	NA	≥ 30.00	≤ 4.52	0.825
X032725	MMV030084	Q13867	BLMH	61	4	3	3	1	0.823975	1.11101	0.843027	0.681506	0.911112	2.28529	0.884268	2.67233	0.885573	1	≥ 30.00	≤ 4.52	0.933
X032725	MMV030084	C0H4M1	PF3D7_0707400	200	8	2	3	1	1.06978	1.66251	1.50423	1.52022	1.2088	1.28097	1.19126	1.13268	1.05346	NA	≥ 30.00	≤ 4.52	0.654
X032725	MMV030084	Q8IDS0	PF3D7_1341900	258	6	6	6	1	1.04289	1.1096	1.05109	1.02596	0.99959	0.876656	1.01712	0.990622	1.18317	NA	≥ 30.00	≤ 4.52	0.945
X032725	MMV030084	Q8IKZ8	PF14_0453, PF3D7_1447700	128	4	3	3	1	0.838646	1.0448	0.831724	0.727573	1.14464	0.738509	0.730112	0.703067	0.660506	1	≥ 30.00	≤ 4.52	0.98
X032725	MMV030084	Q8IBS3	PF3D7_0717700	194	9	6	6	1	0.946666	0.922568	0.868083	0.837642	0.784927	0.808993	0.74488	0.684559	0.724753	1	≥ 30.00	≤ 4.52	1.087
X032725	MMV030084	Q8IIJ9	PF11_0174	318	10	5	5	1	1.08407	1.30085	1.29296	1.15388	1.08627	1.39254	0.965071	1.09241	1.03397	1	≥ 30.00	≤ 4.52	0.803
X032725	MMV030084	Q8IIJ8	PF11_0175, PF3D7_1116800	460	15	10	10	1	1.11363	2.30551	2.29439	1.74462	1.60252	1.55383	1.293	1.28721	1.27216	NA	≥ 30.00	≤ 4.52	0.459
X032725	MMV030084	Q8I0V3	PF3D7_1232100, PFL1545c	598	15	7	8	1	1.01721	1.93237	1.79311	1.46154	1.21714	1.27267	1.09268	0.962619	1.04712	NA	≥ 30.00	≤ 4.52	0.541
X032725	MMV030084	Q8I3W0	PF3D7_0514800	686	24	16	18	1	0.831518	1.01346	1.05245	1.03006	1.06556	1.04995	1.13302	1.13198	1.30063	1	≥ 30.00	≤ 4.52	0.887
X032725	MMV030084	Q8ILW6	PF14_0127	257	10	6	6	1	0.919963	1.09635	1.11254	1.25529	1.20797	1.13512	1.07344	1.10651	1.11549	NA	≥ 30.00	≤ 4.52	0.869
X032725	MMV030084	P35612	ADD2, ADDB	236	9	3	3	1	1.28776	1.06023	1.1395	1.08759	0.964018	0.996767	1.02277	0.954363	0.957385	1	≥ 30.00	≤ 4.52	1.04
X032725	MMV030084	Q8IJP8	PF10_0144, PF3D7_1014700	153	5	4	4	1	0.97622	0.967794	0.993357	0.973702	0.980215	0.98703	0.912796	0.859787	0.787715	1	≥ 30.00	≤ 4.52	1.008
X032725	MMV030084	Q8IJP9	PF10_0143, PF3D7_1014600	121	9	2	2	1	0.969581	1.83737	1.90788	1.52996	1.58984	1.40054	1.40278	1.13378	1.32914	NA	≥ 30.00	≤ 4.52	0.526
X032725	MMV030084	Q8IKR2	PF14_0540, PF3D7_1456700	159	5	3	3	1	1.00613	1.12507	0.983675	0.948524	0.992004	0.907237	0.77742	0.855966	0.728395	1	≥ 30.00	≤ 4.52	0.951
X032725	MMV030084	Q8IEC3	PF3D7_1319300	126	6	3	3	1	0.79529	1.7099	1.48394	1.22698	1.0442	1.02415	0.959519	0.915282	0.975731	NA	≥ 30.00	≤ 4.52	0.562
X032725	MMV030084	Q7KQJ9	PF3D7_1226600, PFL1285c	212	7	5	5	1	0.911696	1.18382	1.11482	1.15139	0.897073	0.939127	0.922184	0.819977	0.91168	NA	≥ 30.00	≤ 4.52	0.832
X032725	MMV030084	C0H4P4	PF3D7_0726400	138	9	3	3	1	1.13207	1.14658	1.10138	1.14689	1.05879	1.08073	1.02751	1.00176	0.930253	NA	≥ 30.00	≤ 4.52	0.948
X032725	MMV030084	Q8IM66	PF14_0025, PF3D7_1402300	147	5	2	2	1	1.0229	1.42274	1.23612	1.00466	0.8548	0.935751	0.772311	0.691269	0.719159	NA	≥ 30.00	≤ 4.52	0.761
X032725	MMV030084	Q8IJF4	PF10_0244, PF3D7_1025000	123	4	2	2	1	1.06486	1.36653	1.31167	1.18895	1.11591	1.13406	1.2815	0.992151	1.17943	NA	≥ 30.00	≤ 4.52	0.771
X032725	MMV030084	C6KT03	PF3D7_0616200	221	5	4	4	1	0.943322	1.19186	1.06525	0.685934	0.632223	0.74265	0.81749	0.900599	1.01303	1	≥ 30.00	≤ 4.52	0.861
X032725	MMV030084	Q8IBD1	PF3D7_0830500	65	3	2	2	1	1.013	1.02622	1.01101	1.02299	0.905384	1.08076	0.8983	0.854426	0.865578	1	≥ 30.00	≤ 4.52	0.988
X032725	MMV030084	Q8IIU3	PF11_0071, PF3D7_1106000	107	3	3	3	1	1.06256	1.40049	1.29052	1.21413	1.1358	0.992907	0.996891	0.906175	0.96134	NA	≥ 30.00	≤ 4.52	0.766
X032725	MMV030084	O77321	PF3D7_0308000	78	2	2	2	1	0.884808	0.86199	0.860263	0.857872	0.852845	0.80843	0.801608	0.763676	0.860615	1	≥ 30.00	≤ 4.52	1.094
X032725	MMV030084	O77323	MAL3P3.6, PFC0350c	261	7	6	6	1	0.964867	1.26231	1.16953	1.01264	0.993712	0.978187	0.823875	0.786149	0.830068	NA	≥ 30.00	≤ 4.52	0.808
X032725	MMV030084	Q8I610	PF3D7_1203500, PFL0175c	54	3	2	2	1	0.954203	1.32164	1.13915	0.968828	1.15392	1.15348	1.12144	0.956557	0.994135	NA	≥ 30.00	≤ 4.52	0.794
X032725	MMV030084	O96259	PF3D7_0217900, PFB0835c	304	10	7	9	1	0.965949	1.20415	1.09083	1.04796	0.986474	0.957149	0.981173	0.853824	0.934493	NA	≥ 30.00	≤ 4.52	0.857
X032725	MMV030084	O97320	PF3D7_0320900	220	7	3	3	1	1.38211	2.38818	2.28066	1.81207	1.63205	1.48218	1.35324	1.25768	1.20305	NA	≥ 30.00	≤ 4.52	0.51
X032725	MMV030084	Q8I3B4	PF3D7_0903400	103	5	3	3	1	0.987044	1.10926	1.10387	0.985303	0.989498	1.01698	1.11738	0.98125	0.997488	0.95	≥ 30.00	≤ 4.52	0.898
X032725	MMV030084	Q8I502	PF3D7_1242700, PFL2055w	369	15	7	12	1	1.3983	2.37094	2.26476	1.93176	1.89744	1.5638	1.34338	1.30575	1.31627	NA	≥ 30.00	≤ 4.52	0.517
X032725	MMV030084	C0H4M6	PF3D7_0711500	202	6	4	4	1	0.894813	0.971017	0.959017	0.822144	0.778548	0.70709	0.760975	0.745546	0.710932	1	≥ 30.00	≤ 4.52	0.982
X032725	MMV030084	Q8IKU9	PF14_0502, PF3D7_1452700	68	2	2	2	1	0.956563	1.1258	1.07005	0.846378	0.821091	1.00913	1.00839	0.870196	0.793111	1.39	≥ 30.00	≤ 4.52	0.891
X032725	MMV030084	Q8I2B1	PF3D7_0102900	214	7	5	5	1	0.900157	1.01745	0.848844	0.810752	0.872094	0.903518	0.739852	0.762617	0.728121	1	≥ 30.00	≤ 4.52	1.018
X032725	MMV030084	Q8IB73	PF3D7_0823900	129	5	2	2	1	0.956588	1.38602	1.11586	1.09624	1.22	1.20139	0.937957	1.06462	0.842296	NA	≥ 30.00	≤ 4.52	0.782
X032725	MMV030084	P19784	CK2A2, CSNK2A2	547	15	9	11	1	1.21711	1.05103	1.03054	1.57957	1.54524	1.53866	1.46624	1.52076	1.46133	NA	≥ 30.00	≤ 4.52	1.065
X032725	MMV030084	Q8IJX8	PF10_0063, PF3D7_1006200	387	12	7	9	1	1.16635	2.64709	2.1572	1.68922	1.64474	1.35355	1.25604	1.06442	1.22754	NA	≥ 30.00	≤ 4.52	0.451
X032725	MMV030084	Q8I1X5	PF3D7_0405400	104	4	3	3	1	1.25462	1.91832	1.89555	1.38641	1.44444	1.26947	1.07406	1.23423	1.18774	NA	≥ 30.00	≤ 4.52	0.591
X032725	MMV030084	Q8I2V5	PF3D7_0919800	68	4	2	2	1	0.96012	0.941955	1.03273	0.967717	0.918246	0.877244	0.836813	0.766791	0.959975	1	≥ 30.00	≤ 4.52	0.993
X032725	MMV030084	C6KT82	PF3D7_0624600	117	6	2	2	1	1.02494	1.16038	1.23446	1.29383	0.938387	0.946079	0.86223	0.867731	1.13901	1	≥ 30.00	≤ 4.52	0.846
X032725	MMV030084	Q8IHY0	PF11_0396, PF3D7_1138500	152	5	3	3	1	1.25971	1.2334	1.17675	1.06028	0.925994	0.904857	0.948897	0.940449	0.941095	1	≥ 30.00	≤ 4.52	0.938
X032725	MMV030084	Q8ILG6	PF14_0277, PF3D7_1429800	178	6	3	3	1	1.08216	1.41755	1.24391	1.10258	1.2407	1.14132	0.906713	0.880771	0.854359	NA	≥ 30.00	≤ 4.52	0.782
X032725	MMV030084	Q9H479	FN3K	145	4	4	4	1	1.13227	1.25577	1.15364	1.05828	1.11392	1.10102	1.19217	1.07288	1.24751	NA	≥ 30.00	≤ 4.52	0.885
X032725	MMV030084	Q8IL96	PF14_0350, PF3D7_1437000	160	5	4	4	1	1.07028	1.30347	1.24254	1.04214	1.12576	1.09906	0.913779	0.86139	0.808474	NA	≥ 30.00	≤ 4.52	0.813
X032725	MMV030084	Q8II43	PF11_0331, PF3D7_1132200	492	14	11	11	1	1.05276	1.28416	1.11305	1.0227	1.01599	0.939206	0.896787	0.840038	0.848793	NA	≥ 30.00	≤ 4.52	0.856
X032725	MMV030084	O14818	HSPC, PSMA7	151	5	2	2	1	0.987047	1.00041	0.889221	1.63355	0.971305	1.49729	1.4464	1.15494	0.788619	NA	≥ 30.00	≤ 4.52	1.052
X032725	MMV030084	J3KNR0	MARK3, hCG_25498	212	7	3	3	1	1.0344	0.671648	0.813634	0.97604	1.09342	1.1074	1.09716	1.13726	0.967396	1	≥ 30.00	≤ 4.52	1.37
X032725	MMV030084	Q8IDK3	PF3D7_1349600	54	2	2	2	1	1.30783	1.39048	1.40314	1.16049	1.10484	1.13582	1.21538	1.52063	1.43833	NA	≥ 30.00	≤ 4.52	0.826
X032725	MMV030084	Q8IDK7	PF3D7_1349200	240	8	8	8	1	0.937612	1.11699	1.01651	0.900825	0.84545	0.800946	0.800828	0.820106	0.914565	1	≥ 30.00	≤ 4.52	0.908
X032725	MMV030084	Q8I623	PF3D7_1202200, PFL0110c	170	5	3	3	1	0.92893	1.19074	0.974623	0.947434	1.14325	0.942988	0.895061	0.773482	0.848412	NA	≥ 30.00	≤ 4.52	0.891
X032725	MMV030084	Q8I2N0	PF3D7_0927900	405	9	7	7	1	1.09579	1.07993	0.883173	0.952733	1.04151	0.883026	0.887937	0.792109	0.846072	NA	≥ 30.00	≤ 4.52	1.068
X032725	MMV030084	P01876	IGHA1	106	4	2	2	1	1.1763	1.40285	2.00285	1.19202	1.43454	1.35698	0.957028	1.73401	1.07972	1	≥ 30.00	≤ 4.52	0.639
X032725	MMV030084	O96252	PF3D7_0217100, PFB0795w	89	3	2	2	1	1.0016	1.60241	1.24378	1.14488	1.25292	1.29797	1.08069	1.098	1.20898	NA	≥ 30.00	≤ 4.52	0.703
X032725	MMV030084	Q8IJ60	PF10_0340, PF3D7_1034900	200	8	5	5	1	0.929959	1.05067	0.986703	0.924058	0.803189	0.84914	0.773225	0.80774	0.750994	NA	≥ 30.00	≤ 4.52	0.947
X032725	MMV030084	Q8IBT2	PF3D7_0716800	93	5	2	2	1	0.822544	1.25501	1.24696	1.09306	1.08345	1.03809	1.01113	1.04658	1.15882	NA	≥ 30.00	≤ 4.52	0.728
X032725	MMV030084	Q8IBT7	PF3D7_0716300	194	6	3	3	1	1.14665	1.44732	1.39331	1.15917	1.06283	1.00317	0.984864	0.84584	0.871314	NA	≥ 30.00	≤ 4.52	0.756
X032725	MMV030084	Q8I3R0	PF3D7_0520000	262	10	5	6	1	1.18433	1.90217	1.55767	1.37604	1.74002	1.25621	1.15877	1.04482	1.16121	NA	≥ 30.00	≤ 4.52	0.631
X032725	MMV030084	Q8I272	PF3D7_0107000.1	124	3	3	3	1	1.27457	1.77227	1.48397	1.3724	1.46078	1.26183	1.3332	1.17379	1.34087	NA	≥ 30.00	≤ 4.52	0.699
X032725	MMV030084	Q8IAQ8	PF3D7_0806800	51	2	2	2	1	1.02696	1.20625	1.13431	0.98805	1.01144	0.958819	0.80258	0.835103	0.868118	NA	≥ 30.00	≤ 4.52	0.866
X032725	MMV030084	O97240	PF3D7_0305600	153	5	4	4	1	0.906665	1.18091	1.03672	1.07785	1.02483	0.896766	0.951306	0.798323	0.813978	NA	≥ 30.00	≤ 4.52	0.86
X032725	MMV030084	O97248	PF3D7_0306900	116	4	4	4	1	0.974844	2.746	2.36872	1.83203	1.92379	1.53624	1.16765	1.11981	0.981629	NA	≥ 30.00	≤ 4.52	0.386
X032725	MMV030084	Q8IL13	PF14_0437, PF3D7_1445900	130	5	3	3	1	0.968182	1.06256	1.11858	0.936976	0.878992	0.772679	0.821965	0.964512	0.894768	1	≥ 30.00	≤ 4.52	0.902
X032725	MMV030084	Q8IL16	PF14_0434, PF3D7_1445700	107	5	3	3	1	0.997108	1.2454	1.14698	0.906594	0.872328	0.868833	0.859497	0.831427	0.87797	NA	≥ 30.00	≤ 4.52	0.835
X032725	MMV030084	Q8IL19	LAMMER, PF14_0431, PF3D7_1445400	73	4	2	2	1	1.03646	1.1898	1.06862	1.0144	1.03747	0.833739	0.978978	0.784177	1.00307	NA	≥ 30.00	≤ 4.52	0.902
X032725	MMV030084	O96198	PF3D7_0211800, PFB0525w	351	8	7	7	1	0.984244	1.14144	1.06993	1.02982	0.912852	0.892857	0.870435	0.829325	0.898841	NA	≥ 30.00	≤ 4.52	0.897
X032725	MMV030084	O96220	PF3D7_0214000, PFB0635w	303	9	6	6	1	0.857573	1.21036	1.05341	0.980743	0.845308	0.900736	0.833964	0.763779	0.858706	1	≥ 30.00	≤ 4.52	0.821
X032725	MMV030084	O96221	PF3D7_0214100, PFB0640c, Sec31p	145	6	3	3	1	0.863485	1.20944	1.17869	0.999302	0.928711	0.975604	0.997981	0.91906	0.947024	1	≥ 30.00	≤ 4.52	0.78
X032725	MMV030084	P48426	PIP4K2A, PIP5K2, PIP5K2A	203	7	7	7	1	1.10389	1.06597	1.04609	1.37322	1.29818	1.40164	1.33389	1.3891	1.31729	NA	≥ 30.00	≤ 4.52	0.996
X032725	MMV030084	P28482	ERK2, MAPK1, PRKM1, PRKM2	289	12	6	6	1	1.21094	0.835127	0.929717	1.25934	1.1846	1.17689	1.17318	1.3104	1.26309	NA	≥ 30.00	≤ 4.52	1.253
X032725	MMV030084	C0H4S5	PF3D7_0807000	189	5	5	5	1	1.11233	1.51692	1.3953	1.60559	1.18682	1.26263	1.2629	1.14338	1.32658	NA	≥ 30.00	≤ 4.52	0.725
X032725	MMV030084	Q8I5B3	PF3D7_1230700, PFL1480w	115	4	2	2	1	1.18795	1.29582	1.17906	1.06927	1.23919	1.03304	0.831927	0.971085	0.956607	NA	≥ 30.00	≤ 4.52	0.884
X032725	MMV030084	Q8I5B2	PF3D7_1230800, PFL1485w	142	5	2	2	1	0.965159	0.901237	1.02369	0.802497	0.94102	0.717347	0.780328	0.707768	0.722333	1	≥ 30.00	≤ 4.52	1.021
X032725	MMV030084	Q8IIM4	PF11_0146, PF3D7_1113800	118	6	3	3	1	0.980877	1.24574	0.901704	0.962189	1.15826	1.07026	0.84563	0.869815	0.674391	NA	≥ 30.00	≤ 4.52	0.922
X032725	MMV030084	Q8IBI3	PF3D7_0727400	123	6	2	3	1	0.994402	1.20028	1.0998	1.03505	0.873819	0.816295	0.741198	0.692696	0.816216	NA	≥ 30.00	≤ 4.52	0.867
X032725	MMV030084	Q8IBI0	PF3D7_0727700	1001	40	22	30	1	0.986545	0.369622	0.391576	1.33851	1.2032	1.11104	1.21971	1.20398	1.1654	NA	≥ 30.00	≤ 4.52	2.61
X032725	MMV030084	C6KSQ1	PF3D7_0605300	469	15	10	11	1	1.02468	0.971398	0.884489	1.07641	1.10508	1.02295	1.06062	1.04392	0.976573	NA	≥ 30.00	≤ 4.52	1.091
X032725	MMV030084	Q8I3Z1	PFE0570w	269	17	4	4	1	1.00653	1.30856	1.29078	1.1763	1.24262	1.1724	1.07084	0.930762	0.919324	NA	≥ 30.00	≤ 4.52	0.772
X032725	MMV030084	Q8ILL5	PF14_0228, PF3D7_1423700	481	23	9	11	1	1.05398	1.33145	1.19043	1.2035	1.11348	1.09412	1.14847	1.04717	1.12046	NA	≥ 30.00	≤ 4.52	0.814
X032725	MMV030084	Q8I3A0	PF3D7_0904900	83	4	2	2	1	0.981104	1.24187	1.19314	1.01452	1.16958	1.08806	1.05093	0.915717	0.823139	NA	≥ 30.00	≤ 4.52	0.814
X032725	MMV030084	Q8I3A9	PF3D7_0904000	104	3	2	2	1	0.834119	0.747185	0.80406	0.772978	0.710806	0.768969	0.724649	0.751277	0.66887	1	≥ 30.00	≤ 4.52	1.182
X032725	MMV030084	Q8ID49	PF3D7_1366000	172	4	2	2	1	1.11814	0.921679	1.16029	1.25998	1.12491	0.966023	1.29324	1.12821	1.27904	NA	≥ 30.00	≤ 4.52	1.017
X032725	MMV030084	Q8I534	PF3D7_1238900, PFL1885c	290	12	8	9	1	0.866432	1.04762	1.00618	0.834725	1.03486	1.00929	1.02614	0.99068	1.01489	1	≥ 30.00	≤ 4.52	0.909
X032725	MMV030084	Q8I535	PF3D7_1238800, PFL1880w	69	4	2	2	1	1.29419	1.03814	0.892673	0.812429	0.806646	0.831347	0.72842	0.901745	0.81414	1	≥ 30.00	≤ 4.52	1.188
X032725	MMV030084	Q8IAL6	PF3D7_0801800	589	19	12	13	1	0.941495	1.07234	1.01835	0.931717	0.92361	0.884864	0.875835	0.807338	0.868481	1	≥ 30.00	≤ 4.52	0.929
X032725	MMV030084	C6KTD3	PF3D7_0629800	280	10	7	8	1	1.11111	2.1475	1.85932	1.54401	1.40138	1.40325	1.36349	1.21984	1.19838	NA	≥ 30.00	≤ 4.52	0.527
X032725	MMV030084	Q8IKI9	PF14_0616, PF3D7_1464900	42	2	2	2	1	1.16618	2.45484	2.25873	1.74782	1.78926	1.45055	1.46905	1.18648	1.49852	NA	≥ 30.00	≤ 4.52	0.46
X032725	MMV030084	Q8IEN3	PF3D7_1308200	510	18	12	12	1	1.13071	2.1534	1.8841	1.51212	1.2537	1.35833	1.16529	1.08764	1.14709	NA	≥ 30.00	≤ 4.52	0.528
X032725	MMV030084	Q8IDV1	PF3D7_1338200	244	11	5	6	1	0.976133	2.44014	2.00372	1.65833	1.51816	1.33185	1.15296	0.997503	1.04798	NA	≥ 30.00	≤ 4.52	0.445
X032725	MMV030084	Q8IM16	PF14_0075, PF3D7_1407800	179	7	4	4	1	1.01386	1.23813	1.0336	0.913752	1.00138	1.03194	0.949967	0.840355	0.836973	NA	≥ 30.00	≤ 4.52	0.886
X032725	MMV030084	Q8IM10	PF14_0083, PF3D7_1408600	170	7	5	5	1	0.915569	2.46077	2.00568	1.71469	1.72904	1.53991	1.29478	1.0323	1.04887	NA	≥ 30.00	≤ 4.52	0.429
X032725	MMV030084	Q8I1R5	PF3D7_0417300	117	4	2	2	1	1.29538	1.28394	1.2604	1.13275	1.10446	1.15554	1.1008	1.12937	1.0833	NA	≥ 30.00	≤ 4.52	0.902
X032725	MMV030084	Q06830	PAGA, PAGB, PRDX1, TDPX2	205	6	6	6	1	0.788369	0.767264	0.969679	0.964842	0.806277	1.05277	0.968317	1.45776	0.846373	NA	≥ 30.00	≤ 4.52	1.03
X032725	MMV030084	C6KT50	PFF1025c, pdx1	273	13	7	8	1	1.05776	1.15416	1.15078	1.04937	0.953555	0.937637	0.833837	0.850257	0.905217	NA	≥ 30.00	≤ 4.52	0.893
X032725	MMV030084	C6KSY0	PF3D7_0613800	279	12	4	4	1	1.34717	1.89919	1.95888	1.64558	1.41906	1.33615	1.30685	1.29649	1.2479	NA	≥ 30.00	≤ 4.52	0.608
X032725	MMV030084	Q8IBA0	PF3D7_0826700	128	5	3	3	1	0.744844	1.11592	1.07075	1.06157	0.972791	0.816308	0.770966	0.753865	0.832037	NA	≥ 30.00	≤ 4.52	0.798
X032725	MMV030084	O77376	PF3D7_0318100	110	4	2	2	1	1.08327	1.40491	1.32739	1.19387	1.0822	1.01181	1.03969	0.97235	1.07325	NA	≥ 30.00	≤ 4.52	0.762
X032725	MMV030084	O77375	PF3D7_0318200	304	12	8	8	1	1.05166	1.35893	1.32006	0.989446	1.00079	1.0281	1.06288	1.11593	1.01049	NA	≥ 30.00	≤ 4.52	0.766
X032725	MMV030084	Q14254	ESA1, FLOT2, M17S1	73	3	2	2	1	1.08593	1.45388	1.66054	1.15777	1.25614	1.44255	1.1625	1.688	0.996841	NA	≥ 30.00	≤ 4.52	0.67
X032725	MMV030084	Q8IK09	PF10_0031, PF3D7_1002700	74	4	2	2	1	1.28364	1.47608	1.23472	1.32229	1.32446	1.24482	1.36046	1.23506	1.15758	NA	≥ 30.00	≤ 4.52	0.842
X032725	MMV030084	Q8IK01	PF10_0039, PF3D7_1003600	106	4	2	2	1	1.02936	1.20635	1.27382	0.935592	0.895139	0.899276	0.997968	0.93285	1.07769	NA	≥ 30.00	≤ 4.52	0.818
X032725	MMV030084	Q8I3I5	PF3D7_0528200	284	8	6	6	1	0.900272	1.72221	1.7321	1.38567	1.43567	1.45367	1.13787	1.073	0.986928	NA	≥ 30.00	≤ 4.52	0.55
X032725	MMV030084	Q8ILD3	PF14_0311, PF3D7_1432900	78	2	2	2	1	1.31543	1.26543	1.2172	1.00532	1.08258	0.962615	0.877299	0.87832	0.843603	1	≥ 30.00	≤ 4.52	0.933
X032725	MMV030084	P50250	PFE1050w	633	30	15	20	1	0.96898	1.22961	1.16728	1.09809	1.06345	1.04397	0.98878	0.95597	1.01555	NA	≥ 30.00	≤ 4.52	0.821
X032725	MMV030084	Q8II71	PF11_0303, PF3D7_1129200	235	6	4	4	1	0.830064	1.48374	1.3864	1.08882	1.04687	0.973995	0.893237	0.915929	0.999813	NA	≥ 30.00	≤ 4.52	0.638
X032725	MMV030084	Q8IJE1	PF10_0257, PF3D7_1026000	79	4	2	2	1	0.808743	0.883165	0.927392	0.83258	0.821343	0.804974	0.787574	0.79373	0.795424	1	≥ 30.00	≤ 4.52	0.999
X032725	MMV030084	Q8IKA6	PF14_0700, PF3D7_1473200	367	12	10	10	1	1.1619	1.53612	1.56332	1.28727	1.06498	1.11133	1.0435	0.959281	0.968061	NA	≥ 30.00	≤ 4.52	0.698
X032725	MMV030084	Q8IKA0	PF14_0706, PF3D7_1473700	318	12	9	9	1	1.02144	1.21899	1.18001	1.07547	1.01603	0.975093	0.891596	0.85066	0.987004	NA	≥ 30.00	≤ 4.52	0.843
X032725	MMV030084	Q8IE65	PF3D7_1325400	108	4	2	2	1	0.990101	1.06752	1.27625	1.13179	1.1181	1.02343	0.83592	1.04568	1.2835	1	≥ 30.00	≤ 4.52	0.849
X032725	MMV030084	Q8IE67	PF3D7_1325100	177	5	5	5	1	1.06348	1.26465	1.43055	1.09873	1.00655	1.07277	1.02477	0.904394	0.833645	NA	≥ 30.00	≤ 4.52	0.766
X032725	MMV030084	C0H517	PF3D7_0903300	53	4	2	2	1	1.29238	1.59282	1.40286	1.19168	1.07593	1.21457	1.25699	1.18739	1.10248	NA	≥ 30.00	≤ 4.52	0.765
X032725	MMV030084	Q8I367	PF3D7_0908400	99	4	3	3	1	0.805909	0.89426	1.02518	0.969516	1.02472	1.0744	1.02462	0.894081	0.908949	NA	≥ 30.00	≤ 4.52	0.941
X032725	MMV030084	Q8I1S0	PF3D7_0416800	158	6	3	4	1	1.16023	1.05299	0.955132	0.93303	0.921621	1.01521	0.746768	0.806444	0.721891	NA	≥ 30.00	≤ 4.52	1.076
X032725	MMV030084	Q8I2S6	PF3D7_0923000	118	3	2	2	1	0.998186	1.27459	1.15898	0.958833	0.793987	0.911242	0.884603	0.827098	0.929861	1	≥ 30.00	≤ 4.52	0.821
X032725	MMV030084	Q96QA5	FKSG9, GSDM, GSDM1, GSDMA	91	3	3	3	1	0.970199	0.893326	0.98131	1.53068	1.2439	1.95297	1.09625	1.3675	0.74344	NA	≥ 30.00	≤ 4.52	1.051
X032725	MMV030084	Q8I5R4	PF3D7_1214100, PFL0685w	115	4	3	3	1	0.958419	1.2057	1.20804	1.0162	1.02559	1.04699	0.879245	0.975505	0.804109	NA	≥ 30.00	≤ 4.52	0.811
X032725	MMV030084	Q8I5R6	PFL0675c	152	4	3	3	1	1.05908	1.19968	1.26145	0.973948	0.81551	0.845573	0.895824	0.939357	0.932052	1	≥ 30.00	≤ 4.52	0.837
X032725	MMV030084	Q9NZT1	CALML5, CLSP	106	3	3	3	1	0.941714	0.807124	1.48492	4.80662	0.733124	1.20196	0.953452	7.44955	0.840002	1	≥ 30.00	≤ 4.52	0.847
X032725	MMV030084	Q8IBY8	PF3D7_0710200	295	10	5	5	1	1.08699	1.68492	1.48112	1.21161	1.05797	1.09179	0.980879	1.00208	1.03907	NA	≥ 30.00	≤ 4.52	0.659
X032725	MMV030084	Q8I447	PF3D7_0505500	125	7	4	4	1	1.02215	1.22471	1.15443	0.979004	0.945496	0.865715	0.849789	0.783827	0.953719	1	≥ 30.00	≤ 4.52	0.85
X032725	MMV030084	Q8I445	PF3D7_0505700	299	8	6	6	1	0.958458	1.8049	1.61394	1.15843	1.11513	1.0679	1.0205	0.882042	0.838017	NA	≥ 30.00	≤ 4.52	0.573
X032725	MMV030084	Q8I0P6	PF3D7_1357000, PF3D7_1357100	996	43	20	28	1	0.872617	1.05035	0.927996	0.788592	0.817028	0.792348	0.704737	0.651546	0.665621	1	≥ 30.00	≤ 4.52	0.947
X032725	MMV030084	Q8ILY9	PF14_0104, PF3D7_1410600	268	8	4	4	1	0.912219	1.07279	1.01849	0.963588	0.939087	0.809101	0.895588	0.774478	0.797411	NA	≥ 30.00	≤ 4.52	0.914
X032725	MMV030084	C6KSY4	PF3D7_0614300	343	9	8	8	1	1.05524	1.1357	0.989964	0.88647	1.16767	1.17517	0.9122	0.869149	0.73926	NA	≥ 30.00	≤ 4.52	0.967
X032725	MMV030084	Q8IJM0	PF10_0174, PF3D7_1017900	142	4	3	3	1	1.08335	1.4545	1.33289	1.12949	0.867394	0.966745	0.828789	0.942594	0.819419	1	≥ 30.00	≤ 4.52	0.747
X032725	MMV030084	P04632	CAPN4, CAPNS, CAPNS1	109	4	4	4	1	0.991518	1.22772	1.23748	1.07033	1.02287	0.917275	0.833734	0.870679	1.13207	NA	≥ 30.00	≤ 4.52	0.808
X032725	MMV030084	C0H4K6	PF3D7_0704600	294	16	7	7	1	1.07228	1.46127	1.33584	1.09352	1.12437	1.24937	0.970171	0.909739	0.930794	NA	≥ 30.00	≤ 4.52	0.741
X032725	MMV030084	Q7KQL5	PF10_0084	610	20	7	12	1	0.988038	1.4136	1.18515	1.15518	1.22995	1.059	1.02252	1.03434	0.987	NA	≥ 30.00	≤ 4.52	0.765
X032725	MMV030084	P02549	SPTA, SPTA1	3250	91	66	71	1	1.04976	1.84924	1.64476	1.35795	1.05577	1.13851	0.980666	0.925242	0.98831	NA	≥ 30.00	≤ 4.52	0.587
X032725	MMV030084	C0H4V6	PF3D7_0818200	746	25	9	13	1	1.16703	1.23825	1.26008	0.981135	0.921303	0.896886	0.911755	0.903518	1.06682	1	≥ 30.00	≤ 4.52	0.867
X032725	MMV030084	C0H4V8	PF3D7_0818700	624	15	11	11	1	1.03136	1.19355	1.18588	1.14172	1.12923	1.141	1.11287	1.13229	1.05509	NA	≥ 30.00	≤ 4.52	0.854
X032725	MMV030084	Q8IJ39	PF10_0361	278	9	5	5	1	0.747945	1.01455	1.04226	0.716283	0.872054	0.793444	0.858347	0.849042	0.881888	1	≥ 30.00	≤ 4.52	0.85
X032725	MMV030084	Q8IJ34	PF10_0366, PF3D7_1037300	244	7	4	4	1	0.991522	1.27543	1.03686	0.953535	1.21441	1.01608	0.790015	0.777456	0.677136	NA	≥ 30.00	≤ 4.52	0.861
X032725	MMV030084	Q8IJ37	PF10_0363, PF3D7_1037100	137	6	3	3	1	0.972809	1.30189	1.11647	0.992108	1.0194	1.05269	0.950057	1.05499	1.0548	1	≥ 30.00	≤ 4.52	0.816
X032725	MMV030084	P69905	HBA1, HBA2	306	17	6	11	1	1.19558	1.31295	1.35246	1.07391	0.98169	0.904301	0.889273	1.23949	1.60971	NA	≥ 30.00	≤ 4.52	0.824
X032725	MMV030084	Q8IBQ9	PF3D7_0719300	733	23	14	14	1	0.984191	1.29569	1.24227	1.25476	1.18799	1.17322	1.23647	1.21817	1.20937	NA	≥ 30.00	≤ 4.52	0.782
X032725	MMV030084	Q8IIH4	PF11_0200, PF3D7_1119300	84	4	3	3	1	0.957907	1.60524	1.52667	1.2361	1.05174	1.10218	1.00171	1.1081	0.972696	NA	≥ 30.00	≤ 4.52	0.625
X032725	MMV030084	Q13228	SBP, SELENBP1	622	17	13	13	1	0.924112	1.17029	1.03565	0.960588	0.931771	0.877876	0.721604	0.719115	0.685084	1	≥ 30.00	≤ 4.52	0.872
X032725	MMV030084	Q8IBJ1	PF3D7_0726500	184	9	2	2	1	1.17538	1.80158	1.90071	1.32408	1.33947	1.19027	1.20273	1.32648	1.25244	NA	≥ 30.00	≤ 4.52	0.588
X032725	MMV030084	Q9HA64	FN3KRP	383	14	9	10	1	0.932995	0.78183	0.832185	1.18038	1.12963	1.07393	1.16323	1.10168	1.20137	NA	≥ 30.00	≤ 4.52	1.198
X032725	MMV030084	Q8IIS8	PF11_0087, PF3D7_1107400, Rad51	74	2	2	2	1	0.990176	1.09014	1.04656	1.08266	0.882357	0.889454	0.838059	0.75937	0.870126	NA	≥ 30.00	≤ 4.52	0.931
X032725	MMV030084	Q8IIS9	PF11_0086, PF3D7_1107300	291	11	7	7	1	0.911203	1.03489	0.975455	0.853001	0.817067	0.843159	0.760293	0.830012	0.806525	1	≥ 30.00	≤ 4.52	0.951
X032725	MMV030084	Q8I3Y9	PF3D7_0511700	328	12	6	9	1	0.884937	0.936651	1.07399	1.31686	1.08304	1.04355	1.13459	1.03833	1.18976	NA	≥ 30.00	≤ 4.52	0.937
X032725	MMV030084	Q8I206	PF3D7_0402000	197	9	6	6	1	0.811934	1.82438	1.5785	1.30662	1.19362	1.17078	1.14466	0.783603	0.833481	NA	≥ 30.00	≤ 4.52	0.532
X032725	MMV030084	Q8I207	PF3D7_0401800	327	11	7	7	1	0.988179	1.47051	1.42875	0.900531	0.827063	0.909757	0.913646	1.02339	1.1049	1	≥ 30.00	≤ 4.52	0.686
X032725	MMV030084	Q8ILQ8	PF14_0186, PF3D7_1419200	150	4	4	4	1	1.04064	1.31238	0.982151	1.06567	1.13425	0.946392	0.751558	0.726786	0.725441	NA	≥ 30.00	≤ 4.52	0.889
X032725	MMV030084	Q8I562	PF3D7_1236100, PFL1745c	117	5	2	2	1	1.13249	1.24402	1.10199	0.918045	0.918597	0.815808	0.821365	0.837845	0.81981	NA	≥ 30.00	≤ 4.52	0.909
X032725	MMV030084	P10599	TRDX, TRX, TRX1, TXN	158	4	3	3	1	0.759848	0.679368	0.994445	1.17543	0.885064	1.61375	1.83588	1.14823	0.868189	1	≥ 30.00	≤ 4.52	1.051
X032725	MMV030084	O75955	FLOT1	84	3	2	2	1	1.02591	1.42047	1.39597	1.11581	1.12882	0.986623	0.881	0.928271	0.971377	NA	≥ 30.00	≤ 4.52	0.719
X032725	MMV030084	Q8IDE1	PF3D7_1356100	201	8	3	3	1	0.877134	1.11129	1.06033	0.842864	0.815346	0.877575	0.783222	0.734557	0.745747	NA	≥ 30.00	≤ 4.52	0.864
X032725	MMV030084	Q8IKT5	PF14_0517	604	19	12	13	1	0.927887	1.20067	1.13126	1.14005	1.0152	0.966679	0.922535	0.874804	0.954869	NA	≥ 30.00	≤ 4.52	0.827
X032725	MMV030084	P25786	HC2, NU, PROS30, PSC2, PSMA1	70	2	2	2	1	0.833455	1.12895	1.42436	1.63434	0.95506	1.64283	1.50686	1.52437	0.93	NA	≥ 30.00	≤ 4.52	0.718
X032725	MMV030084	Q8IHN4	PF11_0506, PF3D7_1149000	1501	46	24	24	1	1.07321	1.2393	1.10906	0.964841	0.783817	0.856683	0.793338	0.751712	0.791655	NA	≥ 30.00	≤ 4.52	0.883
X032725	MMV030084	C0H491	PF3D7_0406500	197	9	3	3	1	0.93484	1.49384	1.41932	1.34372	1.20158	1.25633	1.15287	0.957073	0.987767	NA	≥ 30.00	≤ 4.52	0.664
X032725	MMV030084	C6KST6	PF3D7_0608900	110	4	3	3	1	1.02737	1.22934	1.18784	0.997916	1.04711	1.01006	0.812508	0.698988	0.671996	NA	≥ 30.00	≤ 4.52	0.839
X032725	MMV030084	Q8IHS5	PF11_0454, PF3D7_1144000	138	3	3	3	1	1.07217	1.33137	1.1579	1.09432	1.06811	1.07238	0.978008	0.924989	0.852115	NA	≥ 30.00	≤ 4.52	0.832
X032725	MMV030084	Q8IBB6	PF3D7_0828500	94	3	3	3	1	0.969241	1.09461	1.10898	1.0424	1.00657	0.922262	0.94247	1.01629	1.00093	NA	≥ 30.00	≤ 4.52	0.894
X032725	MMV030084	O77344	PF3D7_0312400	1282	133	24	72	1	0.902623	0.502614	0.527244	0.753049	1.00411	1.02304	1.12365	1.21046	1.28461	1	≥ 30.00	≤ 4.52	1.847
X032725	MMV030084	Q8ILI9	PF14_0254, PF3D7_1427500	87	4	2	2	1	0.997113	1.57334	1.02261	1.26632	1.10772	1.14854	0.8383	1.10702	0.989581	NA	≥ 30.00	≤ 4.52	0.769
X032725	MMV030084	P07384	CANPL1, CAPN1, PIG30	475	15	9	9	1	0.962339	1.0063	1.052	1.01976	0.90293	0.931296	0.893671	0.889098	0.842781	NA	≥ 30.00	≤ 4.52	0.953
X032725	MMV030084	Q8II27	PF11_0348, PF3D7_1133800	337	14	9	9	1	1.14908	1.29557	1.23021	1.1043	1.12226	0.985919	1.15624	1.08211	1.08603	NA	≥ 30.00	≤ 4.52	0.851
X032725	MMV030084	Q8II23	PF11_0352, PF3D7_1134100	135	6	4	4	1	0.766624	1.11049	0.981896	0.838244	0.913136	0.83119	0.776632	0.747521	0.703222	1	≥ 30.00	≤ 4.52	0.844
X032725	MMV030084	Q8IDM3	PF3D7_1347500	466	10	9	9	1	0.908185	1.66299	1.45356	1.20237	1.05964	0.954425	0.823006	0.801296	0.772638	NA	≥ 30.00	≤ 4.52	0.612
X032725	MMV030084	Q8IKL1	PF14_0593, PF3D7_1462300	54	3	3	3	1	0.903349	1.50752	1.17402	1.32148	1.52227	1.1414	0.682281	1.09689	1.30329	NA	≥ 30.00	≤ 4.52	0.71
X032725	MMV030084	Q8IKL3	PF14_0591, PF3D7_1462100	226	9	5	5	1	0.971894	1.17732	1.19785	1.02768	1.15223	1.1263	0.953333	0.89233	0.794718	NA	≥ 30.00	≤ 4.52	0.83
X032725	MMV030084	P11142	HSC70, HSP73, HSPA10, HSPA8	154	5	4	4	1	0.861213	0.853765	1.03865	1.05065	0.743661	1.00586	0.918211	1.15244	0.76206	NA	≥ 30.00	≤ 4.52	0.984
X032725	MMV030084	P55263	ADK	167	7	5	5	1	0.870851	0.828368	0.876157	1.15531	1.09187	1.04753	0.91662	1.08269	0.963355	NA	≥ 30.00	≤ 4.52	1.098
X032725	MMV030084	Q8I359	PF3D7_0909300	83	3	2	2	1	1.28348	1.15322	1.07113	0.917965	0.932389	0.773134	0.725905	0.806669	0.732805	NA	≥ 30.00	≤ 4.52	1.027
X032725	MMV030084	C0H4F1	PF3D7_0519700	229	6	6	6	1	1.03434	1.9126	1.58632	1.22569	1.40485	1.25033	1.11052	0.891781	0.876811	NA	≥ 30.00	≤ 4.52	0.581
X032725	MMV030084	Q8IET7	PF3D7_1302800	218	8	5	6	1	0.946018	1.3249	1.28302	1.00934	1.48054	1.21995	1.52956	0.813639	0.853809	NA	≥ 30.00	≤ 4.52	0.746
X032725	MMV030084	Q8I2T2	PF3D7_0922100	123	4	3	3	1	1.09177	2.17102	2.10981	1.66306	1.50257	1.47798	1.33715	1.26457	1.1784	NA	≥ 30.00	≤ 4.52	0.489
X032725	MMV030084	B7Z596	TPM1	103	6	3	3	1	1.09581	1.17297	1.17386	1.05508	0.899053	0.951268	0.96259	0.926288	0.807856	NA	≥ 30.00	≤ 4.52	0.893
X032725	MMV030084	Q8IBZ2	PF3D7_0709700	97	4	3	3	1	1.0094	1.20248	1.09009	0.936457	1.1214	1.08373	0.876253	0.787126	0.75341	NA	≥ 30.00	≤ 4.52	0.876
X032725	MMV030084	Q8IIC4	PF11_0250, PF3D7_1123900	82	2	2	2	1	1.34879	1.51223	1.37668	1.20414	1.10875	1.07396	0.949245	0.775796	0.791864	NA	≥ 30.00	≤ 4.52	0.813
X032725	MMV030084	Q8IIC0	PF11_0254, PF3D7_1124300	45	2	2	2	1	1.28448	1.48846	1.42149	1.0893	0.836864	1.23466	1.4137	0.653435	1.31666	NA	≥ 30.00	≤ 4.52	0.785
X032725	MMV030084	Q9NSY1	BIKE, BMP2K, HRIHFB2017	188	6	3	3	1	0.977581	0.250328	0.282879	1.16832	1.04381	1.0273	1.15415	1.22478	1.21731	NA	≥ 30.00	≤ 4.52	3.709
X032725	MMV030084	Q8ILA1	PF14_0344, PF3D7_1436300	164	9	3	3	1	1.06671	1.52054	1.59195	1.0895	1.0155	0.971815	0.979303	1.05129	1.04111	1	≥ 30.00	≤ 4.52	0.664
X032725	MMV030084	Q8ILA9	PF14_0336, PF3D7_1435500	213	9	5	6	1	1.03706	1.64485	1.65329	1.22459	1.04558	1.0249	0.981976	1.0065	1.11207	1	≥ 30.00	≤ 4.52	0.618
X032725	MMV030084	Q8I3L4	PF3D7_0525100	158	8	5	5	1	0.968986	1.14205	1.10581	0.997587	0.907393	0.889741	0.788078	0.838376	0.838879	1	≥ 30.00	≤ 4.52	0.876
X032725	MMV030084	Q8I4V7	PF3D7_1247500, PFL2280w	483	15	10	10	1	0.872571	1.27997	1.19509	1.20991	1.16399	1.13995	1.23278	1.0355	1.24305	NA	≥ 30.00	≤ 4.52	0.757
X032725	MMV030084	Q8I4V8	FKBP35, PF3D7_1247400, PFL2275c	634	17	12	13	1	1.04387	1.37109	1.4122	1.25171	1.06611	1.1311	1.09726	1.05206	1.03009	NA	≥ 30.00	≤ 4.52	0.734
X032725	MMV030084	Q8IJN8	PF10_0154, PF3D7_1015800	107	3	2	2	1	1.31296	1.4185	1.00964	1.04195	1.2611	1.03002	0.842036	1.10424	1.01361	NA	≥ 30.00	≤ 4.52	0.953
X032725	MMV030084	Q8IJN9	PF10_0153, PF3D7_1015600	263	7	4	4	1	1.00701	1.13739	1.15264	1.05788	0.849372	0.84664	0.76596	0.709841	0.684225	NA	≥ 30.00	≤ 4.52	0.876
X032725	MMV030084	Q8IJN3	FIKK-10.1, PF10_0160, PF3D7_1016400	214	9	5	5	1	0.996796	1.15102	1.08706	0.975389	0.925037	1.07981	1.10963	1.02754	1.16654	1	≥ 30.00	≤ 4.52	0.892
X032725	MMV030084	Q8IE10	PF3D7_1331700	234	7	6	6	1	0.96482	1.25311	1.10682	1.05285	1.01913	1.02821	1.01608	0.882259	0.952784	NA	≥ 30.00	≤ 4.52	0.833
X032725	MMV030084	Q8IE18	PF3D7_1330800	374	13	7	7	1	1.12022	2.23713	2.07367	1.4979	1.19476	1.27745	1.17538	1.14353	1.19999	NA	≥ 30.00	≤ 4.52	0.492
X032725	MMV030084	P68871	HBB	591	28	4	9	1	1.20576	1.36082	1.44427	1.07345	1.04155	0.815546	0.837593	1.18529	1.53358	NA	≥ 30.00	≤ 4.52	0.786
X032725	MMV030084	P16157	ANK, ANK1	975	29	19	19	1	1.11339	1.51443	1.33102	1.13449	0.973623	0.973223	0.957161	0.85808	0.87235	NA	≥ 30.00	≤ 4.52	0.743
X032725	MMV030084	C0H4N2	PF3D7_0717200	62	2	2	2	1	1.02254	1.53792	1.28786	0.883229	1.03733	0.979557	0.858126	0.953113	0.980224	1	≥ 30.00	≤ 4.52	0.716
X032725	MMV030084	Q8I1V1	PF3D7_0413600	105	4	3	3	1	0.854906	1.36999	1.25107	1.06071	0.881967	0.925377	0.7835	0.856706	0.854744	NA	≥ 30.00	≤ 4.52	0.708
X032725	MMV030084	Q8I1V0	PF3D7_0413700	81	3	2	2	1	1.09046	1.16729	1.16454	1.06812	1.01544	0.921242	0.951657	0.863687	0.812599	NA	≥ 30.00	≤ 4.52	0.896
X032725	MMV030084	Q8I1V2	PF3D7_0413500	106	3	2	2	1	0.926814	1.33634	1.16184	1.0409	1.06027	0.903507	0.888966	0.89883	0.787387	NA	≥ 30.00	≤ 4.52	0.771
X032725	MMV030084	Q8IIU8	PF11_0065, PF3D7_1105400	365	12	8	10	1	1.02209	2.20544	1.9187	1.56225	1.73707	1.47223	1.17877	0.970448	0.942562	NA	≥ 30.00	≤ 4.52	0.49
X032725	MMV030084	P11171	E41P, EPB41	445	14	7	7	1	1.05754	2.20148	1.93148	1.59678	1.4193	1.44343	1.24596	0.953202	1.01642	NA	≥ 30.00	≤ 4.52	0.498
X032725	MMV030084	Q08495	DMT, DMTN, EPB49	303	11	5	7	1	1.21699	1.41895	1.33119	1.04382	1.02389	1.1677	1.1283	1.10694	1.16449	NA	≥ 30.00	≤ 4.52	0.806
X032725	MMV030084	Q8IIK5	PF11_0168, PF3D7_1116000, RON4	223	9	5	5	1	0.907216	1.74436	1.98052	1.61217	1.5815	1.49745	1.40507	1.25413	1.22307	NA	≥ 30.00	≤ 4.52	0.512
X032725	MMV030084	Q8IIK1	PF11_0172, PF3D7_1116500	70	2	2	2	1	0.950877	1.26361	0.978479	1.03294	1.19409	1.10946	0.703449	0.756871	0.706712	NA	≥ 30.00	≤ 4.52	0.87
X032725	MMV030084	Q8IC01	PF3D7_0708800	549	17	9	9	1	0.955891	0.989969	0.861725	0.794456	0.712681	0.753905	0.701996	0.684839	0.685297	1	≥ 30.00	≤ 4.52	1.056
X032725	MMV030084	Q8I0U8	PF3D7_0930300	1835	58	36	37	1	1.02114	1.05438	0.907793	0.742306	0.706854	0.742108	0.699992	0.696167	0.760864	1	≥ 30.00	≤ 4.52	1.03
X032725	MMV030084	Q8I3T9	PF3D7_0516900	398	17	8	11	1	0.95445	2.64433	2.20486	1.7335	1.63328	1.56118	1.19197	1.13258	1.00476	NA	≥ 30.00	≤ 4.52	0.403
X032725	MMV030084	Q8I254	PF3D7_0108800	90	2	2	2	1	1.03679	1.09478	1.03446	0.993028	1.17154	1.01673	0.956392	0.889842	0.934984	NA	≥ 30.00	≤ 4.52	0.957
X032725	MMV030084	Q8IAW5	PF3D7_0813000	122	3	2	2	1	1.16343	1.21454	1.07668	1.20143	1.30881	1.30346	1.0843	0.944584	1.01946	NA	≥ 30.00	≤ 4.52	0.944
X032725	MMV030084	Q8I1N8	PF3D7_0420100	735	33	15	19	1	0.859078	0.913235	0.833456	0.955768	0.943423	0.876871	0.916358	0.919744	0.973519	1	≥ 30.00	≤ 4.52	1.064
X032725	MMV030084	Q8IJS7	PF10_0115, PF3D7_1011800	1632	54	31	33	1	1.02095	2.6328	2.2654	1.81298	1.47923	1.5186	1.20437	1.05755	1.11002	NA	≥ 30.00	≤ 4.52	0.413
X032725	MMV030084	Q8IDZ9	PF3D7_1332900	221	8	7	7	1	0.919449	1.16669	0.95248	1.01212	0.902213	0.86147	0.856151	0.857436	0.858303	1	≥ 30.00	≤ 4.52	0.906
X032725	MMV030084	Q8IKS3	PF14_0529, PF3D7_1455500	131	3	2	2	1	1.38955	1.33824	1.20229	1.05576	0.868231	1.10819	0.814706	0.854166	0.776435	NA	≥ 30.00	≤ 4.52	0.941
X032725	MMV030084	Q76NM6	PF13_0065, vapA	660	20	15	16	1	0.940975	1.08257	0.969455	0.961116	0.958618	0.89937	0.882473	0.879473	0.867171	NA	≥ 30.00	≤ 4.52	0.946
X032725	MMV030084	Q8I3B7	PF3D7_0903100	65	3	3	3	1	1.08444	1.18516	1.03179	0.919964	1.34834	1.1155	0.993736	0.916643	0.86361	1	≥ 30.00	≤ 4.52	0.94
X032725	MMV030084	Q8IM76	PF14_0014, PF3D7_1401200	79	3	2	2	1	1.31134	1.43331	1.24632	1.14312	1.39157	1.17725	1.18686	1.1755	1.08322	NA	≥ 30.00	≤ 4.52	0.863
X032725	MMV030084	O14976	GAK	123	5	3	3	1	1.20558	0.599882	0.652538	0.899885	0.893881	0.912293	1.14605	1.16025	1.27184	NA	≥ 30.00	≤ 4.52	1.761
X032725	MMV030084	C6KSL9	PF3D7_0601900	174	6	3	4	1	1.21653	1.3276	1.39623	1.16942	1.13888	1.01722	1.11048	1.17534	1.12217	NA	≥ 30.00	≤ 4.52	0.814
X032725	MMV030084	C6KT34	PF3D7_0619400	974	21	16	17	1	0.918625	1.14783	1.04573	0.891707	0.832447	0.856067	0.829965	0.80341	0.767253	NA	≥ 30.00	≤ 4.52	0.875
X032725	MMV030084	Q8IEQ1	PF3D7_1306400	398	9	7	7	1	1.13624	1.55338	1.46311	1.19196	1.08183	1.0291	0.987225	0.887317	0.997844	NA	≥ 30.00	≤ 4.52	0.708
X032725	MMV030084	Q8I492	PF3D7_0500800	1585	52	33	36	1	1.082	1.61027	1.35397	1.12946	0.995844	1.03436	0.948049	0.81458	0.835919	NA	≥ 30.00	≤ 4.52	0.702
X032725	MMV030084	O77317	PF3D7_0303200	93	4	3	3	1	1.05782	1.2871	1.10128	0.983677	0.977744	0.900604	0.915029	0.912781	0.952973	1	≥ 30.00	≤ 4.52	0.862
X032725	MMV030084	Q8ILN8	PF14_0205, PF3D7_1421200	334	7	6	6	1	1.39366	2.52887	2.38986	1.8666	1.9008	1.54022	1.46295	1.29	1.53772	NA	≥ 30.00	≤ 4.52	0.487
X032725	MMV030084	O00507	DFFRY, USP9Y	47	2	2	2	1	0.737856	1.17204	1.0309	0.710733	0.837998	0.874598	0.904926	0.968772	1.15603	0.69	≥ 30.00	≤ 4.52	0.789
X032725	MMV030084	Q8IB66	PF3D7_0823200	97	5	2	2	1	1.0179	1.35041	1.57058	1.00687	1.01903	0.991539	0.943574	0.878823	1.03076	1	≥ 30.00	≤ 4.52	0.691
X032725	MMV030084	Q8IB67	PF3D7_0823300	63	4	3	3	1	0.989675	1.82902	1.63353	1.55664	1.3915	1.18393	1.33836	1.2528	1.05252	NA	≥ 30.00	≤ 4.52	0.575
X032725	MMV030084	Q8IB63	PF3D7_0822900	107	3	2	2	1	1.33429	1.57573	1.41846	1.43353	1.05785	1.15817	1.10118	1.12286	0.93981	NA	≥ 30.00	≤ 4.52	0.78
X032725	MMV030084	Q8IB60	PF3D7_0822600, pfsec23	982	26	20	21	1	0.966072	1.38495	1.25305	1.1955	1.09747	1.06833	1.12754	1.1306	1.07025	NA	≥ 30.00	≤ 4.52	0.745
X032725	MMV030084	Q8IDB7	PF3D7_1359400	109	4	3	3	1	1.10763	1.37191	1.14548	1.33234	0.927806	1.01147	0.89501	0.682645	0.832683	NA	≥ 30.00	≤ 4.52	0.837
X032725	MMV030084	Q8IDB0	PF3D7_1358800	338	9	8	9	1	1.18826	2.38274	2.0854	1.64496	1.61005	1.337	1.17351	1.17297	1.12576	NA	≥ 30.00	≤ 4.52	0.49
X032725	MMV030084	Q8IKK4	PF14_0601, PF3D7_1463200	76	3	3	3	1	0.957923	1.35838	1.31276	1.06219	1.19404	1.11257	1.04044	1.03811	1.11284	NA	≥ 30.00	≤ 4.52	0.733
X032725	MMV030084	Q8I302	PF3D7_0915000	79	3	3	3	1	1.34076	1.17734	1.12338	1.12058	1.04028	0.966874	0.79111	0.742977	0.945089	NA	≥ 30.00	≤ 4.52	1.017
X032725	MMV030084	Q8I3K7	PF3D7_0525800	80	4	2	2	1	1.29808	1.36494	1.16757	0.881438	0.946782	1.13012	0.96838	0.916831	1.03631	NA	≥ 30.00	≤ 4.52	0.907
X032725	MMV030084	Q8ILF0	PF14_0294, PF3D7_1431500, PfMAP1	571	19	11	13	1	0.813225	0.933342	0.93691	1.07459	1.0178	0.899044	0.962217	0.952618	0.965638	NA	≥ 30.00	≤ 4.52	0.97
X032725	MMV030084	Q8IL88	PF14_0359, PF3D7_1437900	410	12	8	8	1	0.994335	1.46282	1.19132	1.12157	1.17076	1.03711	0.980817	0.94249	1.02584	NA	≥ 30.00	≤ 4.52	0.751
X032725	MMV030084	Q8IL80	PF14_0368, PF3D7_1438900, TPx1	255	6	5	6	1	0.930155	1.22974	1.14726	1.0236	0.954131	0.971459	0.922325	0.883977	0.935804	NA	≥ 30.00	≤ 4.52	0.812
X032725	MMV030084	Q8II57	PF11_0317, PF3D7_1130700	168	8	5	5	1	1.28322	1.39435	1.31843	1.1147	0.816353	1.00106	0.970605	1.00694	0.957567	NA	≥ 30.00	≤ 4.52	0.842
X032725	MMV030084	Q8IJC6	PF10_0272, PF3D7_1027800	408	10	9	9	1	1.08381	2.99326	2.36382	1.95455	1.90756	1.761	1.27347	1.04798	1.04679	NA	≥ 30.00	≤ 4.52	0.389
X032725	MMV030084	Q8IKC8	EXP-2, PF14_0678, PF3D7_1471100	159	5	4	4	1	1.30828	1.13276	1.26256	1.16225	1.06964	0.99966	0.900911	1.04253	1.04079	NA	≥ 30.00	≤ 4.52	0.964
X032725	MMV030084	Q8IE41	PF3D7_1328000	752	23	11	12	1	1.06483	0.815736	0.873674	1.0658	0.990406	1.00509	1.09321	1.10474	1.1059	1	≥ 30.00	≤ 4.52	1.222
X032725	MMV030084	Q8I384	PF3D7_0906500	65	2	2	2	1	1.18708	1.20166	1.30206	1.36041	1.25312	1.14519	1.28933	1.10609	1.35158	NA	≥ 30.00	≤ 4.52	0.874
X032725	MMV030084	C0H4A6	PF3D7_0415900	143	6	4	4	1	0.798609	2.67697	1.67176	1.78743	1.79529	1.39577	1.04209	0.960161	0.88307	NA	≥ 30.00	≤ 4.52	0.414
X032725	MMV030084	Q8IDW1	PF3D7_1337100	657	45	13	34	1	1.07992	0.127992	0.138049	1.30509	1.17009	1.07909	1.15181	1.28535	1.30538	NA	≥ 30.00	≤ 4.52	7.818
X032725	MMV030084	Q8I1Q2	PF3D7_0418500	111	3	2	2	1	1.23806	1.15248	1.22808	1.39132	1.28253	1.14795	1.12705	1.11747	1.30948	NA	≥ 30.00	≤ 4.52	0.94
X032725	MMV030084	Q8I1Q5	PF3D7_0418200	140	3	3	3	1	0.949864	1.41725	1.33288	1.19364	1.21709	1.11445	0.968182	1.04844	0.836645	NA	≥ 30.00	≤ 4.52	0.709
X032725	MMV030084	Q7K6B1	PF3D7_0817500	315	11	7	9	1	1.33066	1.52879	1.36383	1.34897	1.39158	1.13436	1.3621	1.32308	1.50467	NA	≥ 30.00	≤ 4.52	0.806
X032725	MMV030084	Q8IIF4	PF11_0220, PF3D7_1121300, TKL-2	831	33	18	20	1	0.986202	0.953532	1.00023	1.40416	1.29418	1.2373	1.26057	1.2548	1.29352	NA	≥ 30.00	≤ 4.52	1.017
X032725	MMV030084	Q8I467	PFE0165w	114	2	2	2	1	1.28969	1.22686	1.17493	0.979782	1.03589	0.776013	0.702568	0.856214	0.843763	NA	≥ 30.00	≤ 4.52	0.953
X032725	MMV030084	Q8I468	PF3D7_0503300	158	4	3	3	1	1.09713	2.71302	2.5157	1.89449	1.70121	1.58253	1.32089	1.38395	1.28245	NA	≥ 30.00	≤ 4.52	0.401
X032725	MMV030084	Q6LFH8	OAT, PFF0435w	771	21	14	17	1	0.928277	1.07937	1.02054	0.927038	0.874276	0.898186	0.684848	0.829967	0.69607	NA	≥ 30.00	≤ 4.52	0.918
X032725	MMV030084	P22735	KTG, TGM1	233	8	6	6	1	0.87847	0.757865	0.944705	1.58742	0.895489	1.71893	1.36633	1.36328	0.76034	NA	≥ 30.00	≤ 4.52	1.103
X032725	MMV030084	Q8ICR0	CDPK2, CPK2, MAL6P1.108, PFF0520w	1094	50	23	41	1	0.958328	0.547112	0.588186	1.2174	1.03204	1.05159	1.10128	1.11872	1.13875	NA	≥ 30.00	≤ 4.52	1.725
X032725	MMV030084	Q8I266	PF3D7_0107500	225	9	5	5	1	1.0169	1.24353	1.10129	1.08397	1.23197	1.18273	0.884267	1.09707	0.89669	NA	≥ 30.00	≤ 4.52	0.86
X032725	MMV030084	Q8IAR7	PF3D7_0807900	79	4	2	2	1	0.978126	0.899285	0.857344	0.865785	0.79538	0.802666	0.776887	0.673286	0.831446	1	≥ 30.00	≤ 4.52	1.126
X032725	MMV030084	Q8IAR6	PF3D7_0807800	106	4	2	2	1	1.11429	1.56011	1.45314	1.15149	1.05605	0.998336	0.888405	1.00329	1.08481	NA	≥ 30.00	≤ 4.52	0.702
X032725	MMV030084	O97256	PF3D7_0308500	80	3	2	3	1	1.09269	1.32769	1.29943	1.36182	1.19855	1.16164	1.19312	1.11528	1.20309	NA	≥ 30.00	≤ 4.52	0.797
X032725	MMV030084	Q8IL02	PF14_0448, PF3D7_1447000	512	16	12	14	1	0.975097	1.93258	1.55464	1.28917	1.55797	1.19221	0.970788	0.957551	0.87109	NA	≥ 30.00	≤ 4.52	0.566
X032725	MMV030084	Q8IL06	PF14_0444	99	5	2	2	1	1.19773	1.61597	1.37987	0.927502	1.08883	0.966004	0.950838	1.09745	1.18805	1	≥ 30.00	≤ 4.52	0.734
X032725	MMV030084	O96212	PF3D7_0213100, PFB0595w	245	7	5	5	1	1.125	1.26	1.12998	0.993297	0.928806	0.879438	0.814833	0.776117	0.834746	1	≥ 30.00	≤ 4.52	0.889
X032725	MMV030084	Q8IJT8	PF10_0104, PF3D7_1010700	230	6	4	4	1	1.04948	1.34447	1.16184	1.12808	1.07186	1.0505	0.972531	0.912814	0.925325	NA	≥ 30.00	≤ 4.52	0.818
X032725	MMV030084	C0H4T9	PF3D7_0811300	67	3	2	2	1	1.01002	1.27441	1.25675	1.12565	1.18818	0.956783	0.987755	0.780023	1.05784	NA	≥ 30.00	≤ 4.52	0.794
X032725	MMV030084	Q8I5C4	PF3D7_1229500, PFL1425w	325	8	8	8	1	0.9337	1.16449	0.96515	0.964513	0.850085	0.826286	0.813031	0.750077	0.742237	NA	≥ 30.00	≤ 4.52	0.908
X032725	MMV030084	Q8I5C5	MIF, PF3D7_1229400, PFL1420w	213	5	4	4	1	1.08347	1.41358	1.30895	1.20671	1.25306	0.875184	0.909886	0.824177	0.909826	NA	≥ 30.00	≤ 4.52	0.765
X032725	MMV030084	C0H5J9	PF3D7_1361800	316	11	7	7	1	0.99555	1.30835	1.03112	0.974808	0.958797	0.978746	0.755343	0.786997	0.74371	1	≥ 30.00	≤ 4.52	0.853
X032725	MMV030084	C0H5J5	PF3D7_1360900.1	157	6	3	3	1	0.921057	2.04044	1.7959	1.32331	1.1107	1.15543	1.02057	0.946961	0.945998	NA	≥ 30.00	≤ 4.52	0.501
X032725	MMV030084	C0H5J2	PF3D7_1359600	698	25	12	13	1	0.925876	1.12599	1.06288	1.12314	1.09625	1.08858	0.918455	1.02198	0.985423	NA	≥ 30.00	≤ 4.52	0.88
X032725	MMV030084	Q8IBH7	PF3D7_0728000	343	11	6	7	1	1.05467	1.02862	0.992722	0.880054	0.844907	0.829526	0.821665	0.747665	0.764462	NA	≥ 30.00	≤ 4.52	1.016
X032725	MMV030084	C6KSR5	PF3D7_0606700	156	6	3	3	1	1.06518	1.24044	1.21645	1.05115	1.03553	0.977797	0.939304	0.963277	0.943754	1	≥ 30.00	≤ 4.52	0.841
X032725	MMV030084	Q8IIQ7	PF11_0111, PF3D7_1110400	155	7	3	3	1	1.06349	1.10231	1.0882	0.95544	0.800489	0.83957	0.787002	0.792485	0.900133	1	≥ 30.00	≤ 4.52	0.942
X032725	MMV030084	Q8IAM4	PF3D7_0802400	123	5	4	4	1	0.869379	1.04562	1.17197	1.23867	1.09915	1.02943	1.00752	1.01317	1.02865	NA	≥ 30.00	≤ 4.52	0.843
X032725	MMV030084	Q8IAM0	PF3D7_0802000	330	10	6	6	1	0.938735	1.49708	1.46933	1.04863	1.02917	1.02794	1.0195	1.1022	1.15741	1	≥ 30.00	≤ 4.52	0.654
X032725	MMV030084	Q8IAM2	PF3D7_0802200	289	11	8	9	1	1.14492	1.05318	1.17736	0.941508	0.870254	0.788312	0.690356	0.681518	0.78877	1	≥ 30.00	≤ 4.52	0.962
X032725	MMV030084	O96165	PF3D7_0207800, PFB0350c, SERA-3	58	3	2	2	1	1.01952	1.52096	1.47058	1.2485	1.06452	1.0245	0.839652	0.91044	0.923024	NA	≥ 30.00	≤ 4.52	0.675
X032725	MMV030084	Q8IDG3	PF3D7_1353800	92	4	2	2	1	0.985788	1.30035	1.106	0.772365	0.878344	0.808087	0.765876	0.835534	0.750422	NA	≥ 30.00	≤ 4.52	0.825
X032725	MMV030084	Q8IDG2	PF3D7_1353900	112	3	2	2	1	1.01716	1.37987	1.15503	0.990647	0.833152	0.830155	0.754007	0.821621	0.875652	1	≥ 30.00	≤ 4.52	0.796
X032725	MMV030084	Q8IKV8	PF14_0493, PF3D7_1451800	204	9	2	2	1	0.794415	1.37868	1.19	0.838686	1.0142	0.96808	0.839878	0.883755	0.803806	NA	≥ 30.00	≤ 4.52	0.699
X032725	MMV030084	Q8IKV6	PF14_0495, PF3D7_1452000, PfRON2	785	27	17	17	1	1.01778	1.69639	1.58718	1.47184	1.34331	1.35977	1.19143	1.12854	1.02713	NA	≥ 30.00	≤ 4.52	0.615
X032725	MMV030084	Q8IM23	PF14_0068, PF3D7_1407100	130	5	4	4	1	0.904839	1.87364	1.9016	1.4264	1.34891	1.2822	1.23524	1.12888	1.01429	NA	≥ 30.00	≤ 4.52	0.505
X032725	MMV030084	Q8I2Z8	PF3D7_0915400	1135	35	22	26	1	1.02985	1.52355	1.44583	1.38028	1.23371	1.25985	1.17915	1.16431	1.16364	NA	≥ 30.00	≤ 4.52	0.684
X032725	MMV030084	Q8I5K4	PF3D7_1220900, PFL1005c	110	2	2	2	1	0.868552	1.37335	1.2478	1.04053	1.04898	0.931241	0.991072	0.737214	0.811863	NA	≥ 30.00	≤ 4.52	0.713
X032725	MMV030084	C6KSZ6	PF3D7_0615500	377	12	5	5	1	1.05566	1.03612	1.04839	0.7533	0.857271	1.00906	1.11163	1.05128	1.17389	1.4	≥ 30.00	≤ 4.52	0.986
X032725	MMV030084	P32119	NKEFB, PRDX2, TDPX1	383	16	7	10	1	0.990385	1.42318	1.2869	1.29351	1.20387	1.13566	1.20222	1.15698	1.21326	NA	≥ 30.00	≤ 4.52	0.734
X032725	MMV030084	O77360	PF3D7_0310500	80	4	2	2	1	0.890756	1.12344	1.21107	1.11748	1.02434	1.10543	0.889009	0.794219	0.919552	NA	≥ 30.00	≤ 4.52	0.81
X032725	MMV030084	O77361	PF3D7_0310400	197	7	5	5	1	0.996025	1.12807	1.06273	0.907461	0.948179	0.912217	0.890709	0.824492	0.887868	1	≥ 30.00	≤ 4.52	0.911
X032725	MMV030084	Q8IK15	PF10_0025, PF3D7_1002100	121	3	3	3	1	1.07713	0.964049	1.10261	0.811975	0.843051	0.802093	0.85656	0.780292	1.1061	NA	≥ 30.00	≤ 4.52	1.005
X032725	MMV030084	Q8I3F1	PF3D7_0532300	206	7	6	6	1	1.13393	0.950282	1.02417	0.823377	0.677099	0.796024	0.753436	0.749772	0.862454	1	≥ 30.00	≤ 4.52	1.081
X032725	MMV030084	Q8I3F0	PF3D7_0532400	98	4	3	3	1	0.937419	1.2998	1.26644	0.864446	1.05132	1.03289	1.16316	1.00042	0.875222	NA	≥ 30.00	≤ 4.52	0.755
X032725	MMV030084	C6KTB4	PF3D7_0627800	204	7	6	6	1	1.14659	1.30088	1.22492	1.16717	1.09272	1.0951	1.02616	0.981831	0.994646	NA	≥ 30.00	≤ 4.52	0.85
X032725	MMV030084	C6KTB8	PF3D7_0628200	91	7	2	2	1	1.08664	1.42529	1.38551	1.34604	1.11717	1.20762	1.20365	1.20559	1.0668	NA	≥ 30.00	≤ 4.52	0.742
X032725	MMV030084	Q8ID38	PF3D7_1367000	49	4	2	2	1	1.00136	1.73928	1.69608	1.34068	1.18735	1.02236	1.03925	1.03852	1.27101	NA	≥ 30.00	≤ 4.52	0.583
X032725	MMV030084	P16083	NMOR2, NQO2	446	13	9	10	1	0.969228	0.471888	0.508797	1.12118	1.12339	1.09324	1.12426	1.12955	1.16043	NA	≥ 30.00	≤ 4.52	2.008
X032725	MMV030084	Q8II01	PF11_0374, PF3D7_1136300, TSN	139	6	3	3	1	0.866339	1.06408	0.931327	0.893965	0.843792	0.787721	0.778801	0.772302	0.687345	1	≥ 30.00	≤ 4.52	0.935
X032725	MMV030084	O97284	PF3D7_0320500	203	7	6	6	1	0.905848	1.10333	1.08963	1.18313	1.11379	1.00342	1.01476	1.0359	1.18079	NA	≥ 30.00	≤ 4.52	0.869
X032725	MMV030084	Q8I374	PF3D7_0907700	486	18	10	11	1	1.04562	1.01032	1.07924	1.2868	0.999844	1.03141	1.11699	1.13648	1.24138	NA	≥ 30.00	≤ 4.52	0.979
X032725	MMV030084	Q7K6A4	PF3D7_0922200	942	41	15	27	1	1.11052	1.20618	1.13126	1.20771	1.14223	1.06836	1.05212	1.03591	1.12248	NA	≥ 30.00	≤ 4.52	0.903
X032725	MMV030084	Q7K6A0	PF3D7_0934800	1080	117	21	73	1	0.86806	1.11104	1.04647	0.743709	1.00955	1.00212	1.09327	1.0547	1.15119	1	≥ 30.00	≤ 4.52	0.866
X032725	MMV030084	Q8IJV7	PF10_0085, PF3D7_1008800	252	10	5	5	1	1.20008	1.46731	1.34384	1.17557	1.1277	1.07086	0.976574	1.10026	0.885719	NA	≥ 30.00	≤ 4.52	0.783
X032725	MMV030084	Q8I5F9	PF3D7_1225800, PFL1245w	233	10	5	5	1	0.885121	1.05615	0.944341	0.894055	1.05292	0.891576	0.909682	0.875071	0.801688	NA	≥ 30.00	≤ 4.52	0.942
X032725	MMV030084	Q8I574	PF3D7_1234800, PFL1680w	149	6	4	4	1	1.06113	1.40698	1.353	1.21493	1.21016	1.04206	1.02018	0.925942	1.02535	NA	≥ 30.00	≤ 4.52	0.747
X032725	MMV030084	Q7KQK3	PF3D7_1211400, PFL0565w	347	8	6	6	1	1.10753	1.61947	1.52604	1.33863	1.21149	1.16151	1.02714	0.905345	1.00876	NA	≥ 30.00	≤ 4.52	0.67
X032725	MMV030084	P54760	EPHB4, HTK, MYK1, TYRO11	232	7	4	4	1	1.0957	0.615623	0.613398	0.639006	0.838204	0.874778	1.20918	1.07996	1.1285	1.25	≥ 30.00	≤ 4.52	1.705
X032725	MMV030084	O77330	PF3D7_0309500	231	8	4	4	1	0.89203	1.12291	1.0689	0.944951	0.859641	0.919595	0.908501	1.02432	0.868665	1	≥ 30.00	≤ 4.52	0.863
X032725	MMV030084	Q8ID85	PF3D7_1362200	421	9	4	4	1	1.12219	1.70559	1.54662	1.60501	1.21241	1.13679	1.11292	1.00504	1.12715	NA	≥ 30.00	≤ 4.52	0.653
X032725	MMV030084	C0H5L6	PF3D7_1369400	428	17	8	8	1	0.962533	1.17092	1.20369	1.08249	1.05212	1.06487	0.854571	0.989089	0.776472	NA	≥ 30.00	≤ 4.52	0.826
X032725	MMV030084	Q8IBN1	PF3D7_0722200	417	19	13	13	1	1.1523	2.40396	2.24508	1.67197	1.36128	1.41383	1.20946	1.18802	1.24451	NA	≥ 30.00	≤ 4.52	0.463
X032725	MMV030084	Q8IJR8	PF10_0124, PF3D7_1012700	1380	53	29	33	1	0.906797	1.29865	1.2508	0.690412	0.963036	1.12349	1.26095	1.17595	1.26863	1	≥ 30.00	≤ 4.52	0.748
X032725	MMV030084	Q8IIL7	PF11_0154, PF3D7_1114500	443	15	8	11	1	1.12858	0.416369	0.462311	1.4418	1.30004	1.23788	1.33459	1.3848	1.39111	NA	≥ 30.00	≤ 4.52	2.422
X032725	MMV030084	C6KSP9	PF3D7_0605100	317	8	5	5	1	0.859975	1.05991	0.900854	0.921921	0.834317	0.837421	0.700964	0.94321	0.764827	1	≥ 30.00	≤ 4.52	0.949
X032725	MMV030084	Q8IIW0	PF11_0053, PF3D7_1104200	396	14	5	5	1	0.997913	1.15434	1.06298	0.919495	0.956698	0.932378	0.938212	0.79315	0.794873	NA	≥ 30.00	≤ 4.52	0.901
X032725	MMV030084	Q8IIW5	PF11_0048, PF3D7_1103700	397	30	10	15	1	0.981303	1.49338	1.4619	1.32349	1.23724	1.17995	1.19161	1.2103	1.11649	NA	≥ 30.00	≤ 4.52	0.67
X032725	MMV030084	Q8I526	PF3D7_1239700, PFL1925w	667	20	13	13	1	1.10556	1.62415	1.56476	1.21688	1.22691	1.27007	1.15572	1.06246	1.14745	NA	≥ 30.00	≤ 4.52	0.66
X032725	MMV030084	Q8IKF6	PF14_0649, PF3D7_1468100	342	14	8	8	1	1.14967	1.7395	1.62779	1.28765	1.15731	1.21226	1.10407	1.08537	1.07851	NA	≥ 30.00	≤ 4.52	0.638
X032725	MMV030084	Q8ILZ3	PF14_0100, PF3D7_1410200	165	5	4	4	1	0.989577	1.09297	0.883904	1.13023	0.816627	0.69831	0.898959	0.67315	0.87209	1	≥ 30.00	≤ 4.52	1.006
X032725	MMV030084	Q8IJW0	PF10_0081, PF3D7_1008400	413	12	7	7	1	1.11086	1.7013	1.50679	1.40415	1.14377	1.17406	0.985741	0.937279	0.974926	NA	≥ 30.00	≤ 4.52	0.658
X032725	MMV030084	Q8III3	PF11_0191, PF3D7_1118500	169	5	4	4	1	1.04844	1.54136	1.42631	1.22124	1.10824	1.16243	1.03539	0.894866	0.92843	NA	≥ 30.00	≤ 4.52	0.69
X032725	MMV030084	P25311	AZGP1, ZAG, ZNGP1	194	7	4	4	1	1.18358	1.20883	1.32493	2.35733	0.831675	1.34274	2.82174	1.17887	1.04882	1.66	≥ 30.00	≤ 4.52	0.862
X032725	MMV030084	C6KST5	PF3D7_0608700	482	16	11	11	1	0.903765	1.31799	1.218	1.19087	1.09133	0.972465	0.96935	0.886587	0.985709	1	≥ 30.00	≤ 4.52	0.751
X032725	MMV030084	Q8IL48	PF14_0401, PF3D7_1442300	188	10	5	5	1	0.954661	1.08296	0.961001	0.896097	0.862798	0.791727	0.752405	0.714661	0.676647	1	≥ 30.00	≤ 4.52	0.956
X032725	MMV030084	Q8ILW9	PF14_0124	224	7	4	4	1	1.08843	1.26835	1.10431	1.05601	1.02533	0.985261	0.827216	1.02173	0.97091	NA	≥ 30.00	≤ 4.52	0.88
X032725	MMV030084	Q8IAV6	PF3D7_0812100	580	20	10	11	1	0.972783	1.08013	0.883665	0.880476	1.05874	1.08397	0.894976	0.813516	0.653716	NA	≥ 30.00	≤ 4.52	1.005
X032725	MMV030084	Q8IE82	PF3D7_1323400	286	9	5	5	1	1.20075	2.89335	2.19578	1.8354	1.80991	1.60231	1.22449	1.10648	1.03662	NA	≥ 30.00	≤ 4.52	0.432
X032725	MMV030084	P20930	FLG	551	28	10	11	1	0.751799	0.806416	0.869472	1.24233	0.562454	2.4109	1.0654	1.61034	0.641994	1	≥ 30.00	≤ 4.52	1.045
X032725	MMV030084	P06753	TPM3	361	10	7	8	1	1.11152	0.943627	1.10268	0.972296	0.788347	0.802746	0.755904	0.886504	0.886559	1	≥ 30.00	≤ 4.52	1.032
X032725	MMV030084	C6KSV2	PF3D7_0610700	288	7	5	6	1	0.928228	1.0855	0.931487	0.976794	1.1378	0.83608	1.2517	0.977185	1.20575	1	≥ 30.00	≤ 4.52	0.956
X032725	MMV030084	O77328	PF3D7_0309200	733	37	14	18	1	1.01217	0.523914	0.541325	1.201	1.13304	1.10261	1.15815	1.17451	1.17387	NA	≥ 30.00	≤ 4.52	1.889
X032725	MMV030084	Q8IB78	PF3D7_0824400	225	8	4	4	1	0.956255	0.992949	0.993986	1.06622	1.25375	1.12599	0.84765	0.856913	0.877629	1	≥ 30.00	≤ 4.52	0.985
X032725	MMV030084	Q8IB72	PF3D7_0823800	219	9	7	7	1	1.0685	1.79584	1.57773	1.39271	1.33735	1.16915	1.05486	0.925624	0.918452	NA	≥ 30.00	≤ 4.52	0.613
X032725	MMV030084	Q8IEK3	PF3D7_1311500	408	12	10	11	1	1.15116	1.65905	1.37078	1.2645	1.04157	1.09935	0.963569	0.877874	0.995585	NA	≥ 30.00	≤ 4.52	0.71
X032725	MMV030084	Q8I3J5	PF3D7_0527000	229	8	6	6	1	0.972613	1.11065	1.06359	0.938064	0.985836	0.878392	0.893887	0.86585	1.0173	1	≥ 30.00	≤ 4.52	0.907
X032725	MMV030084	Q8I3J0	PF3D7_0527500	378	12	8	9	1	0.91425	1.20903	1.08596	0.922039	0.873721	0.889699	0.808631	0.849573	0.847017	NA	≥ 30.00	≤ 4.52	0.834
X032725	MMV030084	Q8I586	PF3D7_1233600, PFL1620w	178	9	6	6	1	0.924255	1.50563	1.39205	1.18819	1.18249	1.14222	1.14716	0.952193	1.06821	NA	≥ 30.00	≤ 4.52	0.664
X032725	MMV030084	P53396	ACLY	629	23	14	14	1	1.09017	1.38232	1.31597	1.43698	1.29652	1.20432	1.15681	1.15314	1.01432	NA	≥ 30.00	≤ 4.52	0.775
X032725	MMV030084	Q8IKB0	PF14_0696, PF3D7_1472800	414	13	8	8	1	1.19118	1.36218	1.38319	1.42419	1.20217	1.21465	1.39646	1.22987	1.47245	NA	≥ 30.00	≤ 4.52	0.798
X032725	MMV030084	Q8I1P3	PF3D7_0419400	335	17	7	8	1	0.904206	1.58784	1.51733	1.22773	1.17528	1.01606	1.16718	1.06599	1.19622	NA	≥ 30.00	≤ 4.52	0.613
X032725	MMV030084	O97245	PF3D7_0306400	401	12	7	7	1	1.04708	1.15864	0.905667	0.997092	1.11929	0.90571	0.832173	0.759327	0.815023	NA	≥ 30.00	≤ 4.52	0.992
X032725	MMV030084	O97247	PF3D7_0306800	413	14	9	9	1	0.991748	1.22935	1.09734	0.996131	0.888082	0.87887	0.718783	0.761673	0.767056	1	≥ 30.00	≤ 4.52	0.856
X032725	MMV030084	O96210	PF3D7_0212900, PFB0585w	482	13	9	9	1	0.983592	1.45444	1.35112	1.33341	1.1969	1.17769	1.14657	1.12667	1.21348	NA	≥ 30.00	≤ 4.52	0.707
X032725	MMV030084	Q8ID43	PF3D7_1366500	285	6	5	5	1	1.08985	1.3043	1.43868	1.03853	1.01729	0.916361	0.922762	0.999364	1.12003	NA	≥ 30.00	≤ 4.52	0.762
X032725	MMV030084	Q8II73	PF11_0301, PF3D7_1129000	394	9	7	7	1	0.885159	1.04776	1.04989	0.993119	1.10806	0.979558	0.963896	1.09804	1.06373	1	≥ 30.00	≤ 4.52	0.899
X032725	MMV030084	P67870	CK2N, CSNK2B, G5A	340	19	6	8	1	1.071	1.08042	1.21759	1.24682	1.12674	1.13348	1.23235	1.18001	1.19247	NA	≥ 30.00	≤ 4.52	0.901
X032725	MMV030084	Q8ILQ7	GST, PF14_0187	184	7	5	6	1	1.2061	1.49189	1.53596	1.33387	1.33221	1.13978	1.30369	1.36219	1.70903	NA	≥ 30.00	≤ 4.52	0.729
X032725	MMV030084	P68400	CK2A1, CSNK2A1	575	24	10	19	1	1.11178	1.08877	1.14436	1.1404	1.13861	1.23602	1.18719	1.14106	1.1211	NA	≥ 30.00	≤ 4.52	0.946
X032725	MMV030084	Q8I608	PF3D7_1203700, PFL0185c	295	11	6	6	1	1.04563	1.25571	1.22014	0.985528	0.895665	0.907627	0.88789	1.8839	0.852078	0.52	≥ 30.00	≤ 4.52	0.826
X032725	MMV030084	Q8IDR5	PF3D7_1342400	500	26	10	16	1	0.948931	1.36282	1.38043	1.28519	0.978132	1.05441	1.12835	1.11191	1.12626	1	≥ 30.00	≤ 4.52	0.71
X032725	MMV030084	Q8IDR9	PF3D7_1342000	264	11	5	7	1	1.00548	2.42504	1.77652	1.49092	1.88416	1.66013	1.15396	0.837638	0.790665	NA	≥ 30.00	≤ 4.52	0.477
X032725	MMV030084	Q8IC06	PF3D7_0708300	507	14	7	9	1	0.924131	0.966388	0.963262	1.0706	1.05617	1.00246	1.07002	0.997141	1.10043	1	≥ 30.00	≤ 4.52	0.997
X032725	MMV030084	Q8I3T5	PF3D7_0517300	384	15	8	9	1	1.25627	2.27882	2.34525	1.8621	1.57202	1.58814	1.44223	1.36921	1.42101	NA	≥ 30.00	≤ 4.52	0.488
X032725	MMV030084	Q8IAW0	PF3D7_0812400	353	9	8	8	1	0.934938	1.23443	1.2286	0.9511	0.887493	0.901395	0.904257	0.908238	0.981357	1	≥ 30.00	≤ 4.52	0.786
X032725	MMV030084	O97266	PF3D7_0315100	161	7	6	6	1	1.01969	1.06503	1.06853	0.764148	0.839913	0.827231	0.70544	0.85674	0.930893	1	≥ 30.00	≤ 4.52	0.947
X032725	MMV030084	O77312	PF3D7_0302900	329	11	5	5	1	0.945624	1.19701	1.02202	1.06161	1.00402	1.0399	0.738459	0.835415	0.727572	NA	≥ 30.00	≤ 4.52	0.877
X032725	MMV030084	Q8IEL1	PF3D7_1310400	193	5	4	4	1	0.9752	1.03969	1.02911	1.15236	1.06258	0.966224	0.98757	1.00143	0.982119	1	≥ 30.00	≤ 4.52	0.955
X032725	MMV030084	Q8I305	PF3D7_0914700	270	9	5	5	1	0.881836	1.02932	0.811486	0.797044	1.05259	1.02305	0.76741	0.838915	0.674687	NA	≥ 30.00	≤ 4.52	1.022
X032725	MMV030084	Q8I5X5	PF3D7_1207000, PFL0350c	259	11	5	5	1	0.92759	1.28344	1.18088	1.12998	0.852802	0.87692	0.940274	0.77642	0.895085	NA	≥ 30.00	≤ 4.52	0.782
X032725	MMV030084	C0H5J6	PF3D7_1361100	350	12	6	6	1	0.980313	1.57444	1.33432	1.36564	1.28057	1.19184	1.23562	1.24607	1.24507	NA	≥ 30.00	≤ 4.52	0.681
X032725	MMV030084	Q8IJ99	PF10_0299, PF3D7_1030600	833	42	16	25	1	0.875138	0.950505	0.901725	1.09008	1.01749	0.996969	1.06103	1.00729	1.09808	1.91	≥ 30.00	≤ 4.52	1.012
X032725	MMV030084	Q8I5A6	PF3D7_1231400, PFL1515c	235	7	6	6	1	1.06501	0.932387	1.01847	0.029813	0.020237	0.04781	0.047118	0.041475	0.042056	1	0.12346	6.90847	1.059
X032725	MMV030084	Q8I719	PKG, PF14_0346, PF3D7_1436600	2039	96	32	52	1	0.903972	0.937668	0.970634	0.027266	0.021862	0.037608	0.034724	0.039474	0.032921	1	0.12346	6.90847	1
X032725	MMV030084	P62344	CDPK1, CPK1, PFB0815w	1017	34	23	24	1	0.958978	0.831927	0.866019	0.026485	0.031459	0.064988	0.092918	0.157818	0.325298	1	0.12346	6.90847	1.154
X032725	MMV030084	P48729	CSNK1A1	273	7	6	6	1	0.783503	1.13627	1.06893	0.172046	0.157338	0.218736	0.331135	0.447571	0.742414	0.85	0.28	6.55284	1
X032725	MMV030084	P17612	PKACA, PRKACA	100	5	3	3	1	0.936952	0.928983	0.966267	0.10846	0.098335	0.182076	0.370091	0.545373	0.719766	0.89	0.35	6.45593	1.022
X032725	MMV030084	P02788	GIG12, LF, LTF	234	9	5	5	1	0.919098	0.922531	0.662438	0.386346	0.386531	0.348662	0.487787	0.605994	0.611367	1	0.35	6.45593	1.211
X032725	MMV030084	Q8IL41	PF14_0408, PF3D7_1443000	310	14	6	6	1	1.18915	1.62085	1.67815	0.190108	0.169524	0.227322	0.353076	0.550214	0.870669	1.08	0.43	6.36653	1
X032725	MMV030084	O77385	PF3D7_0317200	668	21	14	15	1	0.900581	1.22109	1.22172	0.189841	0.186648	0.285561	0.3739	0.562161	0.874825	0.99	0.46	6.33724	1
X032725	MMV030084	Q8I2P8	PF3D7_0926100	758	33	16	23	1	0.919732	0.763088	0.623259	0.058504	0.100046	0.203861	0.373842	0.51217	0.79122	0.77	0.51	6.29243	1.385
X032725	MMV030084	Q8IE76	PF3D7_1324100	143	7	3	3	1	0.89295	1.34219	1.27816	0.209794	0.149936	0.266504	0.373522	0.563109	0.930467	1.02	0.54	6.26761	1
X032725	MMV030084	Q8I283	PF3D7_0105800	331	11	7	9	1	1.1423	1.51442	1.58164	0.13379	0.162077	0.238039	0.396622	0.632102	1.07231	1.3	0.69	6.16115	1
X032725	MMV030084	Q8IBS5	CDPK4, CPK4, PF07_0072	1111	70	21	46	1	0.968545	0.866496	0.802209	0.059879	0.117391	0.285534	0.516004	0.660592	0.977494	0.94	1.1	5.95861	1.18
X032725	MMV030084	Q8I1Q9	PF3D7_0417800	491	20	12	13	1	0.854884	1.06839	1.02403	0.175332	0.268952	0.420148	0.642917	0.837499	0.993865	1.01	1.7	5.76955	1
X032725	MMV030084	Q14C86	GAPEX5, GAPVD1, KIAA1521, RAP6	1708	66	30	38	1	1.00942	1.04912	1.20214	0.132182	0.149342	0.320037	0.673475	0.947909	1.26658	1.73	1.7	5.76955	1
X032725	MMV030084	C6S3F7	PF11_0377, PF3D7_1136500.2, PfCK1	1123	87	18	60	1	0.892911	0.942763	0.928685	0.132734	0.230921	0.44235	0.699438	0.831993	0.990859	1.03	2.1	5.67778	1.011
X032725	MMV030084	Q8I479	PF3D7_0502100	218	8	7	7	1	0.83596	1.14722	1.18688	0.177769	0.282701	0.444031	0.780115	0.927233	1.21249	1.41	2.5	5.60206	1
X032725	MMV030084	Q8I2W4	PF3D7_0918900	616	17	13	13	1	0.999033	1.24749	1.16019	0.349746	0.414724	0.562209	0.787519	0.894217	1.05985	0.91	3.3	5.48149	1
X032725	MMV030084	O77390	PF3D7_0316500	59	3	2	2	1	0.93072	1.14738	1.20696	0.536142	0.498338	0.599909	0.711443	0.867992	1.00948	0.52	5.7	5.24413	1
X032725	MMV030084	C6KT96	PF3D7_0626000	88	5	3	3	1	0.916672	0.820053	0.865965	0.476358	0.562333	0.561695	0.762844	0.91655	1.06981	0.63	6	5.22185	1.137
X032725	MMV030084	Q8N4C8	B55, MAP4K6, MINK, MINK1, YSK2, ZC3	92	3	3	3	1	0.870273	0.816887	0.818318	0.553973	0.559448	0.667177	0.673641	0.843587	0.908486	1	6	5.22185	1.144
X032725	MMV030084	Q8IBL5	PF3D7_0723800	151	10	2	2	1	0.90072	1.04789	0.853472	0.530416	0.666004	0.729886	0.758772	0.757776	0.721854	1	10	5	1
X032725	MMV030084	Q8IK91	PF14_0715, PF3D7_1474700	343	15	9	9	1	1.03032	1.55856	1.27247	0.275588	0.740951	0.92666	1.07927	1.13698	1.0215	1	15	4.82391	1
X032725	MMV030084	P17252	PKCA, PRKACA, PRKCA	47	3	2	2	1	1.27374	0.901578	0.76961	0.599749	0.616279	0.915438	0.967599	1.11795	1.05796	1	20	4.69897	1.361
X032726	TCMDC-141154	Q8I527	PF3D7_1239600, PFL1920c	674	47	11	30	1	1.14883	0.80648	0.794395	1.23713	1.34946	1.27443	1.32655	1.28579	1.52116	NA	≥ 30.00	≤ 4.52	1.342
X032726	TCMDC-141154	Q8IJZ3	PF10_0047, PF3D7_1004400	88	3	3	3	1	1.32087	1.49663	1.45633	1.08371	1.2677	0.997302	0.966573	0.846626	1.02004	NA	≥ 30.00	≤ 4.52	0.786
X032726	TCMDC-141154	Q8IKH3	PF14_0632, PF3D7_1466300	452	12	5	5	1	1.33736	1.6708	1.49737	1.27522	1.18149	1.14691	1.09321	1.34744	1.01259	NA	≥ 30.00	≤ 4.52	0.738
X032726	TCMDC-141154	Q8IKH8	PF14_0627, PF3D7_1465900	557	17	8	10	1	1.03951	1.76235	1.55421	1.2864	1.31496	1.1309	1.12658	1.07411	1.07425	NA	≥ 30.00	≤ 4.52	0.615
X032726	TCMDC-141154	Q8IEM3	PF3D7_1309100	223	5	5	5	1	1.07811	1.31695	1.10227	0.961241	1.07667	0.898213	0.858202	0.872999	0.938123	1	≥ 30.00	≤ 4.52	0.859
X032726	TCMDC-141154	C0H4Z7	PF3D7_0831400	102	3	3	3	1	1.13231	1.5739	1.51662	1.42006	1.40269	1.24784	1.09976	1.17728	1.22629	NA	≥ 30.00	≤ 4.52	0.69
X032726	TCMDC-141154	Q8IKF0	H45, PF14_0655, PF3D7_1468700	483	15	10	12	1	1.15406	1.07522	0.958675	0.929685	0.780646	0.802329	0.78865	0.80541	0.724922	1	≥ 30.00	≤ 4.52	1.059
X032726	TCMDC-141154	Q8I2X4	PF3D7_0917900	1410	47	29	36	1	0.877103	1.09511	0.977689	0.826824	0.793862	0.81889	0.837148	0.858547	0.822229	1	≥ 30.00	≤ 4.52	0.906
X032726	TCMDC-141154	Q8I2X0	PF3D7_0918300	51	2	2	2	1	1.17644	1.53452	1.55093	1.22039	1.24835	1.18036	1.02613	1.35254	1.03397	NA	≥ 30.00	≤ 4.52	0.705
X032726	TCMDC-141154	Q8IJG6	PF10_0232, PF3D7_1023900	132	9	5	5	1	1.21327	0.996516	1.05778	0.901278	0.924068	0.827405	0.841477	0.868215	0.843753	NA	≥ 30.00	≤ 4.52	1.077
X032726	TCMDC-141154	Q08188	TGM3	353	16	9	10	1	1.16478	1.41498	1.11856	0.933752	0.766964	2.70925	0.836897	0.732317	1.04417	0.95	≥ 30.00	≤ 4.52	0.854
X032726	TCMDC-141154	Q6ZMA8	PF3D7_0406100	431	11	8	9	1	0.870883	1.03709	0.977548	0.966304	0.781185	0.747644	0.798547	0.804893	0.776533	1	≥ 30.00	≤ 4.52	0.929
X032726	TCMDC-141154	P04632	CAPN4, CAPNS, CAPNS1	148	4	4	4	1	0.989684	0.993744	0.950937	0.802762	0.699427	0.755442	0.712869	0.760596	0.774515	1	≥ 30.00	≤ 4.52	1.023
X032726	TCMDC-141154	Q8II61	PF11_0313, PF3D7_1130200	611	16	8	9	1	0.956655	2.70465	2.3855	1.9705	1.94731	1.52788	1.43675	1.51954	1.32467	NA	≥ 30.00	≤ 4.52	0.384
X032726	TCMDC-141154	Q8II60	PF11_0314, PF3D7_1130400	365	8	8	8	1	1.15171	1.26747	1.16777	1.02594	0.940931	1.00108	0.94127	1.00293	0.905606	1	≥ 30.00	≤ 4.52	0.884
X032726	TCMDC-141154	Q8IE50	PF3D7_1329100	183	7	4	4	1	1.36032	1.50214	1.41616	1.17666	1.40285	1.01883	1.16143	1.14633	1.08275	NA	≥ 30.00	≤ 4.52	0.809
X032726	TCMDC-141154	C0H529	PF3D7_0909800	65	2	2	2	1	0.88397	1.49196	1.63844	1.05747	1.19484	1.08677	1.10393	1.08076	1.07178	NA	≥ 30.00	≤ 4.52	0.602
X032726	TCMDC-141154	K7NTP5	PF3D7_0831700	96	4	2	2	1	0.895364	1.45675	1.1479	0.991909	0.892754	1.11982	1.01916	1.12645	1.05604	1	≥ 30.00	≤ 4.52	0.728
X032726	TCMDC-141154	Q8I395	PF3D7_0905400	442	16	10	11	1	0.900148	1.62863	1.45812	1.18758	1.21971	1.1587	1.03199	1.13222	1.19612	NA	≥ 30.00	≤ 4.52	0.616
X032726	TCMDC-141154	Q8I390	PF3D7_0905900	192	8	6	6	1	1.25287	1.34593	1.29484	1.06383	1.05925	0.96954	1.03127	1.19258	1.08303	NA	≥ 30.00	≤ 4.52	0.853
X032726	TCMDC-141154	Q8IDV2	PF3D7_1338100	103	4	4	4	1	1.17152	1.57643	1.49588	1.14974	1.14205	1.05589	1.04315	1.14705	0.933878	NA	≥ 30.00	≤ 4.52	0.707
X032726	TCMDC-141154	Q8IDV5	PF3D7_1337800	212	7	6	6	1	1.16662	1.06529	0.950847	0.875268	1.03431	0.9456	1.02025	1.01916	1.02737	1.47	≥ 30.00	≤ 4.52	1.075
X032726	TCMDC-141154	Q8I2P2	PF3D7_0926700	273	10	5	5	1	0.996948	1.12203	1.21739	1.10734	1.12575	1.0472	1.09468	1.12236	0.990474	NA	≥ 30.00	≤ 4.52	0.854
X032726	TCMDC-141154	Q8I5Q6	PF3D7_1215000, PFL0725w, TPx2	140	4	4	4	1	1.2089	1.28723	1.33954	1.12368	1.1828	1.33845	1.12346	1.18971	1.17856	NA	≥ 30.00	≤ 4.52	0.841
X032726	TCMDC-141154	Q8IBV7	PF3D7_0714000	104	4	3	3	1	1.38119	1.64826	1.49668	1.18262	1.13391	1.15354	1.00758	0.960668	1.01891	NA	≥ 30.00	≤ 4.52	0.757
X032726	TCMDC-141154	Q8I4R5	PF3D7_1252100, PFL2505c	968	31	21	21	1	1.09997	2.21152	1.86559	1.46119	1.5373	1.38548	1.34766	1.4558	1.22868	NA	≥ 30.00	≤ 4.52	0.515
X032726	TCMDC-141154	Q8ILZ1	PF14_0102, PF3D7_1410400	797	25	14	15	1	0.982789	1.17509	0.939682	0.896571	0.903654	0.789318	0.7787	0.858899	0.768116	NA	≥ 30.00	≤ 4.52	0.938
X032726	TCMDC-141154	O97225	PF3D7_0303500	73	2	2	2	1	1.09064	1.40884	1.33755	1.28664	1.2645	1.21893	1.24294	1.29672	1.12202	NA	≥ 30.00	≤ 4.52	0.761
X032726	TCMDC-141154	Q8IJW6	PF10_0075, PF3D7_1007700	116	5	2	2	1	1.20593	1.29625	1.19472	1.12298	1.10733	0.952386	1.14982	1.37408	1.21774	NA	≥ 30.00	≤ 4.52	0.886
X032726	TCMDC-141154	Q8IJW3	PF10_0078, PF3D7_1008000	308	14	6	6	1	1.07494	1.18621	1.10476	1.0652	1.16307	1.15374	1.18704	1.35332	1.10174	NA	≥ 30.00	≤ 4.52	0.906
X032726	TCMDC-141154	Q8IJW2	PF10_0079, PF3D7_1008100	55	3	2	2	1	0.770071	1.61069	1.48489	1.15727	1.22508	1.26982	1.08618	0.846806	1.32102	NA	≥ 30.00	≤ 4.52	0.572
X032726	TCMDC-141154	Q7KQM1	PF14_0366	60	3	2	2	1	1.17332	1.21489	1.04295	0.802297	0.958761	1.02176	0.914022	1.07871	0.963839	1.86	≥ 30.00	≤ 4.52	0.963
X032726	TCMDC-141154	Q8I5D4	PF3D7_1228400, PFL1375w	1019	35	25	30	1	0.969658	1.08929	1.01811	1.04625	1.218	1.06972	1.08667	1.1661	1.13048	NA	≥ 30.00	≤ 4.52	0.935
X032726	TCMDC-141154	Q8I5D2	ABRA, PFL1385c	662	20	16	16	1	1.0479	1.12898	1.10276	0.847785	0.765878	0.770953	0.8846	0.803048	0.950145	1	≥ 30.00	≤ 4.52	0.918
X032726	TCMDC-141154	Q8IC42	PF3D7_0702500	75	2	2	2	1	1.3474	1.73009	1.626	1.2311	1.19765	1.18557	1.19136	1.38309	1.28043	NA	≥ 30.00	≤ 4.52	0.699
X032726	TCMDC-141154	C0H5I2	PF3D7_1352400	61	3	2	2	1	1.09078	1.31586	1.38186	1.10758	1.34774	0.91357	1.03866	1.20415	0.952796	1	≥ 30.00	≤ 4.52	0.775
X032726	TCMDC-141154	C0H5I7	PF3D7_1357800	347	11	6	6	1	0.86506	1.12924	0.952632	0.927078	0.836097	0.723859	0.725211	0.815948	0.731299	1	≥ 30.00	≤ 4.52	0.896
X032726	TCMDC-141154	Q8IIR6	PF11_0099, PF3D7_1108700	86	2	2	2	1	1.39794	1.27126	1.21652	0.979292	1.07001	1.03733	0.998429	0.925642	1.29417	1	≥ 30.00	≤ 4.52	0.964
X032726	TCMDC-141154	Q8IIR1	PF11_0107	72	2	2	2	1	1.13417	1.61665	1.49274	1.1291	1.12145	0.776958	1.12408	1.17083	1.12708	0.81	≥ 30.00	≤ 4.52	0.686
X032726	TCMDC-141154	Q8IIR0	PF11_0108, PF3D7_1110200	127	7	3	3	1	1.20667	1.40334	0.981506	0.924123	0.894988	0.799123	0.804441	0.980085	1.19193	NA	≥ 30.00	≤ 4.52	0.925
X032726	TCMDC-141154	Q8IIR9	PF11_0096, PF3D7_1108400	1033	146	18	105	1	0.999595	1.3215	1.26639	1.13384	1.21236	1.15239	1.23129	1.26798	1.12092	NA	≥ 30.00	≤ 4.52	0.773
X032726	TCMDC-141154	Q8I3X4	PF3D7_0513300	703	35	12	23	1	0.975204	1.21271	1.17266	0.945482	1.07346	1.03431	1.0764	1.27551	1.04567	NA	≥ 30.00	≤ 4.52	0.828
X032726	TCMDC-141154	Q8I4Z2	PF3D7_1243800, PFL2105c	85	4	2	2	1	0.787851	1.11932	0.916154	1.13159	1.32917	0.789334	1.15651	1.21006	1.21364	NA	≥ 30.00	≤ 4.52	0.878
X032726	TCMDC-141154	Q8ILR6	PF14_0178, PF3D7_1418000, UFD1	81	3	2	2	1	1.02995	0.977863	1.06699	1.12212	0.862002	0.922866	0.78843	0.987602	0.912831	NA	≥ 30.00	≤ 4.52	0.993
X032726	TCMDC-141154	Q8IFM0	PF3D7_0424600	203	9	5	5	1	1.10421	1.2828	1.15606	1.00434	0.951798	0.898214	0.932948	1.07975	0.945941	NA	≥ 30.00	≤ 4.52	0.863
X032726	TCMDC-141154	Q8IAN7	PF3D7_0803700	129	5	3	3	1	1.0657	1.60258	1.33845	1.06445	1.44624	1.17094	1.22157	1.15376	1.07648	NA	≥ 30.00	≤ 4.52	0.702
X032726	TCMDC-141154	Q8IDF0	PF3D7_1355100	300	9	5	5	1	1.31642	1.26558	1.13518	0.978372	1.03009	0.981723	0.975427	1.2021	0.990686	NA	≥ 30.00	≤ 4.52	0.965
X032726	TCMDC-141154	P00352	ALDC, ALDH1, ALDH1A1, PUMB1	450	16	9	11	1	1.01174	1.1002	1.08483	1.04214	1.13289	1.088	1.14714	1.10097	1.03894	NA	≥ 30.00	≤ 4.52	0.921
X032726	TCMDC-141154	Q8IM32	PF14_0059, PF3D7_1406200	54	5	2	2	1	1.25515	1.17556	1.24412	1.01265	0.914174	0.880714	0.989873	1.01641	1.09265	1	≥ 30.00	≤ 4.52	0.932
X032726	TCMDC-141154	Q8IM38	PF14_0053, PF3D7_1405600	228	8	3	4	1	0.936745	0.883343	0.855936	0.816728	0.67523	0.699806	0.739866	0.698406	0.707142	1	≥ 30.00	≤ 4.52	1.114
X032726	TCMDC-141154	Q8I5L6	PF3D7_1219100, PFL0930w	904	29	23	23	1	1.08653	1.52533	1.39777	1.15505	1.12436	1.06677	0.988411	1.21574	0.887554	NA	≥ 30.00	≤ 4.52	0.714
X032726	TCMDC-141154	Q9UBG3	C1orf10, CRNN, DRC1, PDRC1, SEP53	108	6	4	4	1	1.05598	1.93961	1.0486	0.769947	0.93184	16.1805	0.952577	0.668105	0.818792	1.04	≥ 30.00	≤ 4.52	0.688
X032726	TCMDC-141154	Q8I6Z5	PF3D7_1323500	53	2	2	2	1	1.29063	1.22964	1.22975	1.06545	0.985564	0.940622	1.01574	1.17351	0.821117	NA	≥ 30.00	≤ 4.52	0.931
X032726	TCMDC-141154	Q8I6Z1	PF3D7_0731600	70	5	2	2	1	1.0675	1.03339	0.942234	0.83586	0.840651	0.741078	0.711934	0.721405	0.772559	1	≥ 30.00	≤ 4.52	1.047
X032726	TCMDC-141154	Q8IHT3	PF11_0445, PF3D7_1143300	88	2	2	2	1	1.1248	1.13893	1.20343	0.896118	0.870266	0.842948	0.721269	0.698125	0.846608	1	≥ 30.00	≤ 4.52	0.907
X032726	TCMDC-141154	Q8IHT4	PF11_0443, PF3D7_1143200	113	5	2	2	1	1.2251	1.49404	1.29356	1.44713	1.64914	1.03669	1.06692	1.25938	1.0894	NA	≥ 30.00	≤ 4.52	0.798
X032726	TCMDC-141154	Q8IE41	PF3D7_1328000	879	30	16	18	1	0.998573	0.802709	0.842477	0.834479	0.990106	0.987622	1.12004	1.06815	1.06773	1	≥ 30.00	≤ 4.52	1.215
X032726	TCMDC-141154	O97313	MAL3P7.35, PFC1020c	672	18	14	14	1	1.01743	1.93093	1.62327	1.39707	1.57055	1.33808	1.14756	1.09536	1.11726	NA	≥ 30.00	≤ 4.52	0.568
X032726	TCMDC-141154	P28070	PROS26, PSMB4	61	2	2	2	1	1.10628	1.18277	0.928632	1.00527	0.822681	1.15927	0.774572	0.764847	0.962613	1	≥ 30.00	≤ 4.52	0.998
X032726	TCMDC-141154	C6KTE1	PF3D7_0630600	164	4	2	2	1	0.921094	1.31629	1.17569	1.05809	1.01741	1.05925	0.990624	1.20915	1.0466	0.61	≥ 30.00	≤ 4.52	0.771
X032726	TCMDC-141154	Q8IB24	PF3D7_0818900	1751	65	26	36	1	0.851154	1.01225	0.934704	0.827718	0.872997	0.906506	0.903024	0.980451	0.902948	0.62	≥ 30.00	≤ 4.52	0.951
X032726	TCMDC-141154	A0A146LZZ4	PF3D7_0420600	84	5	2	2	1	0.968806	1.30268	1.06062	0.860816	1.08227	0.91693	0.856513	1.23746	1.05788	NA	≥ 30.00	≤ 4.52	0.833
X032726	TCMDC-141154	Q8II16	PF11_0359, PF3D7_1134800	152	5	3	3	1	1.02197	1.17178	1.23739	0.994979	1.35435	1.48598	1.10286	1.0822	0.798871	NA	≥ 30.00	≤ 4.52	0.839
X032726	TCMDC-141154	Q8IDN9	PF3D7_1345800	809	29	22	23	1	0.950718	1.40932	1.30463	1.16649	1.25228	1.15387	1.20476	1.28617	1.10643	NA	≥ 30.00	≤ 4.52	0.719
X032726	TCMDC-141154	C0H571	PF3D7_0929400	1323	41	25	26	1	0.981855	1.80971	1.54054	1.38252	1.47316	1.22548	1.06952	1.23759	1.17551	NA	≥ 30.00	≤ 4.52	0.592
X032726	TCMDC-141154	Q8I348	PF3D7_0910400	138	5	2	2	1	1.27259	1.34554	1.35304	1.16604	1.39741	1.083	1.09335	1.32088	1.2088	NA	≥ 30.00	≤ 4.52	0.842
X032726	TCMDC-141154	Q00013	DXS552E, EMP55, MPP1	159	6	5	5	1	1.10816	1.09572	1.18861	1.01532	1.03709	1.01311	1.03688	1.08505	0.953088	NA	≥ 30.00	≤ 4.52	0.923
X032726	TCMDC-141154	Q8I2U5	PF3D7_0920800	1505	113	26	77	1	0.972157	1.31909	1.29544	1.25968	1.31416	1.30527	1.25033	1.34415	1.06972	NA	≥ 30.00	≤ 4.52	0.754
X032726	TCMDC-141154	Q8IES0	PF3D7_1304500	171	5	3	3	1	1.1287	1.02107	1.00487	0.772783	0.756362	0.699534	0.713745	0.692653	0.680851	1	≥ 30.00	≤ 4.52	1.051
X032726	TCMDC-141154	Q8I5T4	PF3D7_1211700, PFL0580w	208	7	6	6	1	0.914932	1.04553	0.974449	0.872318	0.833125	0.826385	0.812248	0.87567	0.81558	1	≥ 30.00	≤ 4.52	0.948
X032726	TCMDC-141154	Q8IIB4	PF11_0260, PF3D7_1124900	126	6	3	3	1	1.018	2.31643	2.02702	1.46596	1.74868	1.28125	1.26163	1.25132	1.14447	NA	≥ 30.00	≤ 4.52	0.465
X032726	TCMDC-141154	Q8IK62	PF14_0744, PF3D7_1477300	88	2	2	2	1	1.14966	1.08843	1.29352	0.926277	0.934275	0.972511	1.04817	1.20595	1.02058	NA	≥ 30.00	≤ 4.52	0.902
X032726	TCMDC-141154	P04040	CAT	446	12	7	7	1	1.04466	1.21846	0.943166	0.843747	0.722765	0.706326	0.757411	0.754679	0.921323	1	≥ 30.00	≤ 4.52	0.946
X032726	TCMDC-141154	P50498	MSA2, PFB0300c	159	3	3	3	1	1.02502	0.917784	0.931843	0.692445	0.84716	0.777591	0.744366	1.03954	0.994898	1	≥ 30.00	≤ 4.52	1.095
X032726	TCMDC-141154	Q8I5I3	PF3D7_1223400, PFL1125w	67	2	2	2	1	1.38465	1.79422	1.44466	1.19839	1.33449	1.13623	0.918957	1.10852	1.10508	NA	≥ 30.00	≤ 4.52	0.736
X032726	TCMDC-141154	Q8IL42	PF14_0407, PF3D7_1442900	264	9	8	8	1	1.2131	1.49311	1.35152	1.11738	1.11798	1.05679	0.996071	1.16863	0.928699	NA	≥ 30.00	≤ 4.52	0.778
X032726	TCMDC-141154	Q8II99	PF11_0275, PF3D7_1126500	124	5	2	2	1	1.35015	1.7739	1.69911	1.24779	1.35577	1.33334	1.27235	1.32073	1.29527	NA	≥ 30.00	≤ 4.52	0.677
X032726	TCMDC-141154	Q8II97	PF11_0277, PF3D7_1126700	213	10	7	7	1	1.05136	1.24069	1.1553	1.1088	1.17984	1.19039	1.13548	1.20171	0.998693	NA	≥ 30.00	≤ 4.52	0.856
X032726	TCMDC-141154	Q8IL13	PF14_0437, PF3D7_1445900	51	2	2	2	1	1.04163	1.1586	1.07577	0.948738	1.02635	0.917101	0.972399	0.997764	0.852176	NA	≥ 30.00	≤ 4.52	0.914
X032726	TCMDC-141154	Q8IE02	PF3D7_1332600	77	4	2	2	1	0.980334	0.962899	0.951421	0.718632	0.776051	0.721441	0.695723	0.725305	0.762922	1	≥ 30.00	≤ 4.52	1.034
X032726	TCMDC-141154	Q8I610	PF3D7_1203500, PFL0175c	68	3	3	3	1	1.06332	1.05862	0.954267	1.00002	0.926134	0.914011	0.922802	0.893462	0.888918	1	≥ 30.00	≤ 4.52	1.025
X032726	TCMDC-141154	O96259	PF3D7_0217900, PFB0835c	212	10	6	8	1	0.986634	1.12977	1.07265	0.98342	1.04723	0.978496	0.973572	1.03152	0.890187	NA	≥ 30.00	≤ 4.52	0.902
X032726	TCMDC-141154	C0H4M6	PF3D7_0711500	109	4	2	2	1	1.3283	1.09471	1.2327	1.12404	1.06353	1.00066	0.862779	0.951402	1.12202	NA	≥ 30.00	≤ 4.52	1
X032726	TCMDC-141154	Q8I1U7	PFD0685c	342	11	5	5	1	1.09741	1.42929	1.43368	0.900988	1.13882	1.00585	1.18449	1.33986	1.16518	1	≥ 30.00	≤ 4.52	0.733
X032726	TCMDC-141154	Q8I2M7	PF3D7_0928200	77	2	2	2	1	1.19299	0.947403	0.930987	1.04397	0.847901	0.938049	0.815028	1.07738	0.939113	1	≥ 30.00	≤ 4.52	1.167
X032726	TCMDC-141154	Q8IKZ8	PF14_0453, PF3D7_1447700	128	6	2	2	1	1.14403	1.46158	1.39006	1.26138	1.27322	1.03594	1.12027	1.12539	1.01432	NA	≥ 30.00	≤ 4.52	0.752
X032726	TCMDC-141154	Q8I5G0	PF3D7_1225700, PFL1240c	118	4	2	2	1	1.31681	1.4736	1.59138	1.0912	1.09849	1.11416	0.756307	0.975538	1.07713	NA	≥ 30.00	≤ 4.52	0.756
X032726	TCMDC-141154	Q8IIJ8	PF11_0175, PF3D7_1116800	474	13	11	11	1	1.16173	2.30466	2.19972	1.577	1.71801	1.43547	1.37188	1.50535	1.36666	NA	≥ 30.00	≤ 4.52	0.48
X032726	TCMDC-141154	Q8I426	PF3D7_0507700	132	5	3	3	1	1.3077	1.34045	1.32887	1.20721	1.1411	1.22266	1.28217	0.929102	0.9377	NA	≥ 30.00	≤ 4.52	0.865
X032726	TCMDC-141154	Q8IBL5	PF3D7_0723800	260	12	7	7	1	1.08181	1.09201	1.0976	0.817709	0.885615	0.917847	0.959063	0.901826	0.921626	0.67	≥ 30.00	≤ 4.52	0.951
X032726	TCMDC-141154	Q8I0V3	PF3D7_1232100, PFL1545c	551	15	10	11	1	0.918384	1.83037	1.64215	1.2308	1.22913	1.13733	1.1378	1.31192	1.07565	NA	≥ 30.00	≤ 4.52	0.552
X032726	TCMDC-141154	Q8I3W0	PF3D7_0514800	918	27	17	20	1	1.01355	0.879376	0.893011	0.954316	1.02402	1.0306	1.02415	1.04992	1.0722	1	≥ 30.00	≤ 4.52	1.136
X032726	TCMDC-141154	Q8IIF4	PF11_0220, PF3D7_1121300, TKL-2	952	40	21	26	1	1.05404	0.963744	1.0174	1.29445	1.18809	1.17772	1.23848	1.21011	1.24668	NA	≥ 30.00	≤ 4.52	1.037
X032726	TCMDC-141154	P01857	IGHG1	137	3	3	3	1	1.19728	1.94102	1.07799	1.21813	1.04159	1.66544	1.50431	1.19523	2.53148	1	≥ 30.00	≤ 4.52	0.728
X032726	TCMDC-141154	Q8ILW6	PF14_0127	316	13	6	6	1	1.00003	1.03852	0.984299	1.0799	1.16228	1.05612	1.1585	1.13352	1.05767	NA	≥ 30.00	≤ 4.52	0.989
X032726	TCMDC-141154	Q8I468	PF3D7_0503300	121	3	2	2	1	0.963721	1.98296	1.73705	1.32713	1.41235	1.09905	1.21707	1.09064	1.10027	NA	≥ 30.00	≤ 4.52	0.528
X032726	TCMDC-141154	Q8IJP8	PF10_0144, PF3D7_1014700	203	10	4	4	1	1.32938	1.12223	1.14673	0.918592	0.976193	0.843559	0.906227	1.02443	0.931316	1	≥ 30.00	≤ 4.52	1.027
X032726	TCMDC-141154	Q8IEC3	PF3D7_1319300	80	4	2	2	1	0.98854	1.41239	1.16885	1.13677	1.24758	1.02235	0.974883	1.08709	0.961823	NA	≥ 30.00	≤ 4.52	0.77
X032726	TCMDC-141154	Q7KQJ9	PF3D7_1226600, PFL1285c	196	6	5	5	1	0.881803	1.00531	1.01337	1.05253	0.938386	0.846124	0.874919	0.901702	0.739287	NA	≥ 30.00	≤ 4.52	0.932
X032726	TCMDC-141154	C0H4P4	PF3D7_0726400	126	5	3	3	1	1.30497	1.5103	1.23774	1.15763	0.968726	1.12967	1.02435	1.38517	1.04279	NA	≥ 30.00	≤ 4.52	0.839
X032726	TCMDC-141154	Q02413	CDHF4, DSG1	631	23	11	14	1	1.07487	1.65325	1.24755	0.774653	0.658717	0.673064	0.822963	0.725251	1.14206	1	≥ 30.00	≤ 4.52	0.715
X032726	TCMDC-141154	Q8I713	PF11_0106, PF3D7_1109900	85	3	2	2	1	1.04642	1.94082	1.45755	1.17886	1.85306	1.13557	0.92952	1.00649	0.748373	NA	≥ 30.00	≤ 4.52	0.602
X032726	TCMDC-141154	Q8IBD1	PF3D7_0830500	91	4	2	2	1	1.12813	1.29292	1.15311	1.06143	1.0381	0.980895	0.947898	0.900639	0.837921	NA	≥ 30.00	≤ 4.52	0.87
X032726	TCMDC-141154	C6KSV0	PF3D7_0610400	158	7	2	2	1	0.916913	1.94405	1.78086	1.17397	1.38637	1.11495	0.989275	1.0546	0.949842	NA	≥ 30.00	≤ 4.52	0.515
X032726	TCMDC-141154	C6KSV2	PF3D7_0610700	272	8	3	4	1	1.00628	0.656788	0.706019	0.648407	0.827262	0.713241	0.739343	0.807583	0.882823	1	≥ 30.00	≤ 4.52	1.472
X032726	TCMDC-141154	Q8IIU5	PF11_0069, PF3D7_1105800	63	2	2	2	1	1.29337	1.0056	1.1217	1.26259	0.904537	1.03187	0.807195	0.818553	0.7462	NA	≥ 30.00	≤ 4.52	1.078
X032726	TCMDC-141154	Q8IIU3	PF11_0071, PF3D7_1106000	180	4	4	4	1	1.06479	1.53772	1.42799	1.32723	1.29512	1.09771	1.24071	1.25111	1.07082	NA	≥ 30.00	≤ 4.52	0.696
X032726	TCMDC-141154	Q8IIU8	PF11_0065, PF3D7_1105400	387	12	10	12	1	1.05081	2.27916	1.86655	1.6181	1.86374	1.35378	1.2279	1.097	1.19284	NA	≥ 30.00	≤ 4.52	0.495
X032726	TCMDC-141154	O97320	PF3D7_0320900	263	9	4	5	1	0.928673	1.05805	1.13259	0.805738	0.691625	0.779315	0.725393	0.76661	0.746298	1	≥ 30.00	≤ 4.52	0.88
X032726	TCMDC-141154	Q8I3B4	PF3D7_0903400	122	6	3	3	1	0.980194	0.955089	1.08458	0.944183	0.946744	0.926625	0.807958	0.882	0.950373	1.66	≥ 30.00	≤ 4.52	0.971
X032726	TCMDC-141154	Q8I2B1	PF3D7_0102900	236	8	5	5	1	1.10419	1.12404	1.08524	1.10603	1.04292	1.03524	0.894808	0.999557	1.04151	NA	≥ 30.00	≤ 4.52	0.952
X032726	TCMDC-141154	O96127	PF3D7_0202400, PFB0115w	65	3	2	2	1	1.07018	0.859634	1.03139	0.869083	0.78638	0.771419	0.883506	0.730683	0.887344	1	≥ 30.00	≤ 4.52	1.095
X032726	TCMDC-141154	Q8IJX8	PF10_0063, PF3D7_1006200	339	12	6	10	1	1.21197	1.95394	1.89304	1.24933	1.61426	1.24409	1.13039	1.29486	1.06786	NA	≥ 30.00	≤ 4.52	0.575
X032726	TCMDC-141154	Q8IJX3	PF10_0068, PF3D7_1006800	277	12	7	7	1	0.93497	2.38225	2.07148	1.75944	1.87199	1.50897	1.41907	1.57756	1.31923	NA	≥ 30.00	≤ 4.52	0.434
X032726	TCMDC-141154	Q8IEK3	PF3D7_1311500	446	16	13	15	1	1.18614	1.50474	1.41954	1.12035	1.21373	1.10003	1.07187	1.19419	0.944613	NA	≥ 30.00	≤ 4.52	0.748
X032726	TCMDC-141154	C6KT82	PF3D7_0624600	167	9	5	5	1	1.01492	0.985482	0.973946	0.872291	0.718096	0.751047	0.778116	0.860177	0.868112	1	≥ 30.00	≤ 4.52	1.028
X032726	TCMDC-141154	Q8IHY0	PF11_0396, PF3D7_1138500	249	9	5	5	1	1.27457	1.01345	1.02011	0.720195	0.71636	0.712272	0.751367	0.841357	0.863442	1	≥ 30.00	≤ 4.52	1.119
X032726	TCMDC-141154	Q8IET7	PF3D7_1302800	222	7	5	5	1	1.06757	1.50851	1.33757	0.997422	1.25772	1.05492	0.791887	0.767452	1.45821	NA	≥ 30.00	≤ 4.52	0.726
X032726	TCMDC-141154	Q8ILG6	PF14_0277, PF3D7_1429800	222	7	5	5	1	1.38233	1.40666	1.36544	1.08221	1.17444	1.15364	1.05922	1.26341	1.05388	NA	≥ 30.00	≤ 4.52	0.859
X032726	TCMDC-141154	Q8I4T6	PF3D7_1249800, PFL2390c	114	4	3	3	1	1.17101	1.66603	1.39532	1.12259	1.41785	1.15183	1.08279	1.25912	1.09413	NA	≥ 30.00	≤ 4.52	0.709
X032726	TCMDC-141154	Q8I586	PF3D7_1233600, PFL1620w	367	16	8	8	1	1.29737	1.41903	1.32411	1.12111	1.12629	1.06416	1.04611	1.13054	1.01781	NA	≥ 30.00	≤ 4.52	0.837
X032726	TCMDC-141154	Q9H479	FN3K	258	6	5	6	1	0.991337	0.995162	0.943854	0.907297	1.02927	1.01078	0.97488	1.0646	0.993288	1	≥ 30.00	≤ 4.52	1.027
X032726	TCMDC-141154	Q8IL96	PF14_0350, PF3D7_1437000	97	4	2	2	1	1.35843	1.2634	1.56415	1.05424	1.16117	1.1216	0.89677	1.20993	0.999471	NA	≥ 30.00	≤ 4.52	0.834
X032726	TCMDC-141154	Q8II43	PF11_0331, PF3D7_1132200	516	13	10	10	1	1.03251	1.23721	1.15011	1.02754	1.00711	0.86604	0.932335	0.942285	0.843446	NA	≥ 30.00	≤ 4.52	0.851
X032726	TCMDC-141154	Q8IDK7	PF3D7_1349200	259	8	4	4	1	0.862309	0.95303	0.891498	0.816287	0.741442	0.695817	0.7973	0.721988	0.744621	1	≥ 30.00	≤ 4.52	1.01
X032726	TCMDC-141154	Q8IKB0	PF14_0696, PF3D7_1472800	376	12	7	7	1	1.40367	1.19456	1.44321	1.18531	1.26623	1.23621	1.24853	1.51812	1.06744	NA	≥ 30.00	≤ 4.52	0.911
X032726	TCMDC-141154	Q8I623	PF3D7_1202200, PFL0110c	80	3	2	2	1	1.07753	1.10436	0.954444	1.04264	0.995626	0.879301	0.92782	0.971735	0.980978	NA	≥ 30.00	≤ 4.52	1.009
X032726	TCMDC-141154	Q8I1P3	PF3D7_0419400	387	15	9	9	1	1.23522	1.3401	1.3852	1.2112	1.22721	1.15117	1.117	1.38239	0.970907	NA	≥ 30.00	≤ 4.52	0.82
X032726	TCMDC-141154	Q8IJ60	PF10_0340, PF3D7_1034900	277	10	6	6	1	0.984562	1.07696	0.935622	0.942643	0.76076	0.803273	0.771627	0.776741	0.739883	NA	≥ 30.00	≤ 4.52	0.986
X032726	TCMDC-141154	Q8IBS3	PF3D7_0717700	155	7	3	3	1	0.861996	0.961186	0.875615	0.927875	0.659972	0.688581	0.665915	0.680708	0.734924	1	≥ 30.00	≤ 4.52	1.014
X032726	TCMDC-141154	Q8IBT2	PF3D7_0716800	78	3	2	2	1	0.777051	1.3363	1.19437	0.995563	1.30447	1.24182	1.22021	1.06147	1.21358	NA	≥ 30.00	≤ 4.52	0.702
X032726	TCMDC-141154	Q8IBT7	PF3D7_0716300	327	7	7	7	1	1.29808	1.47101	1.4373	1.14527	1.14391	1.04505	0.958592	1.28139	0.978128	1	≥ 30.00	≤ 4.52	0.79
X032726	TCMDC-141154	Q8IIE7	PF11_0227, PF3D7_1121900	1200	64	19	39	1	0.973358	0.629558	0.660601	0.943716	0.917106	0.976752	0.989089	0.934694	1.00334	1.69	≥ 30.00	≤ 4.52	1.53
X032726	TCMDC-141154	O97250	PF3D7_0307200	244	7	5	5	1	0.983274	2.53064	1.93815	1.68639	1.83006	1.43791	1.2145	1.38681	1.10752	NA	≥ 30.00	≤ 4.52	0.444
X032726	TCMDC-141154	C0H5C2	PF3D7_1317800	85	5	2	2	1	1.10592	2.06528	1.88916	1.51723	1.74587	1.46503	1.24163	1.26561	1.15347	NA	≥ 30.00	≤ 4.52	0.533
X032726	TCMDC-141154	Q8I3R6	PF3D7_0519400	162	5	4	4	1	0.948026	1.35029	1.00182	0.910849	1.38135	0.860608	0.701756	0.764635	0.694939	1	≥ 30.00	≤ 4.52	0.828
X032726	TCMDC-141154	Q8I3R0	PF3D7_0520000	319	9	5	6	1	1.26347	1.67392	1.35301	1.16558	1.17704	0.964952	1.00103	0.934882	0.953636	NA	≥ 30.00	≤ 4.52	0.748
X032726	TCMDC-141154	Q8I272	PF3D7_0107000.1	95	3	3	3	1	1.22754	0.935216	1.06642	0.788896	0.805589	0.853306	0.862356	0.811202	0.852442	1	≥ 30.00	≤ 4.52	1.113
X032726	TCMDC-141154	A0A143ZVM1	PF3D7_0831600	148	4	4	4	1	1.40232	1.4848	1.34957	1.27781	1.35083	1.29423	1.1284	1.36151	1.17619	NA	≥ 30.00	≤ 4.52	0.848
X032726	TCMDC-141154	O97240	PF3D7_0305600	64	2	2	2	1	0.743459	1.04978	0.971795	0.928394	1.13362	0.944651	0.898972	1.04115	0.816842	NA	≥ 30.00	≤ 4.52	0.862
X032726	TCMDC-141154	O97245	PF3D7_0306400	411	12	9	9	1	1.23934	1.22672	1.18133	1.23462	0.93481	0.961317	0.94046	1.07168	0.925498	1	≥ 30.00	≤ 4.52	0.93
X032726	TCMDC-141154	O97247	PF3D7_0306800	344	14	8	8	1	0.962507	1.2604	1.10321	1.07023	0.886615	0.79358	0.781289	0.815913	0.813638	1	≥ 30.00	≤ 4.52	0.83
X032726	TCMDC-141154	O96198	PF3D7_0211800, PFB0525w	359	9	8	9	1	0.857008	0.993992	0.976918	0.994476	0.897802	0.794675	0.868978	0.862323	0.820963	1	≥ 30.00	≤ 4.52	0.942
X032726	TCMDC-141154	O96220	PF3D7_0214000, PFB0635w	288	7	7	7	1	1.06667	1.39083	1.2817	1.10027	1.08014	1.07281	1.05477	1.06866	0.942961	NA	≥ 30.00	≤ 4.52	0.773
X032726	TCMDC-141154	O96221	PF3D7_0214100, PFB0640c, Sec31p	69	3	2	2	1	1.14635	1.24681	1.06452	1.26376	1.21277	1.16738	1.10388	1.16264	1.18743	NA	≥ 30.00	≤ 4.52	0.929
X032726	TCMDC-141154	P48426	PIP4K2A, PIP5K2, PIP5K2A	316	8	6	6	1	0.996344	0.990806	0.958903	1.22197	1.18563	1.31811	1.28637	1.27401	1.23868	NA	≥ 30.00	≤ 4.52	1.024
X032726	TCMDC-141154	P28482	ERK2, MAPK1, PRKM1, PRKM2	284	10	4	4	1	0.966371	0.833255	1.02008	0.972727	1.11724	1.08988	1.12635	1.14048	0.998669	1	≥ 30.00	≤ 4.52	1.061
X032726	TCMDC-141154	Q8IHS5	PF11_0454, PF3D7_1144000	132	3	3	3	1	1.10137	0.872383	0.985244	0.941262	1.00892	0.887955	0.849957	0.93959	0.855286	1.34	≥ 30.00	≤ 4.52	1.131
X032726	TCMDC-141154	Q8IKQ7	PF14_0546, PF3D7_1457300	191	6	4	4	1	0.884846	0.998263	0.952165	0.871038	0.729403	0.707997	0.791101	0.899025	0.767051	1	≥ 30.00	≤ 4.52	0.966
X032726	TCMDC-141154	Q8IEF0	PF3D7_1316500	47	2	2	2	1	1.06843	1.1977	1.19087	1.20333	1.21449	1.05256	1.09375	1.21471	1.26229	NA	≥ 30.00	≤ 4.52	0.866
X032726	TCMDC-141154	Q8I2F2	PF3D7_0936800	153	7	2	3	1	1.08608	1.42123	1.35439	1.05307	0.983124	0.859085	0.839624	1.17333	0.935732	1	≥ 30.00	≤ 4.52	0.752
X032726	TCMDC-141154	C0H4S5	PF3D7_0807000	153	5	4	4	1	1.02011	1.08462	1.171	1.18795	1.24223	1.123	1.07877	1.32097	1.04818	NA	≥ 30.00	≤ 4.52	0.896
X032726	TCMDC-141154	Q8I5B3	PF3D7_1230700, PFL1480w	107	3	3	3	1	1.12686	1.10299	1.00513	1.04514	0.93753	0.862794	1.01058	1.0314	0.915283	NA	≥ 30.00	≤ 4.52	1.009
X032726	TCMDC-141154	Q8I5B2	PF3D7_1230800, PFL1485w	103	5	2	2	1	1.04051	1.13939	0.838192	0.70701	1.163	0.805132	0.789231	0.865539	1.12286	1	≥ 30.00	≤ 4.52	1.032
X032726	TCMDC-141154	P07355	ANX2, ANX2L4, ANXA2, CAL1H, LPC2D	259	7	5	5	1	1.19193	1.801	1.12934	0.957719	0.685541	1.26691	0.882862	0.870032	1.1425	1	≥ 30.00	≤ 4.52	0.748
X032726	TCMDC-141154	A0A143ZX45	PF3D7_0619000.2	41	2	2	2	1	0.8705	1.25749	0.991495	0.973451	0.95493	0.813607	0.873128	0.937119	0.73891	1	≥ 30.00	≤ 4.52	0.832
X032726	TCMDC-141154	Q8IBI3	PF3D7_0727400	111	4	3	4	1	0.97351	1.02289	0.999268	0.918067	0.728557	0.750202	0.705735	0.653344	0.756989	1	≥ 30.00	≤ 4.52	0.976
X032726	TCMDC-141154	Q8IBI0	PF3D7_0727700	1029	43	22	30	1	1.02926	0.356212	0.393673	1.11773	1.05649	1.02929	1.07488	0.959679	1.0796	NA	≥ 30.00	≤ 4.52	2.706
X032726	TCMDC-141154	C6KSQ1	PF3D7_0605300	525	18	9	11	1	0.930116	0.91434	0.864877	0.946274	1.09238	0.999124	1.0697	0.980783	1.00738	NA	≥ 30.00	≤ 4.52	1.085
X032726	TCMDC-141154	Q8I3Z1	PFE0570w	268	15	2	2	1	0.877677	1.15667	1.13307	1.18882	1.04041	1.18981	1.06328	1.08583	0.8656	NA	≥ 30.00	≤ 4.52	0.82
X032726	TCMDC-141154	Q8ILL5	PF14_0228, PF3D7_1423700	370	22	8	9	1	1.27041	1.1129	1.11268	1.01204	1.05971	0.973288	1.0193	1.22787	0.972632	1	≥ 30.00	≤ 4.52	1.02
X032726	TCMDC-141154	Q8ID49	PF3D7_1366000	253	8	4	7	1	1.15021	0.778101	0.837053	0.91424	0.793934	1.02449	1.10764	1.37365	1.56111	1	≥ 30.00	≤ 4.52	1.331
X032726	TCMDC-141154	Q8I534	PF3D7_1238900, PFL1885c	250	11	6	7	1	0.97319	1.04232	1.01151	1.00682	1.11472	1.09625	1.09421	1.01392	1.09172	NA	≥ 30.00	≤ 4.52	0.961
X032726	TCMDC-141154	Q8I535	PF3D7_1238800, PFL1880w	115	5	2	3	1	1.14247	1.25633	0.992191	0.985522	0.913987	0.923483	0.802551	0.802283	0.881543	NA	≥ 30.00	≤ 4.52	0.953
X032726	TCMDC-141154	Q8IAL6	PF3D7_0801800	713	20	13	14	1	1.02395	0.957787	0.9991	0.814835	1.0031	0.906736	0.860478	0.896404	1.08073	1	≥ 30.00	≤ 4.52	1.034
X032726	TCMDC-141154	Q8IEN3	PF3D7_1308200	584	20	13	13	1	1.30579	1.92879	1.79867	1.39802	1.52144	1.38971	1.32416	1.48495	1.27809	NA	≥ 30.00	≤ 4.52	0.619
X032726	TCMDC-141154	Q8IDV1	PF3D7_1338200	185	9	5	5	1	1.04738	2.39612	1.93888	1.64344	1.61919	1.26714	1.2229	1.12834	1.10484	NA	≥ 30.00	≤ 4.52	0.472
X032726	TCMDC-141154	Q8IM16	PF14_0075, PF3D7_1407800	149	6	3	4	1	1.04053	1.17995	1.05597	1.00071	0.966343	0.969549	0.907741	1.02766	0.822673	NA	≥ 30.00	≤ 4.52	0.913
X032726	TCMDC-141154	Q8I1R6	PF3D7_0417200	110	5	3	3	1	1.25225	1.12053	1.20956	1.15148	0.997025	0.905567	0.94729	0.904388	0.839084	1	≥ 30.00	≤ 4.52	0.967
X032726	TCMDC-141154	C6KT50	PFF1025c, pdx1	425	13	10	11	1	0.887848	0.989994	0.932791	0.857894	0.78365	0.711149	0.786018	0.80582	0.825648	1	≥ 30.00	≤ 4.52	0.982
X032726	TCMDC-141154	C6KT56	PF3D7_0621900	157	7	2	2	1	1.01782	1.39266	1.1464	1.2372	0.961616	1.02677	1.13312	1.1844	1.2213	NA	≥ 30.00	≤ 4.52	0.795
X032726	TCMDC-141154	C6KSY0	PF3D7_0613800	233	9	4	4	1	1.18064	1.84122	1.87284	1.38144	1.46817	1.41312	1.30272	1.39874	1.23597	NA	≥ 30.00	≤ 4.52	0.587
X032726	TCMDC-141154	C6KSY6	PF3D7_0614500	106	2	2	2	1	1.1548	2.25212	1.6571	1.47577	1.78477	1.41512	1.21834	1.23601	0.906499	NA	≥ 30.00	≤ 4.52	0.551
X032726	TCMDC-141154	O77375	PF3D7_0318200	268	9	5	5	1	1.14618	1.28383	1.25927	1.02973	1.06747	1.0512	1.0239	1.10242	1.05526	NA	≥ 30.00	≤ 4.52	0.844
X032726	TCMDC-141154	Q8IK09	PF10_0031, PF3D7_1002700	75	3	2	2	1	0.883043	0.903622	0.964214	0.838962	0.873348	0.866591	0.854353	0.93873	0.83234	NA	≥ 30.00	≤ 4.52	1.008
X032726	TCMDC-141154	Q8IK01	PF10_0039, PF3D7_1003600	115	4	2	2	1	1.20168	1.10625	1.19477	0.968853	0.868403	0.798145	0.899748	1.09851	0.90052	1	≥ 30.00	≤ 4.52	0.957
X032726	TCMDC-141154	Q8IK02	PF10_0038, PF3D7_1003500	163	5	4	4	1	1.0183	1.36477	1.40984	1.28285	1.49892	1.25587	1.13754	1.4111	1.33488	NA	≥ 30.00	≤ 4.52	0.727
X032726	TCMDC-141154	Q8I3I5	PF3D7_0528200	152	5	2	2	1	1.32106	1.75881	1.8484	1.54104	1.38691	1.2506	1.20922	1.47706	1.17914	NA	≥ 30.00	≤ 4.52	0.643
X032726	TCMDC-141154	C6KTC7	PF3D7_0629200	286	9	6	6	1	1.09197	1.51984	1.29453	1.10691	1.05435	1.11328	0.926151	1.01757	1.03814	NA	≥ 30.00	≤ 4.52	0.743
X032726	TCMDC-141154	C6KTC1	PF3D7_0628600	109	6	2	2	1	0.964879	1.36165	1.35135	1.11305	1.21597	1.09684	1.14685	1.19995	1.08149	NA	≥ 30.00	≤ 4.52	0.724
X032726	TCMDC-141154	P50250	PFE1050w	606	26	12	13	1	0.923684	1.11523	1.13075	1.12511	1.04459	1.01141	1.02135	1.04303	0.965512	NA	≥ 30.00	≤ 4.52	0.857
X032726	TCMDC-141154	Q8II73	PF11_0301, PF3D7_1129000	224	6	5	5	1	1.10009	1.25791	1.16222	0.969359	0.893398	0.931991	1.02848	0.796803	0.984174	1	≥ 30.00	≤ 4.52	0.868
X032726	TCMDC-141154	Q8II71	PF11_0303, PF3D7_1129200	234	6	4	4	1	1.0324	1.56211	1.47267	1.1889	1.12857	1.00381	1.0482	1.06324	0.934102	NA	≥ 30.00	≤ 4.52	0.67
X032726	TCMDC-141154	Q8IDH2	PF3D7_1352800	65	3	2	2	1	0.918982	1.04216	0.96449	0.855697	0.956914	0.829133	0.885882	0.888621	0.912792	1	≥ 30.00	≤ 4.52	0.956
X032726	TCMDC-141154	Q8IKA6	PF14_0700, PF3D7_1473200	314	14	7	7	1	0.978463	1.47962	1.31249	1.05063	1.07097	0.957229	0.872735	0.965773	0.871625	NA	≥ 30.00	≤ 4.52	0.709
X032726	TCMDC-141154	Q8IKA0	PF14_0706, PF3D7_1473700	265	11	7	7	1	1.01307	1.08183	1.09227	0.983348	0.982688	0.878002	0.903572	0.978452	0.958107	1	≥ 30.00	≤ 4.52	0.926
X032726	TCMDC-141154	Q8IE67	PF3D7_1325100	90	3	2	2	1	1.28092	1.27538	1.47356	1.05776	0.929031	1.05206	0.853566	0.78103	0.895618	NA	≥ 30.00	≤ 4.52	0.83
X032726	TCMDC-141154	Q8I367	PF3D7_0908400	135	6	4	4	1	0.94489	1.16558	1.07373	1.16555	0.846753	0.981864	1.04704	0.969914	0.977877	NA	≥ 30.00	≤ 4.52	0.869
X032726	TCMDC-141154	Q8IEQ1	PF3D7_1306400	360	9	6	6	1	1.23896	1.50826	1.41192	1.17773	1.1583	1.06203	1.05165	1.22115	0.988308	NA	≥ 30.00	≤ 4.52	0.767
X032726	TCMDC-141154	Q8I5R6	PFL0675c	164	5	4	4	1	1.2471	1.25914	1.26936	1.01915	0.988423	1.08583	1.08813	1.22956	1.09097	NA	≥ 30.00	≤ 4.52	0.889
X032726	TCMDC-141154	Q8IBY8	PF3D7_0710200	203	11	6	6	1	1.21614	1.49662	1.36897	1.16596	1.283	1.15044	1.07175	1.34785	1.05573	NA	≥ 30.00	≤ 4.52	0.773
X032726	TCMDC-141154	O96260	PF3D7_0218000, PFB0840w	184	6	4	4	1	1.22267	1.32823	1.15202	0.979116	0.852229	0.930256	0.812139	0.934899	0.796266	NA	≥ 30.00	≤ 4.52	0.896
X032726	TCMDC-141154	Q8I445	PF3D7_0505700	281	9	6	6	1	1.05743	1.81889	1.57143	1.28382	1.28028	1.14078	1.1291	1.38665	1.11732	NA	≥ 30.00	≤ 4.52	0.607
X032726	TCMDC-141154	Q8I0P6	PF3D7_1357000, PF3D7_1357100	1108	48	21	27	1	0.836189	0.99563	0.86095	0.805273	0.725607	0.733174	0.698778	0.68171	0.685025	NA	≥ 30.00	≤ 4.52	0.989
X032726	TCMDC-141154	Q8ILY9	PF14_0104, PF3D7_1410600	268	11	5	6	1	0.901995	0.995269	0.903456	0.844463	0.96691	0.784976	0.840431	0.777961	0.797704	NA	≥ 30.00	≤ 4.52	1.002
X032726	TCMDC-141154	O97231	MAL3P2.9, PFC0200W, RPL44	139	7	4	4	1	0.956094	1.99742	1.52264	1.4386	1.86431	1.15142	1.12687	0.926439	1.07354	NA	≥ 30.00	≤ 4.52	0.556
X032726	TCMDC-141154	Q8I2J3	PF3D7_0932300	165	9	3	3	1	0.858214	1.52098	1.47745	1.29583	1.20893	1.11233	1.05753	1.13208	1.03771	NA	≥ 30.00	≤ 4.52	0.62
X032726	TCMDC-141154	Q8IJM0	PF10_0174, PF3D7_1017900	198	6	5	5	1	1.25596	1.58958	1.41128	1.15223	1.14403	1.0111	1.00671	1.13634	0.96919	NA	≥ 30.00	≤ 4.52	0.752
X032726	TCMDC-141154	C0H4K6	PF3D7_0704600	231	12	8	8	1	1.27478	1.44035	1.35776	1.0401	1.38444	1.14289	1.19034	1.37603	1.12096	NA	≥ 30.00	≤ 4.52	0.813
X032726	TCMDC-141154	C0H5J6	PF3D7_1361100	441	14	10	10	1	1.17061	1.2596	1.19399	1.1705	1.29659	1.20863	1.09725	1.28438	1.03233	NA	≥ 30.00	≤ 4.52	0.885
X032726	TCMDC-141154	C0H5J2	PF3D7_1359600	704	24	14	16	1	0.929875	1.06324	0.919474	1.01969	1.01112	1.04328	1.02296	1.06939	1.01699	NA	≥ 30.00	≤ 4.52	0.973
X032726	TCMDC-141154	Q8IJV7	PF10_0085, PF3D7_1008800	203	6	3	3	1	1.12847	1.64155	1.37609	1.16444	1.21063	1.0684	1.25233	1.13234	1.06642	NA	≥ 30.00	≤ 4.52	0.705
X032726	TCMDC-141154	Q7KQL5	PF10_0084	587	22	7	12	1	1.29425	1.37634	1.37146	1.25619	1.2726	1.17284	1.10933	1.3901	1.16092	NA	≥ 30.00	≤ 4.52	0.835
X032726	TCMDC-141154	C0H4V4	PF3D7_0817700	548	19	9	9	1	1.18691	1.59121	1.4548	1.28621	1.51029	1.27391	1.06735	1.19427	1.08762	NA	≥ 30.00	≤ 4.52	0.718
X032726	TCMDC-141154	Q8I447	PF3D7_0505500	155	6	5	5	1	1.32851	1.12966	1.26413	1.22948	1.09124	0.949245	0.958656	1.02024	0.923486	NA	≥ 30.00	≤ 4.52	0.973
X032726	TCMDC-141154	C0H4V8	PF3D7_0818700	707	24	14	15	1	1.01053	1.11822	1.06717	1.06596	1.17178	1.08258	1.10578	1.1258	1.0616	NA	≥ 30.00	≤ 4.52	0.92
X032726	TCMDC-141154	Q8IJ34	PF10_0366, PF3D7_1037300	310	11	6	6	1	1.38574	1.32908	1.25057	1.19853	1.34102	1.02301	1.00569	1.28216	0.941743	NA	≥ 30.00	≤ 4.52	0.925
X032726	TCMDC-141154	Q8IJ37	PF10_0363, PF3D7_1037100	312	10	6	6	1	1.11651	1.38281	1.3235	1.16276	1.15039	1.06301	1.01516	1.22882	1.18731	NA	≥ 30.00	≤ 4.52	0.782
X032726	TCMDC-141154	Q8I5E3	PF3D7_1227500, PFL1330c, cyc-2	598	19	12	13	1	1.18755	0.942618	0.935228	0.608627	0.975246	0.986652	1.04578	1.13109	1.12186	1	≥ 30.00	≤ 4.52	1.165
X032726	TCMDC-141154	Q8IBQ9	PF3D7_0719300	638	21	15	15	1	1.19981	1.32982	1.27902	1.19025	1.35565	1.30219	1.25435	1.42556	1.23432	NA	≥ 30.00	≤ 4.52	0.843
X032726	TCMDC-141154	Q13228	SBP, SELENBP1	652	17	11	12	1	0.917914	1.13319	1.05568	0.970127	0.853619	0.868397	0.845601	0.84064	0.779974	1	≥ 30.00	≤ 4.52	0.876
X032726	TCMDC-141154	Q8IBJ1	PF3D7_0726500	216	8	5	5	1	1.10546	1.33748	1.24464	0.948387	1.08626	0.956338	0.929683	1.07101	0.989076	1	≥ 30.00	≤ 4.52	0.815
X032726	TCMDC-141154	Q9HA64	FN3KRP	417	14	9	10	1	0.96018	0.646503	0.67537	1.0072	0.989269	0.938598	0.916417	0.958524	1.00849	1	≥ 30.00	≤ 4.52	1.483
X032726	TCMDC-141154	Q9U0K8	PF3D7_0407800	636	23	17	17	1	0.989019	1.3444	1.31301	1.07137	1.20422	1.19743	1.13288	1.1836	1.09406	NA	≥ 30.00	≤ 4.52	0.748
X032726	TCMDC-141154	Q8IIS8	PF11_0087, PF3D7_1107400, Rad51	82	2	2	2	1	0.824827	0.959742	0.928169	0.786648	0.837966	0.79825	0.753669	0.809334	0.716213	1	≥ 30.00	≤ 4.52	0.967
X032726	TCMDC-141154	Q8IIS9	PF11_0086, PF3D7_1107300	317	15	6	6	1	0.939121	0.999703	0.957501	0.769735	0.784847	0.72041	0.744535	0.811324	0.755099	1	≥ 30.00	≤ 4.52	0.991
X032726	TCMDC-141154	Q8I3Y9	PF3D7_0511700	405	13	7	10	1	0.843025	0.83827	0.845106	0.91786	0.935808	1.01323	1.0555	1.01806	1.01522	1	≥ 30.00	≤ 4.52	1.095
X032726	TCMDC-141154	Q8I206	PF3D7_0402000	205	9	6	6	1	0.854702	2.09741	1.84058	1.43961	1.46256	1.35976	1.18991	1.25814	1.27584	NA	≥ 30.00	≤ 4.52	0.471
X032726	TCMDC-141154	Q8I207	PF3D7_0401800	385	13	9	9	1	0.968098	1.66834	1.60676	1.01876	1.09613	1.11406	1.24269	1.41016	1.40425	NA	≥ 30.00	≤ 4.52	0.601
X032726	TCMDC-141154	Q8I202	PF3D7_0402400	123	3	3	3	1	1.14359	1.24247	1.19829	1.05315	1.14022	1.15989	0.976866	1.03903	1.05971	NA	≥ 30.00	≤ 4.52	0.878
X032726	TCMDC-141154	Q8ILQ8	PF14_0186, PF3D7_1419200	169	5	4	4	1	1.25897	1.41611	1.07797	1.12203	1.20335	0.940379	0.795729	1.102	0.923489	NA	≥ 30.00	≤ 4.52	0.906
X032726	TCMDC-141154	P13798	APEH, D3F15S2, D3S48E, DNF15S2	246	10	5	5	1	0.944251	1.02978	0.961057	0.828982	0.820669	0.847897	0.699376	0.736638	0.755432	1	≥ 30.00	≤ 4.52	0.977
X032726	TCMDC-141154	Q8I562	PF3D7_1236100, PFL1745c	111	5	3	3	1	1.08778	0.977807	0.798021	0.773452	0.654306	1.07605	0.679487	0.748808	0.659681	1	≥ 30.00	≤ 4.52	1.176
X032726	TCMDC-141154	P10599	TRDX, TRX, TRX1, TXN	158	4	2	2	1	0.954305	1.22571	0.945341	0.663015	0.564636	1.71209	0.595094	0.526488	0.869625	1	≥ 30.00	≤ 4.52	0.9
X032726	TCMDC-141154	Q8IDE1	PF3D7_1356100	78	2	2	2	1	0.921872	1.00864	0.898815	0.606829	0.746614	0.652106	0.779157	0.774879	0.820525	1	≥ 30.00	≤ 4.52	1.008
X032726	TCMDC-141154	Q8IKT5	PF14_0517	650	19	14	15	1	0.943969	1.19219	1.15412	1.09298	1.00657	0.964215	0.938493	0.97718	0.9128	NA	≥ 30.00	≤ 4.52	0.829
X032726	TCMDC-141154	Q8IHN4	PF11_0506, PF3D7_1149000	1377	41	29	29	1	0.991143	1.24629	1.08295	0.974243	0.947249	0.857263	0.886961	1.06479	0.835712	NA	≥ 30.00	≤ 4.52	0.855
X032726	TCMDC-141154	C0H491	PF3D7_0406500	324	12	4	4	1	1.00941	1.28874	1.43187	1.28754	1.38773	1.16646	1.21256	1.33546	1.17325	NA	≥ 30.00	≤ 4.52	0.739
X032726	TCMDC-141154	C6KST7	PF3D7_0609000	77	4	2	2	1	1.326	1.67638	1.68782	1.19718	1.3454	1.11651	1.1659	1.31802	1.22892	NA	≥ 30.00	≤ 4.52	0.691
X032726	TCMDC-141154	Q8IHS2	Aos1, PF11_0457, PF3D7_1144500	60	2	2	2	1	1.2048	0.964778	1.12404	1.12399	0.902588	1.00839	0.950503	1.09709	1.03236	NA	≥ 30.00	≤ 4.52	1.056
X032726	TCMDC-141154	Q8IBB6	PF3D7_0828500	144	4	3	3	1	0.983748	1.04569	1.04019	1.04828	0.999717	0.900672	0.930164	0.948974	1.04697	NA	≥ 30.00	≤ 4.52	0.951
X032726	TCMDC-141154	Q8IM66	PF14_0025, PF3D7_1402300	168	5	5	5	1	1.1359	1.61622	1.34257	1.20486	1.08345	1.20246	1.03724	1.14019	0.95074	NA	≥ 30.00	≤ 4.52	0.722
X032726	TCMDC-141154	P31944	CASP14	340	13	7	7	1	1.29943	1.29966	1.27711	1.06943	0.73727	1.33056	0.702733	0.692762	1.23024	0.53	≥ 30.00	≤ 4.52	0.892
X032726	TCMDC-141154	O77344	PF3D7_0312400	1258	126	23	74	1	0.969308	0.496729	0.487325	0.59958	0.906368	0.929624	1.02663	0.921116	1.16258	1	≥ 30.00	≤ 4.52	2.001
X032726	TCMDC-141154	O77345	PF3D7_0312300	133	2	2	2	1	0.913345	1.55996	1.44999	1.13769	1.23961	1.12544	0.901995	1.11825	0.917397	NA	≥ 30.00	≤ 4.52	0.636
X032726	TCMDC-141154	Q8I2W3	PF3D7_0919000	578	32	11	24	1	0.962408	0.353762	0.395573	1.03521	0.948624	1.00034	1.04837	0.932158	1.05462	2.19	≥ 30.00	≤ 4.52	2.619
X032726	TCMDC-141154	Q8ILI9	PF14_0254, PF3D7_1427500	122	4	3	4	1	1.07381	1.47193	1.37865	1.44425	1.26747	1.1816	1.34233	1.33812	1.07616	NA	≥ 30.00	≤ 4.52	0.728
X032726	TCMDC-141154	P07384	CANPL1, CAPN1, PIG30	471	15	9	9	1	1.03871	1.10419	0.926484	0.884476	0.772368	0.836362	0.803556	0.795771	0.853496	1	≥ 30.00	≤ 4.52	1.004
X032726	TCMDC-141154	Q13835	PKP1	319	8	7	7	1	1.3524	1.62339	1.19763	0.676909	0.57563	1.02294	0.761814	0.728945	1.15108	1	≥ 30.00	≤ 4.52	0.834
X032726	TCMDC-141154	Q8II27	PF11_0348, PF3D7_1133800	256	10	5	5	1	1.32363	1.16903	1.22831	0.970799	1.0406	0.830196	1.027	1.13799	1.14688	1	≥ 30.00	≤ 4.52	0.969
X032726	TCMDC-141154	Q8II23	PF11_0352, PF3D7_1134100	125	4	3	3	1	0.832535	1.09302	0.954957	0.991574	0.900679	0.860898	0.766373	0.705017	0.850393	1	≥ 30.00	≤ 4.52	0.895
X032726	TCMDC-141154	Q8IDM3	PF3D7_1347500	405	11	7	7	1	0.794919	1.56594	1.33393	1.08206	1.03237	0.866553	0.810281	0.844212	0.820105	NA	≥ 30.00	≤ 4.52	0.619
X032726	TCMDC-141154	P55263	ADK	169	8	5	6	1	0.983207	0.851224	0.768381	1.00148	0.937647	0.958592	0.938899	0.953671	0.968974	NA	≥ 30.00	≤ 4.52	1.225
X032726	TCMDC-141154	C0H4F1	PF3D7_0519700	198	6	5	5	1	1.10171	1.52738	1.19444	1.05282	1.2452	0.954849	0.935738	0.908744	0.804596	NA	≥ 30.00	≤ 4.52	0.772
X032726	TCMDC-141154	Q8I2T2	PF3D7_0922100	148	6	3	3	1	0.978322	1.75348	1.61866	1.2733	1.36521	1.21586	1.16817	1.27007	1.22701	NA	≥ 30.00	≤ 4.52	0.587
X032726	TCMDC-141154	A0A143ZZV5	PF3D7_0804500	64	4	2	2	1	1.03431	1.34915	1.3901	1.05837	1.19305	1.1113	0.96706	1.08283	0.985921	NA	≥ 30.00	≤ 4.52	0.743
X032726	TCMDC-141154	J3KNR0	MARK3, hCG_25498	161	5	4	4	1	1.22438	0.845136	0.858301	1.02818	1.08818	1.15147	1.10093	1.19735	1.15198	NA	≥ 30.00	≤ 4.52	1.306
X032726	TCMDC-141154	Q8IIC0	PF11_0254, PF3D7_1124300	100	3	3	3	1	1.11934	1.39233	1.39963	0.964228	1.16894	1.11229	1.05172	1.03765	1.18158	1	≥ 30.00	≤ 4.52	0.759
X032726	TCMDC-141154	Q9NSY1	BIKE, BMP2K, HRIHFB2017	181	8	3	3	1	0.917731	0.403356	0.409011	0.960509	0.851701	0.940538	1.03678	0.776769	1.08806	1	≥ 30.00	≤ 4.52	2.361
X032726	TCMDC-141154	Q8ILA9	PF14_0336, PF3D7_1435500	229	10	6	7	1	1.06607	1.41393	1.3179	0.968263	0.959324	0.919562	1.11863	1.23567	1.01634	NA	≥ 30.00	≤ 4.52	0.756
X032726	TCMDC-141154	Q8I3L4	PF3D7_0525100	155	8	5	5	1	0.94175	1.17429	0.992083	0.955595	0.812799	0.80203	0.78946	0.742036	0.822158	1	≥ 30.00	≤ 4.52	0.896
X032726	TCMDC-141154	C6KTD3	PF3D7_0629800	319	13	9	9	1	1.03277	2.03086	1.8794	1.53705	1.64957	1.51629	1.45228	1.66098	1.41021	NA	≥ 30.00	≤ 4.52	0.52
X032726	TCMDC-141154	Q8I4V7	PF3D7_1247500, PFL2280w	362	14	8	8	1	0.905199	1.10118	1.06834	1.09776	1.15924	1.09596	1.09304	1.19295	1.04822	NA	≥ 30.00	≤ 4.52	0.878
X032726	TCMDC-141154	Q8ID96	PF3D7_1361000	154	6	2	2	1	1.27004	1.20802	0.987201	1.16196	0.841824	0.887853	0.884969	0.792247	1.1135	1	≥ 30.00	≤ 4.52	1.034
X032726	TCMDC-141154	Q8IJN9	PF10_0153, PF3D7_1015600	386	10	5	5	1	0.875882	1.26397	1.09928	1.05219	0.837487	0.742304	0.782964	0.802486	0.789872	1	≥ 30.00	≤ 4.52	0.794
X032726	TCMDC-141154	Q8IJN3	FIKK-10.1, PF10_0160, PF3D7_1016400	289	10	6	6	1	1.1849	1.19918	1.19551	1.01158	1.16955	1.13714	1.17487	1.28288	1.15989	NA	≥ 30.00	≤ 4.52	0.912
X032726	TCMDC-141154	Q8IE10	PF3D7_1331700	173	7	6	6	1	0.989125	1.18212	1.2068	1.10534	1.05613	1.00084	0.928368	1.07974	0.992574	NA	≥ 30.00	≤ 4.52	0.833
X032726	TCMDC-141154	Q8IE18	PF3D7_1330800	398	14	9	9	1	0.863128	2.04363	1.97475	1.31747	1.45316	1.24578	1.34629	1.48662	1.32193	NA	≥ 30.00	≤ 4.52	0.464
X032726	TCMDC-141154	Q8I608	PF3D7_1203700, PFL0185c	253	10	5	6	1	0.943423	1.23831	1.18833	0.954201	0.989536	0.90937	0.929891	0.950002	0.867774	1	≥ 30.00	≤ 4.52	0.801
X032726	TCMDC-141154	P16157	ANK, ANK1	1049	31	22	23	1	1.11376	1.55231	1.38563	1.19156	1.1087	1.00719	1.05418	1.11611	0.958128	NA	≥ 30.00	≤ 4.52	0.719
X032726	TCMDC-141154	Q8I1V1	PF3D7_0413600	248	7	5	5	1	1.03889	1.60788	1.41184	1.05197	0.993072	0.926974	0.864817	0.978804	0.846508	NA	≥ 30.00	≤ 4.52	0.675
X032726	TCMDC-141154	Q8I1V0	PF3D7_0413700	115	3	2	2	1	0.845835	0.969305	0.982036	0.864146	0.931719	0.774839	0.695941	0.651361	0.728606	1	≥ 30.00	≤ 4.52	0.946
X032726	TCMDC-141154	P11171	E41P, EPB41	484	11	9	9	1	0.999816	2.07146	1.74616	1.43351	1.46545	1.29425	1.19174	1.31879	1.14796	NA	≥ 30.00	≤ 4.52	0.524
X032726	TCMDC-141154	Q8IC06	PF3D7_0708300	592	17	9	12	1	0.920666	0.780377	0.773291	0.921127	0.94108	0.950816	1.03716	0.941918	1.00823	1	≥ 30.00	≤ 4.52	1.236
X032726	TCMDC-141154	Q8IC01	PF3D7_0708800	630	17	12	12	1	0.803217	0.967665	0.87141	0.84642	0.74086	0.693263	0.714807	0.783868	0.701301	1	≥ 30.00	≤ 4.52	0.981
X032726	TCMDC-141154	C0H5D0	PF3D7_1322200	60	2	2	2	1	1.2892	1.29235	1.45993	0.941069	1.03431	1.1607	1.28871	1.40883	1.19115	NA	≥ 30.00	≤ 4.52	0.832
X032726	TCMDC-141154	Q8I0U7	PF3D7_0931800	94	6	2	2	1	0.826609	1.35384	1.02052	1.11039	1.12559	1.05945	0.923584	0.864194	0.836458	NA	≥ 30.00	≤ 4.52	0.769
X032726	TCMDC-141154	Q8I0U8	PF3D7_0930300	1881	61	38	40	1	0.835165	1.00775	0.869871	0.81412	0.676091	0.683812	0.71003	0.734641	0.735748	1	≥ 30.00	≤ 4.52	0.977
X032726	TCMDC-141154	Q8I3T9	PF3D7_0516900	315	14	8	10	1	1.07868	2.48493	1.90603	1.6476	1.69225	1.27382	1.30923	1.16456	1.16296	NA	≥ 30.00	≤ 4.52	0.473
X032726	TCMDC-141154	Q8I3T8	PF3D7_0517000	365	9	6	6	1	1.18851	1.90131	2.15878	1.41991	1.27413	1.22961	1.29377	1.34254	1.30748	NA	≥ 30.00	≤ 4.52	0.539
X032726	TCMDC-141154	Q8I3T5	PF3D7_0517300	393	13	10	11	1	1.16844	2.11156	1.90659	1.54355	1.46017	1.40482	1.3971	1.39389	1.39366	NA	≥ 30.00	≤ 4.52	0.54
X032726	TCMDC-141154	O77390	PF3D7_0316500	91	3	2	2	1	1.13734	1.02354	0.968136	0.614623	0.626623	0.729062	0.876254	0.952425	0.868968	1	≥ 30.00	≤ 4.52	1.073
X032726	TCMDC-141154	Q8I3T1	PF3D7_0517700	138	7	4	4	1	1.07746	1.98241	1.93799	1.57117	1.42102	1.30489	1.16372	1.11753	0.998418	NA	≥ 30.00	≤ 4.52	0.53
X032726	TCMDC-141154	Q8ILV2	PF14_0141, PF3D7_1414300	265	13	7	7	1	0.991006	2.34973	1.93864	1.73341	1.73601	1.36957	1.30966	1.15136	1.268	NA	≥ 30.00	≤ 4.52	0.464
X032726	TCMDC-141154	O00507	DFFRY, USP9Y	67	3	2	2	1	0.810626	0.996235	1.11445	0.872469	0.847482	1.07666	0.954843	1.04718	1.11622	1	≥ 30.00	≤ 4.52	0.858
X032726	TCMDC-141154	Q8IAW0	PF3D7_0812400	377	8	7	7	1	0.940304	1.17676	1.1745	0.94387	0.96611	0.996528	0.944698	1.03506	0.986582	1	≥ 30.00	≤ 4.52	0.825
X032726	TCMDC-141154	Q8IAW5	PF3D7_0813000	117	5	3	3	1	0.970015	0.95041	0.902028	1.00998	1.15471	1.02779	1.11603	1.00131	0.963413	NA	≥ 30.00	≤ 4.52	1.063
X032726	TCMDC-141154	Q8I1N8	PF3D7_0420100	830	32	17	18	1	0.907594	0.89663	0.850085	0.989248	1.13188	0.96896	1.03525	1.08399	1.0555	2.45	≥ 30.00	≤ 4.52	1.092
X032726	TCMDC-141154	Q8IJS7	PF10_0115, PF3D7_1011800	1631	47	32	33	1	1.0027	2.28442	2.05491	1.62355	1.64158	1.39378	1.29973	1.4956	1.24361	NA	≥ 30.00	≤ 4.52	0.462
X032726	TCMDC-141154	Q8I4U7	PF3D7_1248700, PFL2335w	101	4	2	2	1	0.758596	1.00978	0.748835	0.808458	0.925784	0.812733	0.803765	0.850286	0.683328	1	≥ 30.00	≤ 4.52	1
X032726	TCMDC-141154	Q8IDZ9	PF3D7_1332900	194	7	5	5	1	0.864552	1.07635	0.989096	1.13046	0.837369	0.769579	0.896098	0.801665	0.833612	1	≥ 30.00	≤ 4.52	0.903
X032726	TCMDC-141154	Q8IDZ2	PF3D7_1333600	96	6	3	3	1	0.841569	1.29699	1.30552	0.853041	1.02475	1.00373	1.10196	1.02937	1.05742	1	≥ 30.00	≤ 4.52	0.708
X032726	TCMDC-141154	Q76NM6	PF13_0065, vapA	797	22	17	19	1	1.1016	1.16454	1.13767	1.10175	0.999472	0.944691	0.952324	1.05662	0.907809	1	≥ 30.00	≤ 4.52	0.913
X032726	TCMDC-141154	Q8IM73	PF14_0018, PF3D7_1401600	203	5	3	3	1	0.921742	1.13285	0.977227	0.812671	0.817804	0.813575	0.72567	0.779448	0.720946	1	≥ 30.00	≤ 4.52	0.911
X032726	TCMDC-141154	O14976	GAK	175	6	2	2	1	1.33596	0.392763	0.528534	0.764892	0.868429	0.822828	1.0103	0.829364	0.943049	1	≥ 30.00	≤ 4.52	2.536
X032726	TCMDC-141154	C6KSL9	PF3D7_0601900	176	5	4	4	1	1.20601	0.934803	1.10873	0.807426	0.883969	0.687693	0.869311	0.833196	0.794369	1	≥ 30.00	≤ 4.52	1.08
X032726	TCMDC-141154	C6KT34	PF3D7_0619400	823	20	11	11	1	0.904066	1.20789	1.02554	0.955955	0.852339	0.820482	0.799572	0.840479	0.763453	NA	≥ 30.00	≤ 4.52	0.853
X032726	TCMDC-141154	Q8IEQ3	PF3D7_1306200	179	5	4	4	1	1.33906	1.21122	1.11604	1.0467	1.11186	0.817651	0.837871	0.848009	0.92869	1	≥ 30.00	≤ 4.52	1.005
X032726	TCMDC-141154	Q8I492	PF3D7_0500800	1621	54	35	39	1	1.00411	1.50464	1.32885	1.09802	1.08295	0.997481	0.955408	1.10337	0.975022	NA	≥ 30.00	≤ 4.52	0.707
X032726	TCMDC-141154	Q8I2S6	PF3D7_0923000	56	2	2	2	1	1.0701	1.39424	1.16702	1.02523	1.07223	0.99073	1.05091	1.00627	0.903503	NA	≥ 30.00	≤ 4.52	0.808
X032726	TCMDC-141154	Q8IIV1	PF11_0062, PF3D7_1105100	401	15	8	10	1	1.04119	1.93126	1.69389	1.21339	1.5064	1.2269	1.07002	1.17723	1.01348	NA	≥ 30.00	≤ 4.52	0.563
X032726	TCMDC-141154	O77317	PF3D7_0303200	96	4	3	3	1	0.957899	1.04654	0.994036	0.792162	0.868786	0.709804	0.736972	0.777255	0.841412	1	≥ 30.00	≤ 4.52	0.959
X032726	TCMDC-141154	O77310	PF3D7_0302500	572	18	7	7	1	0.949633	1.27947	1.02577	1.03436	1.11434	0.958998	0.860687	0.991535	1.0537	NA	≥ 30.00	≤ 4.52	0.846
X032726	TCMDC-141154	Q8ILN8	PF14_0205, PF3D7_1421200	248	5	5	5	1	1.10178	1.81218	1.8669	1.27833	1.36803	1.27331	1.23146	1.29105	1.29262	NA	≥ 30.00	≤ 4.52	0.571
X032726	TCMDC-141154	Q8I512	PF3D7_1241700, PFL2005w	73	3	2	2	1	0.944063	1.25726	1.02935	0.976318	0.865447	1.00253	0.790553	0.835662	0.837903	1	≥ 30.00	≤ 4.52	0.85
X032726	TCMDC-141154	Q8IB63	PF3D7_0822900	89	2	2	2	1	1.40901	1.3534	1.11011	1.24811	0.800114	1.08115	0.993664	1.11018	0.974275	NA	≥ 30.00	≤ 4.52	0.978
X032726	TCMDC-141154	Q8IB60	PF3D7_0822600, pfsec23	900	25	19	21	1	1.2525	1.27717	1.28136	1.22246	1.35671	1.29001	1.21659	1.45937	1.08391	NA	≥ 30.00	≤ 4.52	0.88
X032726	TCMDC-141154	Q8IDB0	PF3D7_1358800	345	8	8	8	1	0.920522	1.7159	1.56688	1.15343	1.2249	1.042	0.98856	0.944706	0.958473	NA	≥ 30.00	≤ 4.52	0.585
X032726	TCMDC-141154	Q8IDB8	PF3D7_1358700	132	6	4	4	1	1.04402	1.48362	1.26115	1.22012	1.13299	0.914046	1.05254	1.01389	1.10672	NA	≥ 30.00	≤ 4.52	0.745
X032726	TCMDC-141154	Q8IEL1	PF3D7_1310400	245	8	6	6	1	0.903524	1.02247	0.943191	0.944096	1.24672	1.04672	1.00281	1.11712	1.05718	1	≥ 30.00	≤ 4.52	0.968
X032726	TCMDC-141154	Q8I302	PF3D7_0915000	73	2	2	2	1	1.18295	1.07858	0.849889	1.09242	0.842139	0.916453	0.893114	1.05544	0.783508	NA	≥ 30.00	≤ 4.52	1.132
X032726	TCMDC-141154	Q8IAX8	PF3D7_0814200	470	19	10	17	1	1.09022	2.23898	2.0817	1.55829	1.75914	1.28397	1.26495	1.37149	1.22633	NA	≥ 30.00	≤ 4.52	0.484
X032726	TCMDC-141154	Q8I5H7	PF3D7_1224000, PFL1155w	157	3	2	2	1	1.02881	2.4875	2.22738	1.77076	1.70348	1.34484	1.2544	1.36163	1.25576	NA	≥ 30.00	≤ 4.52	0.43
X032726	TCMDC-141154	Q8I5H4	PF3D7_1224300, PFL1170w	666	17	11	12	1	1.00037	2.2148	1.97535	1.53103	1.53437	1.37137	1.21091	1.39797	1.18375	NA	≥ 30.00	≤ 4.52	0.477
X032726	TCMDC-141154	Q8I3K7	PF3D7_0525800	193	6	4	4	1	1.23159	1.09413	1.0576	1.04543	0.971941	1.05306	0.982742	1.15337	0.998262	NA	≥ 30.00	≤ 4.52	1.037
X032726	TCMDC-141154	Q8IAZ3	PF3D7_0815600	82	4	3	3	1	1.11358	1.77838	1.6266	1.13024	1.13298	0.922578	1.0025	0.898635	1.01471	NA	≥ 30.00	≤ 4.52	0.621
X032726	TCMDC-141154	Q8IL88	PF14_0359, PF3D7_1437900	416	10	8	8	1	0.995374	1.18861	1.12285	1.0517	1.08477	1.01301	1.06208	1.19075	1.00889	1	≥ 30.00	≤ 4.52	0.863
X032726	TCMDC-141154	Q8IL80	PF14_0368, PF3D7_1438900, TPx1	191	6	5	5	1	0.904022	1.1365	1.08583	0.957791	0.937955	0.918361	0.847438	0.890348	0.864378	1	≥ 30.00	≤ 4.52	0.857
X032726	TCMDC-141154	Q8II57	PF11_0317, PF3D7_1130700	225	11	5	5	1	1.12102	1.57938	1.34213	0.874535	0.96742	0.953167	0.994545	1.26943	1.15212	NA	≥ 30.00	≤ 4.52	0.726
X032726	TCMDC-141154	Q8IKC8	EXP-2, PF14_0678, PF3D7_1471100	187	8	4	5	1	0.911691	1.13418	1.05714	0.870849	0.809279	0.783327	0.744281	0.735618	0.8386	1	≥ 30.00	≤ 4.52	0.872
X032726	TCMDC-141154	Q8IE43	PF3D7_1328300	81	2	2	2	1	1.23455	1.05448	1.01242	0.946488	0.887419	0.814529	0.7846	0.90997	0.768718	NA	≥ 30.00	≤ 4.52	1.081
X032726	TCMDC-141154	Q8I384	PF3D7_0906500	66	2	2	2	1	1.17567	1.11313	1.1474	1.11816	1.00002	0.897088	0.972759	1.05878	1.11956	0.89	≥ 30.00	≤ 4.52	0.962
X032726	TCMDC-141154	C0H4A6	PF3D7_0415900	88	4	3	3	1	0.76017	1.89836	1.35124	1.39	1.66787	1.15291	0.947305	0.997525	0.84608	NA	≥ 30.00	≤ 4.52	0.542
X032726	TCMDC-141154	Q8IDW1	PF3D7_1337100	674	44	14	34	1	1.03859	0.133189	0.154101	1.09489	0.871808	0.962921	1.01393	0.843674	1.02279	NA	≥ 30.00	≤ 4.52	7.096
X032726	TCMDC-141154	Q8IDW0	PF3D7_1337200	146	6	3	3	1	1.28931	1.17073	1.04814	0.948938	0.955152	0.959569	1.02411	0.935073	1.08683	NA	≥ 30.00	≤ 4.52	1.032
X032726	TCMDC-141154	Q7K6B1	PF3D7_0817500	351	12	8	11	1	1.09736	0.746376	0.817533	0.691454	0.774468	0.746621	0.805336	0.903267	0.83753	1	≥ 30.00	≤ 4.52	1.341
X032726	TCMDC-141154	Q8I463	PF3D7_0503800	99	6	2	2	1	0.883571	1.78139	1.60605	1.43088	1.65609	1.10903	0.938959	1.22971	1.01703	NA	≥ 30.00	≤ 4.52	0.556
X032726	TCMDC-141154	Q6LFH8	OAT, PFF0435w	721	19	13	16	1	0.8496	1.05251	0.93599	0.950685	0.687108	0.712668	0.695567	0.652358	0.710889	1	≥ 30.00	≤ 4.52	0.93
X032726	TCMDC-141154	Q8ICR0	CDPK2, CPK2, MAL6P1.108, PFF0520w	1047	54	24	41	1	0.930629	0.551733	0.616296	1.05993	0.938951	1.00714	1.07684	1.02771	1.05336	1	≥ 30.00	≤ 4.52	1.653
X032726	TCMDC-141154	Q8IAR7	PF3D7_0807900	129	6	4	4	1	0.933827	0.849815	0.825881	0.76197	0.728006	0.740536	0.774616	0.82607	0.7908	1	≥ 30.00	≤ 4.52	1.154
X032726	TCMDC-141154	Q8IAR6	PF3D7_0807800	63	2	2	2	1	1.09842	1.37711	1.23724	1.00983	0.962484	0.987835	0.947019	1.06828	0.995076	NA	≥ 30.00	≤ 4.52	0.803
X032726	TCMDC-141154	O97256	PF3D7_0308500	100	3	2	2	1	1.17179	1.04879	0.96977	1.00658	0.931535	1.01293	1.03401	0.941408	0.876903	NA	≥ 30.00	≤ 4.52	1.076
X032726	TCMDC-141154	Q8IL02	PF14_0448, PF3D7_1447000	568	18	14	16	1	0.897299	1.69051	1.28337	1.10228	1.19285	1.01567	0.913968	0.911385	0.90423	NA	≥ 30.00	≤ 4.52	0.638
X032726	TCMDC-141154	Q8IL06	PF14_0444	143	5	3	3	1	1.19082	1.2522	1.32557	0.938054	1.02568	1.0754	1.05627	1.17186	0.943253	NA	≥ 30.00	≤ 4.52	0.85
X032726	TCMDC-141154	O96212	PF3D7_0213100, PFB0595w	211	5	3	3	1	0.954324	1.01986	0.970732	0.851645	0.787181	0.808322	0.734809	0.761408	0.867975	1	≥ 30.00	≤ 4.52	0.982
X032726	TCMDC-141154	Q8IJT8	PF10_0104, PF3D7_1010700	166	4	4	4	1	0.974484	1.30002	1.22077	1.05203	1.00634	0.92244	0.954268	1.01719	0.867054	NA	≥ 30.00	≤ 4.52	0.783
X032726	TCMDC-141154	Q8I5X5	PF3D7_1207000, PFL0350c	135	4	3	3	1	1.12697	1.3751	1.07691	0.993899	1.00633	0.956748	0.996578	1.06986	0.930201	2.22	≥ 30.00	≤ 4.52	0.867
X032726	TCMDC-141154	Q8I5C4	PF3D7_1229500, PFL1425w	139	7	3	3	1	0.856725	1.25819	1.09857	0.989212	0.830629	0.826574	0.871502	0.896199	0.777861	1	≥ 30.00	≤ 4.52	0.788
X032726	TCMDC-141154	Q8I5C5	MIF, PF3D7_1229400, PFL1420w	203	5	4	4	1	1.19622	0.842433	0.857474	0.766666	0.981745	0.824532	0.739724	0.947175	0.83488	1	≥ 30.00	≤ 4.52	1.292
X032726	TCMDC-141154	C0H5J5	PF3D7_1360900.1	192	6	3	3	1	1.07599	2.14084	1.84894	1.50975	1.56386	1.29155	1.24495	1.28744	1.12482	NA	≥ 30.00	≤ 4.52	0.52
X032726	TCMDC-141154	Q8IBH7	PF3D7_0728000	357	11	8	8	1	0.8327	0.955092	0.93593	0.86638	0.959379	0.762351	0.786433	0.724536	0.815461	1	≥ 30.00	≤ 4.52	0.969
X032726	TCMDC-141154	Q8IIQ7	PF11_0111, PF3D7_1110400	168	9	2	2	1	1.17391	1.19889	1.00926	0.802733	1.38209	1.02481	0.788397	0.970101	1.10146	0.61	≥ 30.00	≤ 4.52	0.984
X032726	TCMDC-141154	P04080	CST6, CSTB, STFB	100	4	3	3	1	0.961449	5.55049	0.895025	0.618435	0.73173	12.3324	0.802501	0.590076	0.82332	1.4	≥ 30.00	≤ 4.52	0.304
X032726	TCMDC-141154	Q8ILS0	PF14_0174, PF3D7_1417500	70	3	2	2	1	0.90981	2.2404	1.56374	1.68725	1.75709	1.36886	1.37012	1.27459	1.28484	NA	≥ 30.00	≤ 4.52	0.502
X032726	TCMDC-141154	Q8I542	PF3D7_1238100, PFL1845c	137	6	2	2	1	1.17551	1.04414	1.00836	1.00888	0.811149	0.85435	0.86188	0.905392	0.985345	1	≥ 30.00	≤ 4.52	1.06
X032726	TCMDC-141154	Q8IAM4	PF3D7_0802400	158	6	4	4	1	1.01223	1.05632	1.065	1.15921	1.31872	1.38114	1.16665	1.34012	1.26235	NA	≥ 30.00	≤ 4.52	0.949
X032726	TCMDC-141154	Q8IAM0	PF3D7_0802000	431	15	7	7	1	1.02903	1.46692	1.46784	1.13057	1.20805	1.18383	1.2161	1.33285	1.1829	NA	≥ 30.00	≤ 4.52	0.691
X032726	TCMDC-141154	Q8IDG9	PF3D7_1353100	163	5	4	5	1	1.15849	1.23767	1.11162	0.9619	1.04317	0.964615	0.972655	0.990405	1.04511	1	≥ 30.00	≤ 4.52	0.919
X032726	TCMDC-141154	Q8IKV6	PF14_0495, PF3D7_1452000, PfRON2	733	26	18	18	1	1.0764	1.39437	1.35515	1.17667	1.22243	1.20004	1.1647	1.23206	1.13784	NA	≥ 30.00	≤ 4.52	0.755
X032726	TCMDC-141154	Q8I2Z8	PF3D7_0915400	1176	34	25	26	1	1.1596	1.44294	1.43876	1.31247	1.27758	1.27649	1.18778	1.37887	1.08895	NA	≥ 30.00	≤ 4.52	0.749
X032726	TCMDC-141154	C6KT49	PF3D7_0621100	75	2	2	2	1	1.03108	1.37932	1.17259	1.16694	1.21113	1.06259	1.09157	1.11152	0.875918	NA	≥ 30.00	≤ 4.52	0.796
X032726	TCMDC-141154	C6KSZ7	PF3D7_0615600	92	6	2	2	1	1.35382	1.11964	1.15439	0.887975	1.06882	0.815173	0.735566	1.04692	0.78805	0.66	≥ 30.00	≤ 4.52	1.035
X032726	TCMDC-141154	C6KSZ6	PF3D7_0615500	522	14	11	11	1	1.12335	0.928039	0.946633	0.681014	0.845217	0.953089	1.0008	1.00649	1.06894	1.07	≥ 30.00	≤ 4.52	1.133
X032726	TCMDC-141154	Q8IHU0	PF11_0437, PF3D7_1142500	146	4	4	4	1	1.01707	2.4916	2.3421	1.80862	1.8568	1.55262	1.43235	1.3867	1.28483	NA	≥ 30.00	≤ 4.52	0.417
X032726	TCMDC-141154	P32119	NKEFB, PRDX2, TDPX1	349	11	7	8	1	0.90101	1.06918	1.1249	0.969891	1.0551	0.992667	0.986578	1.07909	0.989755	1	≥ 30.00	≤ 4.52	0.866
X032726	TCMDC-141154	O77367	PF3D7_0319100	43	3	2	2	1	1.2063	1.13312	1.0753	0.88009	1.06654	0.832131	0.936895	1.00535	0.997017	2.04	≥ 30.00	≤ 4.52	0.999
X032726	TCMDC-141154	O77361	PF3D7_0310400	196	7	4	4	1	1.04333	1.08722	0.922337	0.781358	0.848907	0.841029	0.710234	0.758279	0.846254	1	≥ 30.00	≤ 4.52	1.017
X032726	TCMDC-141154	Q8IK15	PF10_0025, PF3D7_1002100	123	5	3	3	1	1.19995	0.909119	1.13753	0.799737	0.800045	0.909283	0.783514	0.882347	1.07668	1	≥ 30.00	≤ 4.52	1.075
X032726	TCMDC-141154	Q8IK12	PF10_0028, PF3D7_1002400.1	266	8	5	5	1	1.05364	2.55996	2.17971	1.85372	1.81996	1.58042	1.55868	1.63058	1.37422	NA	≥ 30.00	≤ 4.52	0.433
X032726	TCMDC-141154	Q8I3F0	PF3D7_0532400	48	3	2	2	1	0.854514	1.60844	1.27046	0.967603	1.01081	1.16189	0.727708	0.702759	1.40882	NA	≥ 30.00	≤ 4.52	0.644
X032726	TCMDC-141154	C6KTB4	PF3D7_0627800	207	8	6	6	1	1.07174	1.22755	1.23711	1.0341	1.12365	1.0949	0.932053	1.06411	1.03502	NA	≥ 30.00	≤ 4.52	0.841
X032726	TCMDC-141154	Q8ID39	MAL13P1.336	169	7	3	3	1	0.933894	0.883094	0.853983	0.671671	0.739267	0.715861	0.765062	0.752009	0.661115	1	≥ 30.00	≤ 4.52	1.113
X032726	TCMDC-141154	Q8ID38	PF3D7_1367000	60	4	2	2	1	0.712955	1.4691	1.43355	0.913031	1.03469	1.39525	1.08301	1.44532	0.936262	NA	≥ 30.00	≤ 4.52	0.59
X032726	TCMDC-141154	Q8IC16	PF3D7_0705400	478	13	9	9	1	1.12851	1.2052	1.17065	1.03365	1.02594	0.956716	0.984249	1.06433	1.01686	1	≥ 30.00	≤ 4.52	0.896
X032726	TCMDC-141154	P16083	NMOR2, NQO2	537	17	10	13	1	1.01442	0.459331	0.490896	1.06081	0.954124	1.0238	1.03201	0.931224	1.03527	NA	≥ 30.00	≤ 4.52	2.12
X032726	TCMDC-141154	Q8II00	PF11_0375, PF3D7_1136400	138	4	2	2	1	1.07431	1.47905	1.40581	1.13733	1.06907	0.940441	0.973519	1.06927	1.11839	NA	≥ 30.00	≤ 4.52	0.719
X032726	TCMDC-141154	O97282	PF3D7_0320300	62	2	2	2	1	0.844801	1.09449	0.912181	0.815403	0.691481	0.692106	0.688035	0.767078	0.687147	NA	≥ 30.00	≤ 4.52	0.919
X032726	TCMDC-141154	O97289	PF3D7_0321500	87	3	2	2	1	1.20558	1.88582	1.48014	1.32072	1.45801	1.51362	1.25265	1.30724	1.39579	NA	≥ 30.00	≤ 4.52	0.655
X032726	TCMDC-141154	Q8IJD4	PF10_0264	318	11	6	6	1	0.924481	0.93868	1.05549	0.897525	0.876561	0.8471	0.852311	0.938134	0.814159	NA	≥ 30.00	≤ 4.52	0.965
X032726	TCMDC-141154	Q8I374	PF3D7_0907700	466	16	8	8	1	1.13587	1.07693	1.1115	1.12851	1.18774	1.16488	1.19463	1.3472	1.28713	NA	≥ 30.00	≤ 4.52	0.976
X032726	TCMDC-141154	Q7K6A0	PF3D7_0934800	924	105	20	74	1	0.940238	0.98891	0.994468	0.952464	1.17437	1.10291	1.12728	1.17367	1.1229	1	≥ 30.00	≤ 4.52	0.978
X032726	TCMDC-141154	Q8I2R8	PF3D7_0923900	93	2	2	2	1	0.985198	1.73043	1.41772	1.56932	1.28791	1.19711	1.06048	1.07503	1.17752	NA	≥ 30.00	≤ 4.52	0.631
X032726	TCMDC-141154	Q8I5S3	PF3D7_1213200, PFL0640w	77	2	2	2	1	1.23229	1.17571	1.05002	0.972765	1.02433	0.901918	0.828418	0.818478	0.978824	NA	≥ 30.00	≤ 4.52	1.003
X032726	TCMDC-141154	A0A143ZZT8	PF3D7_0715300	609	22	13	16	1	1.02567	0.734273	0.730304	1.10903	1.05825	1.05043	1.10969	1.03348	1.09788	NA	≥ 30.00	≤ 4.52	1.383
X032726	TCMDC-141154	Q8I6S4	PF3D7_0804800	58	2	2	2	1	1.19048	1.04715	1.02334	0.933974	0.875453	1.015	0.858288	0.967835	0.847699	1	≥ 30.00	≤ 4.52	1.058
X032726	TCMDC-141154	Q7K6A4	PF3D7_0922200	934	40	16	24	1	0.947807	1.0439	1.07678	1.10436	1.0836	1.02453	1.03816	1.133	1.03468	NA	≥ 30.00	≤ 4.52	0.918
X032726	TCMDC-141154	Q8IIA4	PF11_0270, PF3D7_1126000	539	13	10	10	1	0.92018	1.14752	1.03773	1.01466	1.02965	0.946457	0.894387	0.971125	0.857087	NA	≥ 30.00	≤ 4.52	0.879
X032726	TCMDC-141154	Q8IL57	PF14_0392, PF3D7_1441300	986	34	19	26	1	1.00775	0.475236	0.553175	1.091	1.09786	1.02055	1.12024	0.982262	1.08094	NA	≥ 30.00	≤ 4.52	1.952
X032726	TCMDC-141154	Q8IL56	PF14_0393, PF3D7_1441400	302	8	5	5	1	0.968887	1.53607	1.34989	1.06022	1.13454	1.08201	1.06485	1.0839	0.948959	NA	≥ 30.00	≤ 4.52	0.682
X032726	TCMDC-141154	Q8IKF6	PF14_0649, PF3D7_1468100	310	13	6	6	1	0.884161	1.34208	1.22344	1.15915	1.32762	1.13715	1.0822	1.4201	1.19189	NA	≥ 30.00	≤ 4.52	0.734
X032726	TCMDC-141154	P27105	BND7, EPB72, STOM	453	11	7	8	1	0.990447	1.45799	1.24291	0.67619	0.81945	0.788985	0.760319	1.05075	0.888121	1	≥ 30.00	≤ 4.52	0.737
X032726	TCMDC-141154	C0H4L6	PF3D7_0706500	349	11	8	8	1	1.15404	1.43327	1.33611	1.14287	1.12979	1.13763	1.10319	1.26055	1.09343	NA	≥ 30.00	≤ 4.52	0.778
X032726	TCMDC-141154	C0H4L5	PF3D7_0706400	39	2	2	2	1	1.00219	1.82591	1.51543	1.27798	1.72904	1.06995	0.955289	1.21162	0.873853	NA	≥ 30.00	≤ 4.52	0.599
X032726	TCMDC-141154	Q8I1T4	PF3D7_0415300	390	16	10	10	1	1.08765	1.13921	1.08842	1.1245	1.30296	1.15044	1.09035	1.2206	1.2066	NA	≥ 30.00	≤ 4.52	0.937
X032726	TCMDC-141154	Q8I5F9	PF3D7_1225800, PFL1245w	209	9	4	4	1	0.904959	0.953907	0.875981	1.01846	1.07261	0.943137	0.936206	0.85774	0.913764	NA	≥ 30.00	≤ 4.52	1.041
X032726	TCMDC-141154	Q8IBP8	PF3D7_0720400	60	3	2	2	1	0.911831	1.06076	1.10217	1.07881	0.843435	0.70502	0.789193	0.877616	0.864396	1	≥ 30.00	≤ 4.52	0.884
X032726	TCMDC-141154	Q8III3	PF11_0191, PF3D7_1118500	161	3	3	3	1	1.33481	1.65368	1.54843	1.27223	1.08886	1.27991	1.24567	1.20331	0.973431	NA	≥ 30.00	≤ 4.52	0.729
X032726	TCMDC-141154	Q8III5	PF11_0189, PF3D7_1118300	237	7	6	6	1	1.03589	1.08565	1.08143	1.00116	1.02206	0.933624	0.880739	0.962435	0.87416	NA	≥ 30.00	≤ 4.52	0.939
X032726	TCMDC-141154	Q8III6	PF11_0188, PF3D7_1118200	479	15	8	8	1	0.957575	1.14254	0.991282	0.940372	0.896132	0.832226	0.842481	0.954599	0.831204	NA	≥ 30.00	≤ 4.52	0.917
X032726	TCMDC-141154	P02549	SPTA, SPTA1	3590	98	71	78	1	0.998777	1.76452	1.52655	1.23696	1.23151	1.12671	1.05953	1.36104	1.02297	NA	≥ 30.00	≤ 4.52	0.607
X032726	TCMDC-141154	Q8I0W8	PF3D7_0513600	127	6	3	3	1	1.1169	1.1914	1.03978	0.96101	1.13782	1.01507	0.833132	0.88271	1.11995	NA	≥ 30.00	≤ 4.52	0.949
X032726	TCMDC-141154	O97284	PF3D7_0320500	150	5	4	4	1	0.920205	1.02352	1.14536	1.07002	1.09988	0.940739	1.065	1.16773	1.08608	1	≥ 30.00	≤ 4.52	0.885
X032726	TCMDC-141154	Q8I3V8	PF3D7_0515000	690	20	11	11	1	1.33746	1.14282	1.16766	1.11361	1.22218	1.24449	1.23361	1.37952	1.11956	NA	≥ 30.00	≤ 4.52	1.012
X032726	TCMDC-141154	Q8I4X0	PFL2215w	828	26	12	16	1	1.39923	1.45549	1.43827	1.16528	1.21457	1.20466	1.1263	1.45302	1.01592	NA	≥ 30.00	≤ 4.52	0.829
X032726	TCMDC-141154	P46468	PF07_0047	156	5	5	5	1	1.2099	1.36596	1.27299	1.1887	1.37263	1.12617	1.19985	1.34647	1.22752	NA	≥ 30.00	≤ 4.52	0.837
X032726	TCMDC-141154	Q8ILP6	PF14_0198, PF3D7_1420400	523	19	10	11	1	1.00396	1.17979	1.04648	1.06139	1.06078	1.00581	1.02801	1.08945	0.987434	NA	≥ 30.00	≤ 4.52	0.9
X032726	TCMDC-141154	Q8IJ39	PF10_0361	315	11	6	6	1	1.02674	0.939077	0.838303	0.697501	0.747953	0.76247	0.838934	0.791314	0.957214	1	≥ 30.00	≤ 4.52	1.14
X032726	TCMDC-141154	P04792	HSP27, HSP28, HSPB1	88	3	2	2	1	0.949052	1.50095	1.23343	1.14101	0.599976	3.20514	0.675995	0.633776	0.703799	1	≥ 30.00	≤ 4.52	0.713
X032726	TCMDC-141154	O96153	PF3D7_0205900, PFB0260w	355	14	9	9	1	0.98628	1.47356	1.3935	1.12064	1.11563	1.00721	1.02503	1.16288	0.945954	NA	≥ 30.00	≤ 4.52	0.693
X032726	TCMDC-141154	Q8IJQ1	PF10_0141, PF3D7_1014400	232	10	5	5	1	1.27726	0.990066	1.02331	1.01103	1.18556	1.11304	1.03474	1.2433	1.02747	NA	≥ 30.00	≤ 4.52	1.131
X032726	TCMDC-141154	Q8IKU0	PF14_0511	259	9	3	3	1	1.08129	1.4618	1.50808	1.32586	1.27534	1.3342	1.40036	1.37632	1.16731	NA	≥ 30.00	≤ 4.52	0.701
X032726	TCMDC-141154	Q8IKU9	PF14_0502, PF3D7_1452700	79	2	2	2	1	0.896301	1.16594	0.927788	0.874216	0.987109	0.850339	1.03423	0.753075	0.849206	1	≥ 30.00	≤ 4.52	0.906
X032726	TCMDC-141154	Q7KQK3	PF3D7_1211400, PFL0565w	313	9	6	6	1	1.29165	1.50565	1.49726	1.19609	1.30562	1.11469	1.12142	1.18837	1.03446	NA	≥ 30.00	≤ 4.52	0.763
X032726	TCMDC-141154	Q7KQK0	PF3D7_1223100, PFL1110c, PKAr	1415	162	25	96	1	0.939272	0.997558	0.998981	0.975954	1.08148	1.13488	1.16288	1.24247	1.11153	NA	≥ 30.00	≤ 4.52	0.971
X032726	TCMDC-141154	Q7KQK5	AMA1, PF11_0344, PF3D7_1133400	207	7	5	5	1	1.3017	1.70438	1.52231	1.46344	1.40462	1.34405	1.23387	1.31102	1.20004	NA	≥ 30.00	≤ 4.52	0.713
X032726	TCMDC-141154	C6KT19	PF3D7_0617900	68	2	2	2	1	0.957608	1.87224	1.62979	1.1776	1.25754	1.08761	1.0526	1.22173	1.04422	NA	≥ 30.00	≤ 4.52	0.559
X032726	TCMDC-141154	C6KT18	PF3D7_0617800	79	3	2	3	1	1.37087	1.14671	1.50142	0.817101	0.873465	0.882841	0.995841	0.866211	0.944807	1	≥ 30.00	≤ 4.52	0.895
X032726	TCMDC-141154	Q8IHR4	PF11_0465, PF3D7_1145400, dyn1	196	8	5	5	1	1.07034	1.34096	1.17218	1.06908	1.04249	0.97268	0.943834	1.09182	1.00003	1	≥ 30.00	≤ 4.52	0.824
X032726	TCMDC-141154	Q8IHR5	PF11_0464, PF3D7_1145200	1160	44	26	29	1	0.912831	0.998925	0.965656	1.30522	1.22915	1.19033	1.23051	1.15043	1.18403	NA	≥ 30.00	≤ 4.52	0.974
X032726	TCMDC-141154	Q8IHR6	PF11_0463, PF3D7_1145100	277	8	2	2	1	1.1983	1.41983	1.38393	1.1105	1.25693	1.16636	1.04737	1.3277	1.03223	NA	≥ 30.00	≤ 4.52	0.784
X032726	TCMDC-141154	O77330	PF3D7_0309500	167	6	4	4	1	0.813578	1.14124	1.0378	0.957869	0.933974	1.02675	0.895396	0.960812	0.857789	NA	≥ 30.00	≤ 4.52	0.832
X032726	TCMDC-141154	Q8IL94	PF14_0352, PF3D7_1437200	405	13	9	9	1	0.981103	1.0844	1.13609	1.0577	1.00373	0.940469	0.950976	1.07558	0.917723	NA	≥ 30.00	≤ 4.52	0.892
X032726	TCMDC-141154	Q9TY96	PF3D7_0207500, PFB0335c, SERA-6	83	5	2	2	1	1.29389	1.23423	0.955272	0.824513	0.69952	0.701909	0.733972	0.721057	0.852118	1	≥ 30.00	≤ 4.52	1.048
X032726	TCMDC-141154	Q9TY95	PFB0340c, SERA	799	22	18	18	1	1.02184	1.23134	1.10683	0.966459	0.917877	0.864191	0.84116	0.950252	0.818151	NA	≥ 30.00	≤ 4.52	0.865
X032726	TCMDC-141154	Q9TY99	PF3D7_0202000, PFB0100c	852	27	19	19	1	0.918198	1.10739	0.978197	0.850678	1.62493	1.09648	0.774793	0.923935	1.71904	1	≥ 30.00	≤ 4.52	0.92
X032726	TCMDC-141154	Q8IAK9	PF3D7_0801000	99	5	2	2	1	1.0664	0.990415	0.928273	0.903651	1.01096	0.85985	0.884001	0.949956	0.949528	1	≥ 30.00	≤ 4.52	1.077
X032726	TCMDC-141154	Q8IB48	PF3D7_0821400	122	5	2	2	1	1.23576	1.06182	1.00639	0.760695	0.970142	0.99246	0.792306	0.965075	0.872499	1.84	≥ 30.00	≤ 4.52	1.081
X032726	TCMDC-141154	Q8IKM5	PF14_0579, PF3D7_1460700	280	10	9	9	1	0.878916	2.66095	2.43693	1.89193	1.90008	1.51301	1.36586	1.45278	1.25981	NA	≥ 30.00	≤ 4.52	0.369
X032726	TCMDC-141154	Q8I323	PF3D7_0912900	154	4	4	4	1	1.22819	1.54937	1.39521	1.32316	1.00879	1.04524	1.06712	1.09336	1.03829	NA	≥ 30.00	≤ 4.52	0.757
X032726	TCMDC-141154	P06702	CAGB, CFAG, MRP14, S100A9	199	6	3	4	1	1.20686	1.36318	0.746834	0.660865	0.199654	2.50407	0.271481	0.182928	0.462484	1.01	≥ 30.00	≤ 4.52	1.046
X032726	TCMDC-141154	Q8I5V9	PF3D7_1208900, PFL0445w	207	11	7	7	1	0.978354	1.07534	1.16144	0.907979	0.89903	0.81854	0.899468	1.05229	0.997938	0.59	≥ 30.00	≤ 4.52	0.884
X032726	TCMDC-141154	Q8IHZ8	PF11_0378, PF3D7_1136600	158	5	4	4	1	0.933532	1.08115	1.10559	0.654839	0.912194	0.932039	1.00635	1.08986	1.03128	1.47	≥ 30.00	≤ 4.52	0.884
X032726	TCMDC-141154	A0A143ZXE1	PF3D7_0529400.1	66	4	2	2	1	1.3027	1.1415	1.18126	0.848748	0.874157	0.828746	0.952884	0.869532	0.924659	1	≥ 30.00	≤ 4.52	0.991
X032726	TCMDC-141154	C0H5D7	PF3D7_1326400	140	6	4	4	1	1.04676	1.29895	1.28827	0.979244	1.07562	0.996181	1.00168	1.02893	1.132	NA	≥ 30.00	≤ 4.52	0.791
X032726	TCMDC-141154	Q8I3M5	PF3D7_0524000	645	17	14	15	1	1.16911	1.29589	1.27327	1.19022	1.17348	1.12221	1.01523	1.26527	1.0149	NA	≥ 30.00	≤ 4.52	0.844
X032726	TCMDC-141154	Q8I4U5	PF3D7_1248900, PFL2345c	448	15	8	8	1	1.1416	1.41988	1.32082	1.13215	1.08609	1.03253	1.03356	1.1343	0.986335	NA	≥ 30.00	≤ 4.52	0.781
X032726	TCMDC-141154	Q8ID85	PF3D7_1362200	400	8	7	7	1	1.07998	1.52618	1.62294	1.34733	1.35958	1.1908	1.20349	1.29303	1.07017	NA	≥ 30.00	≤ 4.52	0.66
X032726	TCMDC-141154	Q8IFP2	PF3D7_0422400	279	11	7	9	1	1.21294	1.7405	1.71207	1.39476	1.31793	1.18921	1.15752	1.17585	1.34882	NA	≥ 30.00	≤ 4.52	0.641
X032726	TCMDC-141154	Q8IAX5	PF3D7_0813900	226	7	5	6	1	0.976049	1.53498	1.44673	1.13662	1.24173	0.984227	1.02707	0.931706	0.937959	NA	≥ 30.00	≤ 4.52	0.663
X032726	TCMDC-141154	P31947	HME1, SFN	100	5	3	3	1	0.987718	2.7191	1.63231	0.890842	0.495154	7.50013	0.579739	0.65825	0.846524	1	≥ 30.00	≤ 4.52	0.457
X032726	TCMDC-141154	Q8I635	PF3D7_1201000, PFL0050c	177	7	5	5	1	0.837641	1.37038	1.33886	0.951039	0.921062	0.892447	0.825617	0.987818	0.8024	NA	≥ 30.00	≤ 4.52	0.678
X032726	TCMDC-141154	P55072	VCP	352	14	7	8	1	0.904582	1.0437	0.996311	0.94581	1.05355	1.0677	0.913995	1.00176	1.08381	1	≥ 30.00	≤ 4.52	0.934
X032726	TCMDC-141154	B9ZSI9	PF3D7_0111400	100	2	2	2	1	0.987315	1.09151	1.31306	1.07502	1.04045	0.877083	0.880995	1.12003	1.02886	NA	≥ 30.00	≤ 4.52	0.826
X032726	TCMDC-141154	Q8I6T2	PF3D7_1345700	426	15	7	7	1	0.848056	1.21549	1.21076	1.21748	1.11004	1.01609	1.00043	1.08009	0.938794	NA	≥ 30.00	≤ 4.52	0.762
X032726	TCMDC-141154	Q8IID2	PF11_0242, PF3D7_1123100	1307	48	33	33	1	0.94933	1.20668	1.19625	0.624166	0.932822	0.972351	1.12159	1.31481	1.09991	2.11	≥ 30.00	≤ 4.52	0.811
X032726	TCMDC-141154	Q8IID5	PF11_0239, PF3D7_1122800	334	7	6	6	1	0.900676	0.905574	0.857141	1.12774	1.14965	1.11071	1.28325	1.08951	1.17279	NA	≥ 30.00	≤ 4.52	1.078
X032726	TCMDC-141154	Q8IC17	PF3D7_0705300	82	4	3	3	1	1.12175	1.24934	1.37994	0.777013	0.870096	0.755213	0.928039	0.981541	1.06273	0.51	≥ 30.00	≤ 4.52	0.807
X032726	TCMDC-141154	Q8I403	PF3D7_0510100	77	4	2	2	1	1.27076	1.09518	1.12959	1.03906	1.01435	1.12567	0.944615	1.11437	1.04477	NA	≥ 30.00	≤ 4.52	1.021
X032726	TCMDC-141154	Q8IBN5	PF3D7_0721600	124	4	2	2	1	1.24112	1.73465	1.85467	1.35739	1.27457	1.23151	1.06651	1.11896	1.05182	NA	≥ 30.00	≤ 4.52	0.624
X032726	TCMDC-141154	Q8IBN1	PF3D7_0722200	304	15	9	9	1	0.956786	1.79839	1.66093	1.21767	1.15887	1.2817	1.01773	1.18913	0.987125	NA	≥ 30.00	≤ 4.52	0.566
X032726	TCMDC-141154	Q8I3U1	PF3D7_0516700	156	9	2	2	1	1.15369	1.02621	1.31813	1.121	1.13077	1.07191	1.14323	1.13252	1.28276	NA	≥ 30.00	≤ 4.52	0.919
X032726	TCMDC-141154	Q8I3U6	PF3D7_0516200	267	7	5	6	1	1.21534	1.35697	1.50162	1.05679	1.28353	1.12763	1.04225	1.0309	1.27964	NA	≥ 30.00	≤ 4.52	0.775
X032726	TCMDC-141154	O77380	PF3D7_0317700	178	7	4	4	1	0.835075	1.90547	1.73823	1.43838	1.56444	1.49559	1.49479	1.65242	1.3794	NA	≥ 30.00	≤ 4.52	0.504
X032726	TCMDC-141154	O77381	PF3D7_0317600	327	8	6	6	1	1.23779	1.78634	1.33112	1.4202	1.37456	1.02489	1.13605	1.08755	1.14133	NA	≥ 30.00	≤ 4.52	0.718
X032726	TCMDC-141154	Q8ILU8	PF14_0146, PF3D7_1414800	103	3	3	3	1	1.277	1.38626	1.48835	0.968011	0.941704	0.958324	1.20168	1.1628	1.11455	NA	≥ 30.00	≤ 4.52	0.792
X032726	TCMDC-141154	Q8IL28	PF14_0421, PF3D7_1444300	200	8	5	5	1	1.25008	1.11607	1.0468	1.1628	0.941655	0.936478	0.951207	0.965368	0.87752	NA	≥ 30.00	≤ 4.52	1.04
X032726	TCMDC-141154	Q8IL22	PF14_0428, PF3D7_1445100	179	8	7	7	1	1.00758	1.34143	1.36148	1.22236	1.15667	1.05401	1.12765	1.05931	1.15611	NA	≥ 30.00	≤ 4.52	0.743
X032726	TCMDC-141154	Q8IJI0	PF10_0217, PF3D7_1022400	164	6	3	3	1	1.12646	1.78352	1.54988	1.21764	1.2478	1.06176	1.10717	1.11922	1.32479	NA	≥ 30.00	≤ 4.52	0.638
X032726	TCMDC-141154	Q8IJI7	PF10_0210, PF3D7_1021600	238	8	6	6	1	1.02588	0.992281	1.09827	0.969123	0.874383	0.863286	0.886277	0.97016	0.863272	1	≥ 30.00	≤ 4.52	0.969
X032726	TCMDC-141154	Q8IJI4	PF10_0213, PF3D7_1021900	276	14	3	3	1	0.96285	1.66166	1.61009	1.31807	1.63502	1.41501	1.29673	1.38041	1.27033	NA	≥ 30.00	≤ 4.52	0.6
X032726	TCMDC-141154	O96236	PF3D7_0215700, PFB0715w	232	7	4	4	1	0.821849	1.18308	1.14884	0.859796	0.938662	0.796748	0.961071	0.942714	0.711275	1	≥ 30.00	≤ 4.52	0.781
X032726	TCMDC-141154	Q8ILX3	PF14_0120, PF3D7_1412100	192	10	4	4	1	1.06415	1.15614	1.17252	1.05543	1.15374	1.15552	1.02303	1.08291	1.00943	NA	≥ 30.00	≤ 4.52	0.886
X032726	TCMDC-141154	Q8IEE5	PF3D7_1317100	293	9	8	9	1	0.969166	1.22078	1.22356	1.08941	1.0668	1.08897	1.03113	1.12415	1.05424	NA	≥ 30.00	≤ 4.52	0.806
X032726	TCMDC-141154	Q8I2G2	PF3D7_0935800	574	21	15	15	1	1.15206	1.82382	1.52609	1.27102	1.37091	1.17744	1.13206	1.31181	1.05004	NA	≥ 30.00	≤ 4.52	0.642
X032726	TCMDC-141154	C0H4R8	PF3D7_0805700	803	39	21	25	1	0.946728	1.09411	1.01084	1.04573	1.13443	1.10128	1.11863	1.20922	0.996026	NA	≥ 30.00	≤ 4.52	0.925
X032726	TCMDC-141154	Q8IIL0	PF11_0162, PF3D7_1115400	132	6	3	4	1	1.05044	1.18573	1.25395	1.05852	1.1919	1.0663	1.03339	1.26851	1.09529	NA	≥ 30.00	≤ 4.52	0.84
X032726	TCMDC-141154	Q8IIL7	PF11_0154, PF3D7_1114500	425	16	10	14	1	1.1133	0.315718	0.395795	1.00568	0.95618	0.977318	1.07356	0.918009	1.18454	NA	≥ 30.00	≤ 4.52	2.97
X032726	TCMDC-141154	Q8IIL5	PF11_0156, PF3D7_1114700	1330	54	27	36	1	0.877424	0.592497	0.593162	1.20206	1.01408	1.11379	1.13463	1.10358	1.19749	NA	≥ 30.00	≤ 4.52	1.583
X032726	TCMDC-141154	C6KT23	PF3D7_0618300	233	9	4	5	1	0.988515	2.44418	2.10478	1.74856	1.87984	1.17467	1.22151	1.06416	1.12246	NA	≥ 30.00	≤ 4.52	0.437
X032726	TCMDC-141154	Q8I485	PF3D7_0501500	84	3	2	2	1	0.962477	1.29119	1.25369	1.22258	1.00584	1.16307	1.10539	0.924745	0.719778	NA	≥ 30.00	≤ 4.52	0.771
X032726	TCMDC-141154	Q8I488	PF3D7_0501200	146	6	4	5	1	1.21537	1.53439	1.48156	1.0534	1.07727	1.06059	1.0473	1.1678	0.945425	NA	≥ 30.00	≤ 4.52	0.735
X032726	TCMDC-141154	Q8IIW2	PF11_0051, PF3D7_1104000	90	4	3	3	1	0.823972	1.18016	0.995776	0.916842	0.984478	0.723682	1.02298	0.951802	0.878244	1	≥ 30.00	≤ 4.52	0.838
X032726	TCMDC-141154	Q8IIW0	PF11_0053, PF3D7_1104200	286	11	6	6	1	1.25115	1.17873	1.19091	1.04132	1.05642	1.52505	0.947575	1.00707	1.00185	2.32	≥ 30.00	≤ 4.52	0.95
X032726	TCMDC-141154	Q8IIW6	PF11_0047, PF3D7_1103600	167	4	3	3	1	1.02638	1.39444	1.16748	1.06232	0.986106	0.997806	1.03702	1.20602	1.13792	NA	≥ 30.00	≤ 4.52	0.791
X032726	TCMDC-141154	Q8IIW4	PF11_0049, PF3D7_1103800	112	4	2	2	1	0.993027	1.21732	1.23855	0.997034	1.16623	1.03496	1.17892	1.11862	0.936597	NA	≥ 30.00	≤ 4.52	0.812
X032726	TCMDC-141154	Q8IIW5	PF11_0048, PF3D7_1103700	385	25	9	15	1	0.842021	1.21382	1.19039	1.06822	1.10907	1.06473	1.19474	1.10998	1.14846	NA	≥ 30.00	≤ 4.52	0.766
X032726	TCMDC-141154	O77306	PF3D7_0302100	488	17	12	12	1	1.05412	1.2434	1.24169	0.701869	0.861994	0.954387	1.02265	1.19041	1.07224	1.23	≥ 30.00	≤ 4.52	0.827
X032726	TCMDC-141154	Q8ILM5	PF14_0218, PF3D7_1422800	115	4	2	2	1	1.0256	1.38298	1.19421	1.01126	1.06852	1.08706	1.07858	1.24099	1.01975	1	≥ 30.00	≤ 4.52	0.786
X032726	TCMDC-141154	Q8ILM7	PF14_0216, PF3D7_1422600	48	2	2	2	1	0.88203	1.09668	1.07625	1.00857	0.989447	0.895346	0.797902	1.11291	0.906967	1	≥ 30.00	≤ 4.52	0.866
X032726	TCMDC-141154	Q8II62	PF11_0312, PF3D7_1130100	159	5	4	4	1	1.14322	1.06142	1.175	0.956268	1.03577	1.09137	0.901556	0.746768	0.975	NA	≥ 30.00	≤ 4.52	0.958
X032726	TCMDC-141154	C0H5A0	PF3D7_1305300	371	19	5	5	1	1.39717	1.35318	1.30082	1.09929	1.36065	1.16988	1.0822	1.40367	1.06701	NA	≥ 30.00	≤ 4.52	0.903
X032726	TCMDC-141154	Q8IJW0	PF10_0081, PF3D7_1008400	409	14	8	8	1	1.12391	1.2706	1.29915	1.10563	1.14095	1.1358	1.12328	1.09203	0.896325	NA	≥ 30.00	≤ 4.52	0.827
X032726	TCMDC-141154	Q8I5Y3	PF3D7_1206200, PFL0310c	437	11	7	7	1	1.2498	1.92087	1.79829	1.4425	1.47097	1.32276	1.172	1.29278	1.00801	NA	≥ 30.00	≤ 4.52	0.605
X032726	TCMDC-141154	Q8I5D5	PF3D7_1228300, PFL1370w	879	26	14	18	1	1.11266	0.371113	0.395395	1.18832	1.12387	1.08342	1.15791	0.949463	1.13471	NA	≥ 30.00	≤ 4.52	2.756
X032726	TCMDC-141154	Q8ILR7	PF14_0177, PF3D7_1417800	515	14	9	9	1	1.12182	1.25292	1.20955	0.972556	1.06833	0.976997	0.970319	1.11108	1.01311	1	≥ 30.00	≤ 4.52	0.862
X032726	TCMDC-141154	Q8IJC6	PF10_0272, PF3D7_1027800	358	9	5	5	1	1.08379	2.64498	2.02997	1.77757	1.88197	1.52511	1.29974	1.37687	1.07533	NA	≥ 30.00	≤ 4.52	0.446
X032726	TCMDC-141154	C0H4M1	PF3D7_0707400	169	6	3	4	1	1.09039	1.31152	1.45589	1.20631	1.19731	1.15851	1.12655	1.24186	1.00205	NA	≥ 30.00	≤ 4.52	0.755
X032726	TCMDC-141154	Q8IDS0	PF3D7_1341900	242	6	5	5	1	1.23217	0.927509	1.01972	0.816105	0.724237	0.741336	0.780727	0.762177	0.890468	1	≥ 30.00	≤ 4.52	1.146
X032726	TCMDC-141154	Q8IIJ9	PF11_0174	352	10	4	4	1	1.1121	1.03374	1.13115	0.970547	0.882571	0.925673	0.893432	0.937273	0.941377	1	≥ 30.00	≤ 4.52	0.976
X032726	TCMDC-141154	O77328	PF3D7_0309200	746	35	15	19	1	1.01844	0.533576	0.581393	1.10267	1.02032	1.07705	1.10853	1.07815	1.11663	NA	≥ 30.00	≤ 4.52	1.81
X032726	TCMDC-141154	O77323	MAL3P3.6, PFC0350c	307	9	7	7	1	1.29419	1.24628	1.25577	1.19448	1.19173	1.06243	0.981866	1.19259	0.980413	NA	≥ 30.00	≤ 4.52	0.917
X032726	TCMDC-141154	Q8I502	PF3D7_1242700, PFL2055w	427	16	9	14	1	1.11751	1.62135	1.55554	1.13669	1.2078	1.03288	1.00247	0.966227	0.898649	NA	≥ 30.00	≤ 4.52	0.667
X032726	TCMDC-141154	P68400	CK2A1, CSNK2A1	671	24	9	17	1	1.03886	1.03505	1.09682	1.10027	1.19087	1.19391	1.17942	1.17681	1.08441	NA	≥ 30.00	≤ 4.52	0.956
X032726	TCMDC-141154	Q8I3J5	PF3D7_0527000	233	8	5	5	1	0.82745	0.962054	0.904254	0.840144	0.756264	0.765661	0.778546	0.846046	0.784665	1	≥ 30.00	≤ 4.52	0.979
X032726	TCMDC-141154	Q8I3J0	PF3D7_0527500	419	12	7	8	1	0.962085	1.19952	1.08079	0.925216	0.962653	0.888669	0.913921	0.947862	0.902916	1	≥ 30.00	≤ 4.52	0.86
X032726	TCMDC-141154	Q6ZLZ9	PF3D7_0903700	309	11	4	4	1	1.07366	1.15759	1.1277	1.01699	1.01796	0.979059	1.0189	1.14314	0.926378	2.47	≥ 30.00	≤ 4.52	0.907
X032726	TCMDC-141154	P53396	ACLY	556	25	11	12	1	1.25635	1.34615	1.30753	1.28572	1.27207	1.24297	1.18027	1.26124	1.08034	NA	≥ 30.00	≤ 4.52	0.85
X032726	TCMDC-141154	O97249	MAL3P2.28, PFC0295C, RPS12	366	9	7	8	1	1.2061	1.00865	1.1124	0.698068	0.740832	0.685841	0.655514	0.727351	0.662553	1	≥ 30.00	≤ 4.52	1.04
X032726	TCMDC-141154	Q8IM10	PF14_0083, PF3D7_1408600	258	7	4	4	1	1.03621	2.18282	1.89896	1.6229	1.76546	1.47234	1.41111	1.328	1.30964	NA	≥ 30.00	≤ 4.52	0.499
X032726	TCMDC-141154	Q06830	PAGA, PAGB, PRDX1, TDPX2	196	5	4	4	1	0.88389	1.10664	0.83218	0.739583	0.740577	1.03115	0.724191	0.712648	0.91492	NA	≥ 30.00	≤ 4.52	0.972
X032726	TCMDC-141154	O77376	PF3D7_0318100	199	6	4	4	1	1.28111	1.40415	1.41777	1.08079	0.950346	0.98764	1.03441	1.07843	0.966895	NA	≥ 30.00	≤ 4.52	0.808
X032726	TCMDC-141154	P67870	CK2N, CSNK2B, G5A	353	16	6	8	1	0.95665	0.895026	1.00407	0.942718	1.07018	1.11151	1.15891	1.13288	1.11512	1	≥ 30.00	≤ 4.52	1.03
X032726	TCMDC-141154	P04083	ANX1, ANXA1, LPC1	316	7	4	4	1	1.14323	4.32163	1.14252	0.760408	0.251261	17.0266	0.688832	0.464417	0.702937	1.64	≥ 30.00	≤ 4.52	0.392
X032726	TCMDC-141154	Q8ILQ7	GST, PF14_0187	272	9	6	7	1	1.04748	0.840634	1.0209	0.615529	0.684282	0.768548	0.894549	0.9389	0.982412	1	≥ 30.00	≤ 4.52	1.1
X032726	TCMDC-141154	C6KST5	PF3D7_0608700	491	14	11	11	1	1.01937	1.30405	1.32492	1.25505	1.16107	1.08606	1.11806	1.20728	1.06606	NA	≥ 30.00	≤ 4.52	0.768
X032726	TCMDC-141154	Q8IIA2	PF11_0272, PF3D7_1126200	353	10	5	5	1	0.9593	1.71296	1.88013	1.26293	1.26768	1.31384	1.1465	1.34418	1.10287	NA	≥ 30.00	≤ 4.52	0.545
X032726	TCMDC-141154	Q8I4V8	FKBP35, PF3D7_1247400, PFL2275c	686	16	13	14	1	0.903215	1.30004	1.27723	1.08828	1.13386	1.1542	1.15979	1.20929	1.00228	NA	≥ 30.00	≤ 4.52	0.738
X032726	TCMDC-141154	Q8IDR5	PF3D7_1342400	583	34	9	17	1	0.815085	1.13415	1.13233	0.938214	0.967772	0.94302	1.04333	1.1157	1.03255	1	≥ 30.00	≤ 4.52	0.801
X032726	TCMDC-141154	Q8IDR9	PF3D7_1342000	372	11	8	10	1	1.07511	1.83691	1.50725	1.3747	1.81362	1.30797	1.04962	1.09672	0.958259	NA	≥ 30.00	≤ 4.52	0.621
X032726	TCMDC-141154	Q8IIK5	PF11_0168, PF3D7_1116000, RON4	320	10	5	5	1	0.899438	1.82844	1.63367	1.43784	1.58716	1.34506	1.45703	1.55938	1.36447	NA	≥ 30.00	≤ 4.52	0.549
X032726	TCMDC-141154	O77395	PF3D7_0316800	225	6	4	4	1	1.11668	1.59919	1.47932	1.22945	1.68524	1.40571	1.027	0.969147	1.6282	NA	≥ 30.00	≤ 4.52	0.688
X032726	TCMDC-141154	Q8I259	PF3D7_0108300	164	10	4	4	1	1.01825	1.24375	1.16589	0.952769	0.915687	0.980897	0.766707	1.05552	1.01997	1	≥ 30.00	≤ 4.52	0.838
X032726	TCMDC-141154	Q8IJS1	PF10_0121, PF3D7_1012400	200	8	4	6	1	0.876349	1.13329	1.13463	0.939322	0.757034	0.697952	0.876318	0.876722	0.951344	1	≥ 30.00	≤ 4.52	0.827
X032726	TCMDC-141154	Q8ILF0	PF14_0294, PF3D7_1431500, PfMAP1	640	19	11	12	1	1.02639	0.987584	0.934399	0.988349	1.1687	1.05918	1.05014	1.0778	1.09213	2.14	≥ 30.00	≤ 4.52	1.054
X032726	TCMDC-141154	Q8IB72	PF3D7_0823800	252	12	6	6	1	1.19749	1.69466	1.54815	1.35268	1.37041	1.16212	1.13978	1.18261	1.02493	NA	≥ 30.00	≤ 4.52	0.678
X032726	TCMDC-141154	Q8I266	PF3D7_0107500	209	7	4	4	1	1.27882	1.33077	1.29358	1.04967	1.23849	1.08453	0.954687	1.23402	0.855369	NA	≥ 30.00	≤ 4.52	0.868
X032726	TCMDC-141154	O96210	PF3D7_0212900, PFB0585w	561	13	10	11	1	1.02045	1.26165	1.33621	1.201	1.2759	1.25954	1.16526	1.28565	1.16446	NA	≥ 30.00	≤ 4.52	0.778
X032726	TCMDC-141154	Q8IJ99	PF10_0299, PF3D7_1030600	810	39	15	23	1	0.908453	0.875056	0.83377	0.938878	0.98602	0.943865	0.967348	0.993221	0.999643	1	≥ 30.00	≤ 4.52	1.117
X032726	TCMDC-141154	Q8I3F1	PF3D7_0532300	188	7	4	5	1	0.977161	0.926368	1.0256	0.810626	0.754559	0.722117	0.762449	0.788628	0.868676	1	≥ 30.00	≤ 4.52	1.013
X032726	TCMDC-141154	C6KTB8	PF3D7_0628200	143	9	5	5	1	1.08974	1.07013	1.10023	1.06937	1.09164	0.985565	1.13769	1.0044	0.99233	1	≥ 30.00	≤ 4.52	0.963
X032726	TCMDC-141154	Q8IJD0	PF10_0268, PF3D7_1027300	441	13	11	11	1	0.952467	1.33294	1.13622	1.003	1.43963	1.02897	0.791776	0.908583	0.788528	1	≥ 30.00	≤ 4.52	0.791
X032726	TCMDC-141154	Q8I574	PF3D7_1234800, PFL1680w	199	8	4	4	1	1.06218	1.11773	1.22193	1.22338	1.06611	0.994995	0.968651	0.996207	0.957799	NA	≥ 30.00	≤ 4.52	0.881
X032726	TCMDC-141154	Q8IAX6	PF3D7_0814000	459	14	9	10	1	1.06965	2.60913	1.81578	1.60297	1.82764	1.33028	1.27384	1.21459	1.02728	NA	≥ 30.00	≤ 4.52	0.468
X032726	TCMDC-141154	O77384	PFC0760c	234	10	4	4	1	1.10139	1.29007	1.23676	1.06545	1.06605	0.904165	0.959281	1.13444	1.00194	1	≥ 30.00	≤ 4.52	0.832
X032726	TCMDC-141154	P11277	SPTB, SPTB1	2893	85	54	62	1	1.0965	1.72139	1.55024	1.22453	1.2332	1.09893	1.0852	1.30951	0.986133	NA	≥ 30.00	≤ 4.52	0.641
X032726	TCMDC-141154	Q8IJR8	PF10_0124, PF3D7_1012700	1605	57	30	35	1	0.938711	1.10451	1.15936	0.906091	1.16771	1.18965	1.18018	1.26754	1.14312	1	≥ 30.00	≤ 4.52	0.856
X032726	TCMDC-141154	Q8I484	PF3D7_0501600	315	10	4	4	1	1.05459	1.25277	0.945086	0.903741	0.904973	0.789363	0.718984	0.893973	0.813733	1	≥ 30.00	≤ 4.52	0.935
X032726	TCMDC-141154	C6KSP3	PF3D7_0604500	258	14	5	5	1	1.01966	0.967678	0.986597	0.991685	0.936975	0.830318	0.89783	0.922578	1.00756	1	≥ 30.00	≤ 4.52	1.033
X032726	TCMDC-141154	Q8I719	PKG, PF14_0346, PF3D7_1436600	1815	85	34	48	1	0.898732	0.818002	0.819715	0.013136	0.014989	0.023069	0.028589	0.029797	0.037077	1	0.12346	6.90847	1.159
X032726	TCMDC-141154	P35030	PRSS3, PRSS4, TRY3, TRY4	111	3	2	2	1	0.807901	0.365695	0.254844	0.252869	0.223891	0.367242	0.253171	0.215996	0.254646	1	0.12346	6.90847	2.913
X032726	TCMDC-141154	P62344	CDPK1, CPK1, PFB0815w	892	31	20	22	1	0.96382	0.79695	0.807532	0.008791	0.016441	0.038387	0.047339	0.122309	0.251785	1	0.12346	6.90847	1.224
X032726	TCMDC-141154	P05164	MPO	62	2	2	2	1	1.27696	0.963005	0.669093	0.306896	0.23196	0.385634	0.454141	0.390046	0.495318	1	0.12346	6.90847	1.395
X032726	TCMDC-141154	Q8I5A6	PF3D7_1231400, PFL1515c	179	5	4	4	1	1.02974	0.668081	0.781888	0.017908	0.014561	0.019355	0.019772	0.01943	0.024809	1	0.12346	6.90847	1.4
X032726	TCMDC-141154	P68871	HBB	526	24	4	7	1	1.00535	0.693994	0.747476	0.514978	0.365107	0.405859	0.443849	0.366473	0.601987	1	0.16	6.79588	1.391
X032726	TCMDC-141154	Q8IDX8	PF3D7_1335100	207	7	3	3	1	0.984915	0.560161	0.662075	0.457696	0.288245	0.378778	0.446752	0.44866	0.564815	1	0.17	6.76955	1.624
X032726	TCMDC-141154	Q8I283	PF3D7_0105800	405	13	9	9	1	0.966549	1.06919	1.1051	0.11126	0.142272	0.159321	0.222703	0.450031	0.666087	1.04	0.21	6.67778	1
X032726	TCMDC-141154	O77385	PF3D7_0317200	637	23	15	16	1	0.90706	1.1086	1.06998	0.158995	0.192527	0.223725	0.286997	0.514379	0.710277	0.82	0.28	6.55284	1
X032726	TCMDC-141154	Q8IE76	PF3D7_1324100	146	7	4	4	1	0.90223	1.01975	0.946682	0.210429	0.346958	0.306164	0.435682	0.59484	0.751574	0.71	0.36	6.4437	1
X032726	TCMDC-141154	Q8IBS5	CDPK4, CPK4, PF07_0072	981	65	17	39	1	0.85507	0.643137	0.661122	0.02375	0.081428	0.15754	0.290392	0.551692	0.751653	0.92	0.42	6.37675	1.422
X032726	TCMDC-141154	P17612	PKACA, PRKACA	117	6	3	3	1	0.98254	0.99094	0.950001	0.0629	0.108475	0.193504	0.321269	0.628601	0.769869	0.97	0.47	6.3279	1.021
X032726	TCMDC-141154	Q8IL41	PF14_0408, PF3D7_1443000	431	16	8	8	1	1.1921	1.13871	1.30908	0.151529	0.18908	0.367675	0.501788	0.907302	0.984896	1.21	1.3	5.88606	1
X032726	TCMDC-141154	P48729	CSNK1A1	235	6	5	5	1	0.820944	0.943178	0.885718	0.097536	0.212726	0.383062	0.509246	0.840029	0.806668	0.8	1.4	5.85387	1
X032726	TCMDC-141154	Q96L94	SNX22	426	14	9	10	1	0.998983	0.974167	1.04392	0.166078	0.323439	0.571055	0.818777	0.966954	1.08222	1.27	3.6	5.4437	1
X032726	TCMDC-141154	Q14C86	GAPEX5, GAPVD1, KIAA1521, RAP6	1686	73	33	45	1	0.910531	0.941041	0.942847	0.128154	0.279448	0.570047	0.842474	0.981483	1.05928	1.37	3.8	5.42022	1.014
X032726	TCMDC-141154	C6S3F7	PF11_0377, PF3D7_1136500.2, PfCK1	1185	86	17	56	1	0.943929	0.839368	0.823958	0.196317	0.469738	0.693513	0.880468	0.918863	0.976141	1.14	5.5	5.25964	1.169
X032726	TCMDC-141154	Q8I2P8	PF3D7_0926100	859	46	16	32	1	0.916384	0.580156	0.528891	0.343105	0.62006	0.705978	0.811274	0.838907	0.961817	0.67	6.8	5.16749	1.728
X032726	TCMDC-141154	Q8I2W4	PF3D7_0918900	859	23	17	17	1	0.939207	1.0707	1.0875	0.349218	0.512474	0.744019	0.902956	1.00354	0.972591	1.08	6.9	5.16115	1
X032726	TCMDC-141154	P17252	PKCA, PRKACA, PRKCA	105	5	4	4	1	1.12641	0.781751	0.700473	0.423309	0.614348	0.773876	0.869234	0.878896	0.883989	0.65	10	5	1.435
X032726	TCMDC-141154	P54760	EPHB4, HTK, MYK1, TYRO11	295	7	6	6	1	1.12721	0.61707	0.643704	0.460329	0.665877	0.795255	0.834275	0.956657	1.05568	0.77	13	4.88606	1.687
X032726	TCMDC-141154	C6KT96	PF3D7_0626000	99	4	4	4	1	0.918467	1.01092	0.981223	0.470237	0.656468	0.745317	0.935673	1.08187	1.02566	0.91	13	4.88606	1
X032726	TCMDC-141154	Q76NM8	PF3D7_1304700	194	7	4	4	1	1.01595	1.01734	0.964062	0.417387	0.827095	0.966279	1.00708	1.10686	0.962645	2.05	19	4.72125	1.017
X032726	TCMDC-141154	Q8I1Q9	PF3D7_0417800	556	25	15	16	1	0.988994	1.03504	0.912772	0.452219	0.873682	0.872359	0.985504	1.02758	1.09168	1.85	21	4.67778	1.021
X032726	TCMDC-141154	Q8I479	PF3D7_0502100	292	9	6	6	1	1.08786	1.00041	1.08415	0.363011	0.905924	1.00947	0.972775	1.33226	1.17827	1	24	4.61979	1.002
X032726	TCMDC-141154	Q9U0I0	PF3D7_0410800	100	3	2	2	1	0.893191	1.24947	1.12345	0.586914	0.812103	0.92322	0.934889	0.999362	1.07977	1	29	4.5376	1
X032727	TCMDC-141154	Q8I1R6	PF3D7_0417200	149	5	3	3	1	1.04085	1.23021	1.06626	1.02759	1.03523	0.840913	0.944379	0.979375	0.949124	NA	≥ 30.00	≤ 4.52	0.889
X032727	TCMDC-141154	P47929	LGALS7, LGALS7B, PIG1	153	4	4	4	1	1.35634	3.69635	0.681	0.737815	1.91287	1.06394	0.805746	0.921232	0.996949	1.09	≥ 30.00	≤ 4.52	0.538
X032727	TCMDC-141154	Q8I5Q6	PF3D7_1215000, PFL0725w, TPx2	124	3	3	3	1	1.37466	1.4422	1.60759	1.71571	1.11677	1.06763	1.3402	1.52237	1.41045	NA	≥ 30.00	≤ 4.52	0.779
X032727	TCMDC-141154	Q8I272	PF3D7_0107000.1	149	4	4	4	1	1.19915	1.46371	1.12084	0.884634	0.826697	0.783407	0.767982	0.875823	0.875866	1	≥ 30.00	≤ 4.52	0.851
X032727	TCMDC-141154	Q8IBV7	PF3D7_0714000	101	4	3	3	1	1.37891	1.98453	1.67613	1.07741	1.21958	0.84975	0.98222	0.926833	0.993905	1	≥ 30.00	≤ 4.52	0.65
X032727	TCMDC-141154	C0H5A0	PF3D7_1305300	458	18	8	8	1	1.03137	1.08813	1.22672	1.01357	0.907271	0.845632	0.952737	1.03416	0.857179	1	≥ 30.00	≤ 4.52	0.878
X032727	TCMDC-141154	Q8I298	PF3D7_0104200	247	6	3	3	1	1.20095	1.14458	1.06514	0.83205	0.822324	1.02396	0.841498	0.836674	0.737301	1	≥ 30.00	≤ 4.52	0.996
X032727	TCMDC-141154	P13798	APEH, D3F15S2, D3S48E, DNF15S2	221	9	4	4	1	0.957714	1.23101	1.2088	0.869986	0.848727	0.757606	0.856535	0.862936	0.865025	1	≥ 30.00	≤ 4.52	0.802
X032727	TCMDC-141154	Q8ILZ6	CDS, PF14_0097, PF3D7_1409900	118	3	2	2	1	1.18297	1.36276	1.08308	0.90213	0.915785	1.09805	0.985057	1.14488	1.01901	NA	≥ 30.00	≤ 4.52	0.893
X032727	TCMDC-141154	Q8ILZ1	PF14_0102, PF3D7_1410400	810	21	11	12	1	1.04651	1.2203	1.12235	0.827857	0.834856	0.824655	0.740001	0.774826	0.824953	1	≥ 30.00	≤ 4.52	0.874
X032727	TCMDC-141154	Q8ILZ2	PF14_0101, PF3D7_1410300	81	4	2	2	1	1.24494	2.74166	2.35435	1.82714	1.61636	1.46934	1.32571	1.50693	1.50996	NA	≥ 30.00	≤ 4.52	0.441
X032727	TCMDC-141154	O97225	PF3D7_0303500	163	5	3	3	1	1.10708	1.5177	1.40686	1.22879	1.1485	1.16511	1.20087	1.18685	1.17325	NA	≥ 30.00	≤ 4.52	0.72
X032727	TCMDC-141154	Q8IL71	PF14_0377, PF3D7_1439800	71	3	3	3	1	1.10062	1.03177	0.997724	0.977008	0.897811	0.896335	0.890387	0.932603	1.04023	NA	≥ 30.00	≤ 4.52	1.035
X032727	TCMDC-141154	Q8IJJ2	PF10_0205, PF3D7_1021100	183	7	6	7	1	0.854938	0.944607	0.969313	0.853793	0.918733	0.761089	0.848488	0.919488	0.825395	1	≥ 30.00	≤ 4.52	0.969
X032727	TCMDC-141154	Q8IJW3	PF10_0078, PF3D7_1008000	382	13	8	8	1	0.923392	1.33712	1.18438	1.1268	1.04264	1.08092	1.09574	1.0966	1.11676	NA	≥ 30.00	≤ 4.52	0.763
X032727	TCMDC-141154	Q8I5Y3	PF3D7_1206200, PFL0310c	589	16	12	12	1	0.966001	1.81734	1.68684	1.25234	1.00632	0.977366	0.99359	1.05419	1.01536	1	≥ 30.00	≤ 4.52	0.561
X032727	TCMDC-141154	Q8I2H3	PF3D7_0934500	289	10	4	4	1	0.847453	1.16999	1.23178	0.846837	0.824338	1.1048	0.990754	0.868495	0.878423	NA	≥ 30.00	≤ 4.52	0.769
X032727	TCMDC-141154	C0H4U0	PF3D7_0811400	214	7	3	3	1	0.882895	1.17639	1.09245	0.825227	0.829383	0.662154	0.936769	0.758926	0.882762	1	≥ 30.00	≤ 4.52	0.83
X032727	TCMDC-141154	C0H4U4	PF3D7_0813300	401	13	8	9	1	1.23872	1.12318	0.920981	0.692525	0.748734	0.667918	0.677757	0.743929	0.709699	1	≥ 30.00	≤ 4.52	1.095
X032727	TCMDC-141154	Q8I5D5	PF3D7_1228300, PFL1370w	675	24	15	17	1	1.11409	0.368727	0.368415	1.06141	1.40826	1.3642	1.18514	1.11233	1.04349	NA	≥ 30.00	≤ 4.52	2.868
X032727	TCMDC-141154	Q8I5D4	PF3D7_1228400, PFL1375w	1055	41	25	29	1	0.892043	1.20269	1.25723	1.26507	1.13901	1.08188	1.1185	1.23218	1.22982	NA	≥ 30.00	≤ 4.52	0.769
X032727	TCMDC-141154	Q8I5D2	ABRA, PFL1385c	681	19	14	14	1	0.955574	1.32327	1.17764	0.842155	0.756361	0.936177	0.856115	0.901353	0.898721	1	≥ 30.00	≤ 4.52	0.782
X032727	TCMDC-141154	O97247	PF3D7_0306800	423	12	9	9	1	1.01916	1.31855	1.18652	0.965043	1.02833	0.772563	0.815967	0.923975	0.908867	1	≥ 30.00	≤ 4.52	0.806
X032727	TCMDC-141154	C0H5I7	PF3D7_1357800	290	10	6	6	1	0.842892	1.22692	1.13076	0.989431	0.919412	0.843886	0.844819	0.871678	0.87262	NA	≥ 30.00	≤ 4.52	0.782
X032727	TCMDC-141154	Q8IIR6	PF11_0099, PF3D7_1108700	149	5	3	3	1	1.22741	1.53395	1.28285	0.988022	0.968498	0.995692	0.911581	0.929879	0.933008	1	≥ 30.00	≤ 4.52	0.791
X032727	TCMDC-141154	Q8IIR9	PF11_0096, PF3D7_1108400	948	125	16	76	1	0.958605	1.3995	1.29787	1.15232	1.07798	1.13186	1.11301	1.13039	1.11256	NA	≥ 30.00	≤ 4.52	0.726
X032727	TCMDC-141154	Q8I3X4	PF3D7_0513300	767	39	13	24	1	0.94892	1.29615	1.23625	1.1922	0.878122	0.929866	0.962499	1.02748	1.12308	1	≥ 30.00	≤ 4.52	0.77
X032727	TCMDC-141154	Q8I3X2	PF3D7_0513500	98	4	3	4	1	1.11311	1.02212	0.904063	0.677621	0.573226	0.964668	0.940957	0.711132	0.776352	1	≥ 30.00	≤ 4.52	1.097
X032727	TCMDC-141154	Q8ILR6	PF14_0178, PF3D7_1418000, UFD1	86	3	3	3	1	1.03071	1.94928	1.2332	1.21494	1.04384	0.893142	0.898834	1.0185	1.00252	1	≥ 30.00	≤ 4.52	0.638
X032727	TCMDC-141154	Q8IL80	PF14_0368, PF3D7_1438900, TPx1	325	9	6	7	1	0.999853	1.35668	1.24826	1.08833	1.01243	0.968317	0.99022	1.12462	1.05687	NA	≥ 30.00	≤ 4.52	0.768
X032727	TCMDC-141154	P11166	GLUT1, SLC2A1	76	2	2	2	1	1.03037	1.16091	1.17591	1.04654	1.00936	0.794931	0.812325	0.873989	0.865497	NA	≥ 30.00	≤ 4.52	0.869
X032727	TCMDC-141154	Q8I433	PF3D7_0506900	150	4	3	3	1	0.953901	1.03905	0.961693	0.743835	0.803088	0.697687	0.676349	0.693193	0.717243	1	≥ 30.00	≤ 4.52	0.977
X032727	TCMDC-141154	Q8IAN7	PF3D7_0803700	143	4	2	2	1	1.05832	2.00985	1.68867	1.62027	1.59101	1.41469	1.2793	1.51313	1.30907	NA	≥ 30.00	≤ 4.52	0.557
X032727	TCMDC-141154	Q8IDF0	PF3D7_1355100	241	8	3	3	1	1.03366	1.28196	1.20618	0.963834	0.971714	1.00407	0.932109	1.04589	0.99741	1	≥ 30.00	≤ 4.52	0.817
X032727	TCMDC-141154	Q8IDF6	Adss, PF13_0287	121	4	3	3	1	1.17578	1.03907	1.01536	0.831895	0.964629	0.777074	0.799181	0.666055	0.792922	1	≥ 30.00	≤ 4.52	1.059
X032727	TCMDC-141154	P00352	ALDC, ALDH1, ALDH1A1, PUMB1	578	18	10	10	1	0.997151	1.03324	1.09707	1.07661	1.06184	1.0045	0.985667	1.01141	1.05923	NA	≥ 30.00	≤ 4.52	0.937
X032727	TCMDC-141154	Q8IM32	PF14_0059, PF3D7_1406200	117	6	3	3	1	1.28057	1.72859	1.36987	1.12668	1.41543	1.23604	1.15424	0.968482	1.0763	NA	≥ 30.00	≤ 4.52	0.736
X032727	TCMDC-141154	Q8IM38	PF14_0053, PF3D7_1405600	216	8	5	6	1	0.865031	0.994304	0.885011	0.714141	0.758707	0.682481	0.691319	0.726228	0.722999	1	≥ 30.00	≤ 4.52	0.992
X032727	TCMDC-141154	Q8I5L6	PF3D7_1219100, PFL0930w	1118	34	22	23	1	1.0198	1.68482	1.5011	1.30974	0.967897	0.944437	1.02261	1.08519	0.994622	1	≥ 30.00	≤ 4.52	0.634
X032727	TCMDC-141154	Q8I6Z1	PF3D7_0731600	108	5	3	3	1	0.906789	1.06252	0.962269	0.68533	0.778984	0.818442	0.658037	0.690259	0.698827	1	≥ 30.00	≤ 4.52	0.942
X032727	TCMDC-141154	Q8IHT8	PF11_0439, PF3D7_1142700	111	3	2	2	1	1.06778	1.14098	1.07631	1.06298	1.03185	0.9221	0.972736	0.850688	0.890843	NA	≥ 30.00	≤ 4.52	0.933
X032727	TCMDC-141154	Q8IHT4	PF11_0443, PF3D7_1143200	198	6	4	4	1	1.08591	1.28794	1.22309	1.13367	1.33693	1.35741	1.15999	1.08593	1.17191	NA	≥ 30.00	≤ 4.52	0.831
X032727	TCMDC-141154	Q8IE43	PF3D7_1328300	109	3	3	3	1	1.03979	1.17149	1.11654	0.986871	0.940124	0.897728	0.939876	0.906614	0.887674	NA	≥ 30.00	≤ 4.52	0.892
X032727	TCMDC-141154	O97313	MAL3P7.35, PFC1020c	599	17	10	10	1	1.08277	2.5901	2.24668	1.65732	1.62595	1.40144	1.20728	1.23045	1.26243	NA	≥ 30.00	≤ 4.52	0.431
X032727	TCMDC-141154	Q8ILJ7	PF14_0246, PF3D7_1426700	63	3	2	2	1	1.01534	1.29974	1.05462	0.949823	1.11011	0.99235	0.948663	0.874832	0.824517	NA	≥ 30.00	≤ 4.52	0.856
X032727	TCMDC-141154	C6KTE1	PF3D7_0630600	396	10	6	6	1	0.975663	1.53237	1.35687	1.19144	1.02558	0.966091	0.963651	1.14249	1.06789	1	≥ 30.00	≤ 4.52	0.684
X032727	TCMDC-141154	Q8IB24	PF3D7_0818900	1838	76	25	44	1	0.957083	1.15193	1.11625	0.901497	0.877709	0.900989	0.916269	1.01423	0.986489	1	≥ 30.00	≤ 4.52	0.863
X032727	TCMDC-141154	A0A146LZZ4	PF3D7_0420600	87	6	3	3	1	0.788241	1.08663	1.13266	0.974112	0.833614	0.878752	0.768308	1.02036	1.00389	1	≥ 30.00	≤ 4.52	0.806
X032727	TCMDC-141154	Q8II16	PF11_0359, PF3D7_1134800	231	5	4	4	1	1.05758	1.29452	1.186	1.08844	0.981186	0.870968	0.906598	0.942683	0.837421	NA	≥ 30.00	≤ 4.52	0.829
X032727	TCMDC-141154	Q8IDN9	PF3D7_1345800	792	29	21	21	1	1.00388	1.48227	1.35572	1.25622	1.21973	1.06272	1.10344	1.14673	1.17407	NA	≥ 30.00	≤ 4.52	0.706
X032727	TCMDC-141154	Q8IDN6	PF3D7_1346100	115	3	3	3	1	1.21125	0.839308	0.985222	0.91545	0.957773	0.875087	0.934186	0.890306	0.790717	1	≥ 30.00	≤ 4.52	1.212
X032727	TCMDC-141154	Q9U0I0	PF3D7_0410800	124	3	2	2	1	1.01686	1.26996	1.30706	0.759634	0.732044	0.71736	0.893435	0.999475	1.005	1	≥ 30.00	≤ 4.52	0.783
X032727	TCMDC-141154	C0H571	PF3D7_0929400	1494	50	29	31	1	0.977076	2.10154	1.80903	1.596	1.2869	1.15163	1.06859	1.30215	1.25205	NA	≥ 30.00	≤ 4.52	0.506
X032727	TCMDC-141154	Q8I348	PF3D7_0910400	288	9	6	6	1	1.22738	1.30991	1.4704	1.56663	1.2141	1.15934	1.13992	1.29528	1.06447	NA	≥ 30.00	≤ 4.52	0.801
X032727	TCMDC-141154	Q8I340	PF3D7_0911200	69	2	2	2	1	1.11913	1.53951	1.01574	0.96756	0.852698	0.810278	0.88812	1.06763	1.00154	NA	≥ 30.00	≤ 4.52	0.829
X032727	TCMDC-141154	C0H4E8	PF3D7_0518300	127	5	3	3	1	0.993534	1.38262	1.21538	0.933758	1.08502	0.977367	0.927531	0.948362	1.0317	1	≥ 30.00	≤ 4.52	0.767
X032727	TCMDC-141154	Q00013	DXS552E, EMP55, MPP1	174	8	6	6	1	1.00006	1.34404	1.28543	1.10449	1.0491	0.931231	1.04982	1.0293	1.04898	NA	≥ 30.00	≤ 4.52	0.761
X032727	TCMDC-141154	Q8I2U5	PF3D7_0920800	1645	122	26	85	1	0.997224	1.45862	1.37007	1.39046	1.22959	1.14837	1.15104	1.22911	1.16975	NA	≥ 30.00	≤ 4.52	0.706
X032727	TCMDC-141154	Q8I5T4	PF3D7_1211700, PFL0580w	216	10	6	7	1	1.06656	1.21145	1.16333	0.965917	0.93753	0.920013	0.965772	0.997373	0.965268	1	≥ 30.00	≤ 4.52	0.87
X032727	TCMDC-141154	Q8I5T3	PFL0590c	254	12	5	5	1	1.05781	1.23176	1.23121	1.10271	0.956857	0.927837	1.01778	1.03071	0.94651	1	≥ 30.00	≤ 4.52	0.835
X032727	TCMDC-141154	Q8I5T2	PF3D7_1212000, PFL0595c	197	5	5	5	1	0.957834	1.05329	1.00214	0.60992	0.767947	0.908173	0.827792	0.758691	0.738362	1	≥ 30.00	≤ 4.52	0.953
X032727	TCMDC-141154	P02549	SPTA, SPTA1	3745	102	73	77	1	0.998299	1.90492	1.72984	1.47843	1.04975	0.984676	1.03629	1.21381	1.15993	1	≥ 30.00	≤ 4.52	0.55
X032727	TCMDC-141154	Q8I2Q0	PF3D7_0925900	277	13	8	10	1	0.798265	0.971674	0.89324	1.1302	0.666489	0.940688	0.799684	0.892771	0.945634	NA	≥ 30.00	≤ 4.52	0.964
X032727	TCMDC-141154	Q8IIB4	PF11_0260, PF3D7_1124900	204	8	6	6	1	1.20386	3.27097	2.7367	1.99812	1.65137	1.15942	1.2181	1.31993	1.14411	NA	≥ 30.00	≤ 4.52	0.367
X032727	TCMDC-141154	Q8IK62	PF14_0744, PF3D7_1477300	114	2	2	2	1	1.22311	1.31918	0.851331	1.02672	0.726266	0.804393	0.850759	0.881995	0.977043	1	≥ 30.00	≤ 4.52	1.024
X032727	TCMDC-141154	P04040	CAT	459	12	7	7	1	0.945641	1.09761	0.785144	0.760011	0.736063	0.760029	0.703193	0.668725	0.697547	1	≥ 30.00	≤ 4.52	1.033
X032727	TCMDC-141154	P50498	MSA2, PFB0300c	140	4	3	3	1	0.887085	1.05665	0.998387	0.865986	0.750015	0.816148	0.831733	0.892641	0.914695	1	≥ 30.00	≤ 4.52	0.918
X032727	TCMDC-141154	Q8IL48	PF14_0401, PF3D7_1442300	249	9	6	6	1	0.937554	1.01039	0.885151	0.778637	0.73112	0.661001	0.750463	0.742594	0.769757	1	≥ 30.00	≤ 4.52	1.022
X032727	TCMDC-141154	Q8IL42	PF14_0407, PF3D7_1442900	279	11	7	7	1	0.997023	1.71291	1.46891	1.19593	1.01058	1.01754	1.01718	1.03827	1.00942	NA	≥ 30.00	≤ 4.52	0.628
X032727	TCMDC-141154	Q8II97	PF11_0277, PF3D7_1126700	118	6	3	3	1	1.06336	1.32847	1.19724	1.09798	1.07096	1.11205	1.1907	1.0761	0.9672	NA	≥ 30.00	≤ 4.52	0.817
X032727	TCMDC-141154	Q8IKG1	PF14_0644	61	3	2	2	1	0.978158	2.0455	1.82481	1.4453	1.49778	1.37644	1.02661	0.924836	0.923689	NA	≥ 30.00	≤ 4.52	0.511
X032727	TCMDC-141154	Q8IE09	PF3D7_1331800	72	3	2	2	1	1.26907	1.88934	1.56823	1.41584	1.11147	1.06801	1.14012	1.16237	1.139	NA	≥ 30.00	≤ 4.52	0.656
X032727	TCMDC-141154	O96259	PF3D7_0217900, PFB0835c	191	8	6	7	1	1.03321	1.31086	1.06981	1.05928	0.893296	0.849548	0.949362	0.956551	0.927732	1	≥ 30.00	≤ 4.52	0.854
X032727	TCMDC-141154	O96258	PF3D7_0217800, PFB0830w	198	4	4	4	1	1.10566	1.95288	1.94172	1.46543	1.30936	1.00957	0.982969	0.913993	1.01061	NA	≥ 30.00	≤ 4.52	0.541
X032727	TCMDC-141154	C0H4M0	PF3D7_0707300	172	5	4	4	1	1.15178	1.08513	0.973391	0.864233	0.815503	0.74191	0.800798	0.92681	0.884108	1	≥ 30.00	≤ 4.52	1.045
X032727	TCMDC-141154	C0H4M1	PF3D7_0707400	212	7	4	5	1	1.06613	1.61359	1.50526	1.31133	1.11141	1.0172	1.10415	1.21699	1.08643	NA	≥ 30.00	≤ 4.52	0.662
X032727	TCMDC-141154	C0H4M6	PF3D7_0711500	132	4	2	2	1	1.09394	1.20693	1.23709	0.826769	0.986275	0.949789	0.911656	0.91768	0.892471	1	≥ 30.00	≤ 4.52	0.857
X032727	TCMDC-141154	Q8IDS0	PF3D7_1341900	226	6	5	5	1	1.31946	1.19799	1.06093	0.803391	0.923769	1.13471	1.00546	0.868789	0.854401	NA	≥ 30.00	≤ 4.52	1.027
X032727	TCMDC-141154	Q8I1U7	PFD0685c	328	11	5	5	1	0.872313	1.6201	1.42378	0.981299	0.839078	0.855981	1.03029	1.09552	1.03036	1	≥ 30.00	≤ 4.52	0.615
X032727	TCMDC-141154	Q8IKZ8	PF14_0453, PF3D7_1447700	129	6	3	3	1	0.904831	1.00017	0.890824	0.740688	0.889782	0.932025	0.847786	0.866607	0.966431	1	≥ 30.00	≤ 4.52	1.007
X032727	TCMDC-141154	Q8I5G0	PF3D7_1225700, PFL1240c	150	5	3	3	1	1.01733	1.65489	1.51329	1.16248	1.07397	0.824028	0.773427	0.854346	1.00822	NA	≥ 30.00	≤ 4.52	0.637
X032727	TCMDC-141154	Q8IBS3	PF3D7_0717700	260	10	8	8	1	0.853156	0.977456	0.906568	0.720901	0.717194	0.662802	0.750616	0.753723	0.762943	1	≥ 30.00	≤ 4.52	0.984
X032727	TCMDC-141154	Q8IIJ9	PF11_0174	280	8	4	4	1	1.00552	1.16555	1.04102	0.977105	0.8733	0.787788	0.884955	0.934031	0.920481	1	≥ 30.00	≤ 4.52	0.909
X032727	TCMDC-141154	Q8IIJ8	PF11_0175, PF3D7_1116800	531	13	10	10	1	1.06742	2.73571	2.35857	1.84181	1.41471	1.25946	1.21582	1.29385	1.29423	NA	≥ 30.00	≤ 4.52	0.406
X032727	TCMDC-141154	Q8IC35	PF3D7_0703500	157	5	4	4	1	1.12075	1.29576	1.15143	1.02304	0.941122	0.950459	0.893833	0.983483	1.04412	1	≥ 30.00	≤ 4.52	0.867
X032727	TCMDC-141154	Q8IBL5	PF3D7_0723800	256	12	9	9	1	0.94786	1.24304	1.12754	0.840737	0.816571	0.875849	0.868608	0.885811	0.903594	1	≥ 30.00	≤ 4.52	0.822
X032727	TCMDC-141154	Q8I0V4	PF3D7_1222300, PFL1070c	1007	27	19	19	1	0.941526	0.997396	0.941116	0.715678	0.76743	0.660846	0.693563	0.743289	0.796349	1	≥ 30.00	≤ 4.52	1.002
X032727	TCMDC-141154	Q8I0V3	PF3D7_1232100, PFL1545c	550	17	10	11	1	0.910775	2.13484	1.7899	1.51555	1.07205	1.17443	1.12706	1.1823	1.16566	NA	≥ 30.00	≤ 4.52	0.487
X032727	TCMDC-141154	Q8I3W0	PF3D7_0514800	866	27	17	18	1	0.961717	1.07247	1.09938	1.05766	1.11452	0.98447	0.989063	1.13375	1.06022	1	≥ 30.00	≤ 4.52	0.903
X032727	TCMDC-141154	Q8ILW6	PF14_0127	297	11	8	8	1	0.871563	1.11942	1.03604	1.1342	1.24438	1.19796	1.09825	1.16221	1.13376	NA	≥ 30.00	≤ 4.52	0.868
X032727	TCMDC-141154	Q8IAV0	PF3D7_0811500	111	3	3	3	1	1.35176	1.34342	1.17432	1.07247	1.03732	0.930821	0.917189	0.921427	0.833663	NA	≥ 30.00	≤ 4.52	0.934
X032727	TCMDC-141154	Q8IAV6	PF3D7_0812100	650	20	12	12	1	1.14325	1.06224	1.18919	0.963476	0.987211	0.860626	0.890258	0.885352	0.780085	1	≥ 30.00	≤ 4.52	0.952
X032727	TCMDC-141154	Q8I468	PF3D7_0503300	198	7	4	4	1	1.15276	2.61739	2.29672	1.77734	1.4032	1.22947	1.21728	1.28249	1.26696	NA	≥ 30.00	≤ 4.52	0.438
X032727	TCMDC-141154	Q8IE85	PF3D7_1323100	188	6	5	5	1	0.918297	2.79791	2.30829	1.94697	1.65493	1.42792	1.25927	1.3327	1.37609	NA	≥ 30.00	≤ 4.52	0.376
X032727	TCMDC-141154	Q8IJP8	PF10_0144, PF3D7_1014700	341	11	7	7	1	1.12674	1.29359	1.16104	0.970144	0.92137	0.818846	0.897187	0.959567	0.893568	1	≥ 30.00	≤ 4.52	0.866
X032727	TCMDC-141154	Q8IKR4	PF14_0538, PF3D7_1456500	195	6	5	5	1	1.02198	1.40411	1.23247	0.97325	0.86986	0.923812	0.955309	0.984717	0.959675	0.62	≥ 30.00	≤ 4.52	0.767
X032727	TCMDC-141154	Q8IKR1	PF14_0541, PF3D7_1456800	346	8	7	7	1	1.07797	0.998827	1.09899	1.0509	0.908813	0.796994	0.915385	0.911964	0.835737	NA	≥ 30.00	≤ 4.52	0.991
X032727	TCMDC-141154	Q8IEC2	PF3D7_1319400	60	3	2	2	1	1.15135	1.07493	1.23224	1.02997	1.02585	1.22649	1.00639	0.969348	0.949736	1	≥ 30.00	≤ 4.52	0.932
X032727	TCMDC-141154	Q8IEC3	PF3D7_1319300	166	7	3	3	1	1.0555	2.14206	1.98244	1.6718	1.36359	1.07925	1.17162	1.22643	1.17767	NA	≥ 30.00	≤ 4.52	0.498
X032727	TCMDC-141154	Q7KQJ9	PF3D7_1226600, PFL1285c	165	7	4	4	1	1.09037	1.20406	1.17698	1.15101	0.945637	1.01245	1.07416	1.0246	1.07335	NA	≥ 30.00	≤ 4.52	0.878
X032727	TCMDC-141154	Q76NN8	PF3D7_0106300	418	15	9	9	1	1.12673	1.11931	1.30455	1.12008	0.938413	0.844399	0.922444	0.996352	0.815196	NA	≥ 30.00	≤ 4.52	0.877
X032727	TCMDC-141154	C0H4P4	PF3D7_0726400	124	9	3	3	1	1.40006	1.28211	1.29758	0.933354	0.907227	1.13886	1.0177	0.943654	1.09677	NA	≥ 30.00	≤ 4.52	0.93
X032727	TCMDC-141154	C6KSV0	PF3D7_0610400	197	7	3	3	1	1.03187	2.73125	2.09088	1.72401	1.34068	0.996419	1.01592	1.13689	1.15083	NA	≥ 30.00	≤ 4.52	0.421
X032727	TCMDC-141154	Q8IHQ8	PF11_0471, PF3D7_1146000	46	2	2	2	1	0.816716	1.6661	1.36011	0.966959	0.894578	0.885099	0.650261	0.77329	0.892823	1	≥ 30.00	≤ 4.52	0.6
X032727	TCMDC-141154	Q8IIU5	PF11_0069, PF3D7_1105800	83	3	2	2	1	0.991316	0.870739	1.03083	0.97792	0.916574	0.840575	0.781609	0.864507	0.87149	1	≥ 30.00	≤ 4.52	1.047
X032727	TCMDC-141154	Q8IIU3	PF11_0071, PF3D7_1106000	119	4	2	2	1	0.94511	1.93082	1.67931	1.50184	1.30612	1.69679	1.49528	1.28512	1.19091	NA	≥ 30.00	≤ 4.52	0.539
X032727	TCMDC-141154	Q8IIU8	PF11_0065, PF3D7_1105400	457	16	11	14	1	1.06106	2.45186	2.0793	1.58842	1.85213	1.4692	1.15563	1.17044	1.2336	NA	≥ 30.00	≤ 4.52	0.455
X032727	TCMDC-141154	O77328	PF3D7_0309200	588	30	11	14	1	0.989362	0.571906	0.567157	1.03627	1.09272	1.18576	1.10321	1.1494	1.10092	NA	≥ 30.00	≤ 4.52	1.746
X032727	TCMDC-141154	Q8I610	PF3D7_1203500, PFL0175c	64	3	2	2	1	1.05719	1.28391	1.06862	0.9432	1.06051	0.9877	1.0478	1.01637	0.983935	1	≥ 30.00	≤ 4.52	0.874
X032727	TCMDC-141154	Q8I3B7	PF3D7_0903100	108	4	3	3	1	1.152	1.35569	1.18844	0.980648	0.98187	1.22621	1.1091	1.02298	0.924254	1	≥ 30.00	≤ 4.52	0.846
X032727	TCMDC-141154	Q8I3B4	PF3D7_0903400	142	6	3	3	1	0.959539	1.22257	1.17114	0.917342	0.837976	0.752427	0.890707	0.876604	0.86119	1	≥ 30.00	≤ 4.52	0.819
X032727	TCMDC-141154	Q8ID72	PF3D7_1363400	112	3	3	3	1	0.865848	1.17139	0.904162	0.888872	0.990569	0.812903	0.868473	0.926796	0.928964	1	≥ 30.00	≤ 4.52	0.899
X032727	TCMDC-141154	Q8I502	PF3D7_1242700, PFL2055w	434	15	10	13	1	1.13783	2.21166	1.94875	1.60109	1.30915	1.14857	1.16573	1.12001	1.08164	NA	≥ 30.00	≤ 4.52	0.514
X032727	TCMDC-141154	P68400	CK2A1, CSNK2A1	617	23	11	16	1	0.987597	1.08062	1.1033	1.17682	1.09906	1.05445	1.0728	1.15487	1.08003	NA	≥ 30.00	≤ 4.52	0.91
X032727	TCMDC-141154	Q8I2B1	PF3D7_0102900	301	7	4	4	1	0.865005	1.03691	0.993654	0.912081	0.882419	0.820328	0.862879	0.89274	0.854829	1	≥ 30.00	≤ 4.52	0.918
X032727	TCMDC-141154	Q8IB78	PF3D7_0824400	200	7	5	5	1	1.1071	1.02187	1.04044	0.920115	0.974501	1.01049	1.00861	0.918753	0.909391	NA	≥ 30.00	≤ 4.52	1.022
X032727	TCMDC-141154	Q8IB73	PF3D7_0823900	112	4	3	3	1	0.975973	0.940251	0.954571	0.815667	0.91388	0.937227	0.797603	0.837811	0.764697	1	≥ 30.00	≤ 4.52	1.043
X032727	TCMDC-141154	Q8IJX8	PF10_0063, PF3D7_1006200	334	12	6	11	1	1.36144	2.48165	1.9035	1.68282	1.3117	0.940545	0.944944	1.1201	1.05825	1	≥ 30.00	≤ 4.52	0.539
X032727	TCMDC-141154	Q8IKJ0	PF14_0615, PF3D7_1464700	73	2	2	2	1	0.938224	1.01651	1.09852	1.03703	0.903456	0.7793	0.890169	0.969176	0.801064	1	≥ 30.00	≤ 4.52	0.916
X032727	TCMDC-141154	Q8IEK3	PF3D7_1311500	415	14	10	12	1	1.01535	1.47838	1.29303	1.23567	0.993068	0.95327	0.946601	1.05207	1.08434	1	≥ 30.00	≤ 4.52	0.727
X032727	TCMDC-141154	Q8IEK1	PF3D7_1311800	565	17	12	12	1	0.94482	0.957103	0.886259	0.699973	0.770712	0.658356	0.683928	0.690367	0.738964	1	≥ 30.00	≤ 4.52	1.055
X032727	TCMDC-141154	Q8I1X5	PF3D7_0405400	95	3	3	3	1	1.39989	1.97695	1.85232	1.42954	1.47316	1.51003	1.3126	1.47307	1.1651	NA	≥ 30.00	≤ 4.52	0.627
X032727	TCMDC-141154	Q8I2V5	PF3D7_0919800	59	2	2	2	1	1.12658	1.00752	1.05321	0.836221	0.854307	0.801967	0.878797	0.896961	0.855824	1	≥ 30.00	≤ 4.52	1.032
X032727	TCMDC-141154	Q8I3A0	PF3D7_0904900	94	5	2	2	1	1.34798	1.43942	1.19985	0.996795	1.04226	1.23911	0.997018	1.0233	0.917907	1	≥ 30.00	≤ 4.52	0.89
X032727	TCMDC-141154	C6KT82	PF3D7_0624600	250	11	5	5	1	0.96237	1.14484	1.11875	0.905838	0.90707	0.983523	0.886405	0.886975	0.909398	1	≥ 30.00	≤ 4.52	0.867
X032727	TCMDC-141154	Q8IHY0	PF11_0396, PF3D7_1138500	360	9	6	6	1	1.26676	1.12931	1.11023	0.807163	0.783832	0.823776	0.840923	0.945111	0.955695	1	≥ 30.00	≤ 4.52	1.012
X032727	TCMDC-141154	Q8ILG6	PF14_0277, PF3D7_1429800	232	6	4	4	1	1.11356	1.47511	1.43972	1.22881	1.13163	1.06931	1.03643	1.17801	1.07652	NA	≥ 30.00	≤ 4.52	0.725
X032727	TCMDC-141154	Q8I3J5	PF3D7_0527000	201	7	5	5	1	1.20873	1.34116	1.35185	1.08996	1.07983	1.0716	1.06014	1.05499	0.991113	NA	≥ 30.00	≤ 4.52	0.82
X032727	TCMDC-141154	Q8I3J0	PF3D7_0527500	312	11	7	7	1	0.997278	1.247	1.06765	0.881416	0.847452	0.840893	0.831591	0.914557	0.980161	1	≥ 30.00	≤ 4.52	0.863
X032727	TCMDC-141154	Q8I4T6	PF3D7_1249800, PFL2390c	117	6	3	3	1	0.944086	1.69858	1.43188	1.2887	1.26794	1.02503	0.803781	1.08016	0.953565	NA	≥ 30.00	≤ 4.52	0.621
X032727	TCMDC-141154	Q6ZLZ9	PF3D7_0903700	305	9	5	5	1	0.963986	1.16002	1.0875	1.11196	0.788111	0.934882	0.947619	0.945289	0.925309	NA	≥ 30.00	≤ 4.52	0.874
X032727	TCMDC-141154	Q7KZI7	EMK1, MARK2	80	3	3	3	1	1.15291	0.886636	0.844188	0.893691	0.870726	0.991276	0.883709	0.910067	0.856274	NA	≥ 30.00	≤ 4.52	1.244
X032727	TCMDC-141154	Q8IAY9	PF3D7_0815200	442	14	10	10	1	1.0718	0.80049	0.988269	0.918126	0.790322	0.735361	0.852729	0.903861	0.71498	1	≥ 30.00	≤ 4.52	1.158
X032727	TCMDC-141154	Q9H479	FN3K	195	3	3	3	1	0.928388	1.22557	1.25765	1.14404	1.00372	0.91892	0.949632	1.11897	1.00893	NA	≥ 30.00	≤ 4.52	0.777
X032727	TCMDC-141154	Q8IL94	PF14_0352, PF3D7_1437200	604	17	15	15	1	1.15765	1.22328	1.16864	1.09526	1.0212	1.00345	1.00843	1.09318	1.06175	NA	≥ 30.00	≤ 4.52	0.902
X032727	TCMDC-141154	Q8II43	PF11_0331, PF3D7_1132200	540	15	11	11	1	1.18304	1.34318	1.27588	1.08833	1.0422	0.994278	1.00104	1.03053	0.997105	1	≥ 30.00	≤ 4.52	0.834
X032727	TCMDC-141154	Q8IDK7	PF3D7_1349200	254	9	6	6	1	0.984805	1.15792	1.11349	0.905808	0.893864	0.820436	0.855962	0.896174	0.883233	1	≥ 30.00	≤ 4.52	0.874
X032727	TCMDC-141154	Q8IKB0	PF14_0696, PF3D7_1472800	477	15	10	10	1	1.30297	1.50837	1.33706	1.51131	0.98341	1.06994	1.26743	1.38025	1.22309	NA	≥ 30.00	≤ 4.52	0.809
X032727	TCMDC-141154	Q8I623	PF3D7_1202200, PFL0110c	109	5	2	2	1	1.09765	1.06829	1.08056	0.830299	1.00882	1.26421	1.00066	0.932623	1.03841	NA	≥ 30.00	≤ 4.52	0.976
X032727	TCMDC-141154	Q8I1P3	PF3D7_0419400	467	17	11	11	1	1.01917	1.38106	1.38933	1.20555	1.04405	0.979339	1.03764	1.28341	1.0994	1	≥ 30.00	≤ 4.52	0.729
X032727	TCMDC-141154	Q8I2N0	PF3D7_0927900	241	8	5	5	1	1.34968	1.14206	1.14703	0.852944	1.08834	1.40255	1.06136	0.865583	0.885544	NA	≥ 30.00	≤ 4.52	1.026
X032727	TCMDC-141154	P01876	IGHA1	187	6	4	4	1	1.22582	15.0259	1.06423	0.739896	1.2124	7.87296	2.31638	1.01564	0.95521	1	≥ 30.00	≤ 4.52	0.138
X032727	TCMDC-141154	O96252	PF3D7_0217100, PFB0795w	81	2	2	2	1	0.778071	1.12695	1.25913	0.959965	1.15698	1.16796	1.05099	0.986497	0.790441	NA	≥ 30.00	≤ 4.52	0.745
X032727	TCMDC-141154	Q8IJ60	PF10_0340, PF3D7_1034900	273	9	8	8	1	1.00273	1.11267	1.09244	0.887114	0.944703	0.855681	0.891267	0.887546	0.812288	1	≥ 30.00	≤ 4.52	0.908
X032727	TCMDC-141154	Q8IBT2	PF3D7_0716800	122	4	3	3	1	1.00016	1.7813	1.65302	1.42504	1.26643	1.2317	1.10782	1.1219	1.10064	NA	≥ 30.00	≤ 4.52	0.582
X032727	TCMDC-141154	Q8IIE7	PF11_0227, PF3D7_1121900	1306	65	21	40	1	0.970014	0.700143	0.69447	0.907024	0.993095	1.03762	0.967265	1.03166	0.969345	1	≥ 30.00	≤ 4.52	1.413
X032727	TCMDC-141154	C0H5C2	PF3D7_1317800	148	6	4	4	1	0.979892	2.02104	1.88427	1.44472	1.28243	0.980789	0.952393	0.93346	1.02422	NA	≥ 30.00	≤ 4.52	0.507
X032727	TCMDC-141154	Q8I3R6	PF3D7_0519400	169	5	5	5	1	0.922091	1.44985	1.44613	0.995719	1.47213	0.933998	0.854781	0.832244	0.844359	1	≥ 30.00	≤ 4.52	0.664
X032727	TCMDC-141154	Q8I3R0	PF3D7_0520000	256	9	6	6	1	1.10805	1.81033	1.45265	1.19305	1.1671	1.35448	1.03684	1.00139	1.02015	NA	≥ 30.00	≤ 4.52	0.646
X032727	TCMDC-141154	P61074	PCNA, PF13_0328	684	15	13	14	1	0.857897	0.973715	0.876924	0.704831	0.73944	0.690992	0.718276	0.688456	0.710953	1	≥ 30.00	≤ 4.52	1.004
X032727	TCMDC-141154	Q8ILT5	PF14_0159	439	15	9	10	1	1.03503	1.16189	1.22986	1.01937	0.976248	0.916421	0.970834	0.988384	0.867555	NA	≥ 30.00	≤ 4.52	0.851
X032727	TCMDC-141154	Q8IAQ5	PF3D7_0806500	47	2	2	2	1	1.37958	1.22454	1.10441	0.973216	1.0644	0.883267	0.971622	0.97803	1.10754	1	≥ 30.00	≤ 4.52	1.022
X032727	TCMDC-141154	A0A143ZVM1	PF3D7_0831600	116	4	3	3	1	1.13137	1.65891	1.41318	1.19394	1.00344	0.923642	0.925757	1.00452	1.09035	1	≥ 30.00	≤ 4.52	0.694
X032727	TCMDC-141154	O97240	PF3D7_0305600	155	4	4	4	1	0.995698	1.29888	1.23663	1.17432	1.02775	1.02628	1.06414	1.03303	1.03042	NA	≥ 30.00	≤ 4.52	0.787
X032727	TCMDC-141154	O97244	PF3D7_0306200	83	3	2	2	1	0.937553	1.01794	0.943067	0.775888	0.868783	0.74572	0.781055	0.863998	0.780039	1	≥ 30.00	≤ 4.52	0.988
X032727	TCMDC-141154	Q8IL13	PF14_0437, PF3D7_1445900	153	6	3	3	1	1.28939	1.39181	1.16323	1.05758	1.04257	0.861853	0.846773	1.0352	0.982189	NA	≥ 30.00	≤ 4.52	0.896
X032727	TCMDC-141154	Q8IL16	PF14_0434, PF3D7_1445700	165	5	4	4	1	1.00849	1.32757	1.1263	0.887009	0.94932	0.817791	0.859849	0.988612	0.993728	0.52	≥ 30.00	≤ 4.52	0.819
X032727	TCMDC-141154	Q8IL19	LAMMER, PF14_0431, PF3D7_1445400	87	4	3	3	1	1.18592	1.14701	1.28904	1.15154	1.18084	0.845798	0.909464	0.942183	1.07698	NA	≥ 30.00	≤ 4.52	0.897
X032727	TCMDC-141154	Q8IE22	PF3D7_1330400.1	80	3	3	3	1	1.05227	0.710668	1.01039	0.912259	0.795014	0.726249	0.865378	0.882564	0.693841	1	≥ 30.00	≤ 4.52	1.192
X032727	TCMDC-141154	O96198	PF3D7_0211800, PFB0525w	406	10	8	8	1	1.10983	1.28892	1.15519	1.07242	1.00981	1.01239	0.98526	0.939415	0.965043	NA	≥ 30.00	≤ 4.52	0.863
X032727	TCMDC-141154	O96220	PF3D7_0214000, PFB0635w	329	10	6	6	1	0.915859	1.4293	1.29979	1.14672	1.02056	0.973982	1.09828	1.02412	1.00494	NA	≥ 30.00	≤ 4.52	0.702
X032727	TCMDC-141154	O96221	PF3D7_0214100, PFB0640c, Sec31p	188	8	3	3	1	1.23158	1.10375	1.16824	1.27906	1.02401	1.25782	1.08051	1.17581	1.07071	NA	≥ 30.00	≤ 4.52	0.982
X032727	TCMDC-141154	P48426	PIP4K2A, PIP5K2, PIP5K2A	295	10	7	7	1	1.00923	1.07163	1.03083	1.22252	1.16787	1.11669	1.18233	1.26893	1.19754	NA	≥ 30.00	≤ 4.52	0.956
X032727	TCMDC-141154	P28482	ERK2, MAPK1, PRKM1, PRKM2	188	10	3	3	1	1.31143	0.832749	0.980763	0.936047	0.997858	1.04766	1.00471	1.07563	0.94688	NA	≥ 30.00	≤ 4.52	1.275
X032727	TCMDC-141154	Q8IHS5	PF11_0454, PF3D7_1144000	129	3	3	3	1	1.21605	1.14764	1.01805	1.03843	0.959281	0.859097	0.948978	0.983639	0.997561	NA	≥ 30.00	≤ 4.52	1.023
X032727	TCMDC-141154	Q8IDX3	PF3D7_1335700	119	4	3	3	1	0.991573	1.28347	1.30471	1.05507	1.03564	0.980777	0.901772	0.983678	0.867499	NA	≥ 30.00	≤ 4.52	0.769
X032727	TCMDC-141154	Q8IKQ7	PF14_0546, PF3D7_1457300	174	6	5	5	1	0.911418	1.11345	0.983697	0.884551	0.791525	0.792425	0.911633	0.896708	0.933845	1	≥ 30.00	≤ 4.52	0.911
X032727	TCMDC-141154	Q8IEF5	PF3D7_1315900	338	11	5	5	1	0.948332	0.983958	1.01716	0.966292	0.82053	0.860869	0.907304	1.04369	0.799375	1	≥ 30.00	≤ 4.52	0.974
X032727	TCMDC-141154	C0H4S5	PF3D7_0807000	136	4	4	4	1	1.0796	1.34524	1.3191	1.41689	1.08573	1.08618	1.20333	1.29187	1.22539	NA	≥ 30.00	≤ 4.52	0.781
X032727	TCMDC-141154	Q8I5B3	PF3D7_1230700, PFL1480w	178	5	3	3	1	1.1667	1.11739	1.24976	0.997804	1.13036	1.12502	1.01126	1.1614	1.31289	NA	≥ 30.00	≤ 4.52	0.915
X032727	TCMDC-141154	Q8I5B2	PF3D7_1230800, PFL1485w	143	5	3	3	1	1.00185	1.18358	1.10874	0.801598	0.997717	0.81548	0.797486	0.826635	0.778223	NA	≥ 30.00	≤ 4.52	0.873
X032727	TCMDC-141154	Q8I5B6	HslV, PF3D7_1230400, PFL1465c	53	2	2	2	1	1.19263	1.10042	0.98887	0.827878	0.776944	0.940472	0.995086	0.936162	0.93172	1	≥ 30.00	≤ 4.52	1.049
X032727	TCMDC-141154	Q8IIM4	PF11_0146, PF3D7_1113800	160	6	3	3	1	1.19929	0.859638	1.06276	0.815523	0.770848	0.954187	0.800013	0.816867	0.751316	NA	≥ 30.00	≤ 4.52	1.144
X032727	TCMDC-141154	Q8IBI3	PF3D7_0727400	193	7	5	6	1	1.14054	1.26542	1.06124	0.955571	0.824766	0.793106	0.803442	0.829283	0.846207	NA	≥ 30.00	≤ 4.52	0.92
X032727	TCMDC-141154	Q8IBI0	PF3D7_0727700	1123	45	26	34	1	0.962322	0.447644	0.40973	1.00603	1.14618	1.11278	1.03474	1.06297	1.06881	NA	≥ 30.00	≤ 4.52	2.289
X032727	TCMDC-141154	C6KSQ1	PF3D7_0605300	423	16	9	11	1	0.959831	0.873829	0.844574	0.921969	1.03016	1.02923	1.02928	1.00417	1.0392	1	≥ 30.00	≤ 4.52	1.14
X032727	TCMDC-141154	C6KSQ7	PF3D7_0605900	61	3	2	2	1	1.25633	0.995595	1.15821	0.840193	1.03634	1.74441	1.37552	0.96143	0.785424	1	≥ 30.00	≤ 4.52	1.048
X032727	TCMDC-141154	Q8I3Z1	PFE0570w	219	11	3	3	1	0.933601	1.29182	1.20646	1.1003	1.00158	0.949213	1.02646	0.988477	1.04133	NA	≥ 30.00	≤ 4.52	0.774
X032727	TCMDC-141154	Q8ILL5	PF14_0228, PF3D7_1423700	542	29	11	13	1	1.12848	1.22073	1.20338	1.23143	0.970766	0.989149	1.07982	1.19651	1.06868	1	≥ 30.00	≤ 4.52	0.878
X032727	TCMDC-141154	Q8I3A3	PF3D7_0904600	101	4	4	4	1	1.07406	1.11115	1.22735	0.851285	0.84588	0.824786	0.821632	1.06682	0.962539	NA	≥ 30.00	≤ 4.52	0.887
X032727	TCMDC-141154	Q8I3A9	PF3D7_0904000	212	4	3	3	1	1.12146	1.0466	1.05996	0.865087	0.770138	0.766354	0.866001	0.850732	0.867771	1	≥ 30.00	≤ 4.52	1.007
X032727	TCMDC-141154	Q8ID49	PF3D7_1366000	286	6	5	6	1	1.05302	0.71437	0.798639	0.899048	1.09098	0.889931	0.9133	1.0553	1.37404	NA	≥ 30.00	≤ 4.52	1.357
X032727	TCMDC-141154	Q8I534	PF3D7_1238900, PFL1885c	212	7	6	6	1	0.956086	1.15499	1.10891	1.04219	1.11623	1.05697	1.02042	1.08528	1.06373	NA	≥ 30.00	≤ 4.52	0.864
X032727	TCMDC-141154	Q8I535	PF3D7_1238800, PFL1880w	89	6	2	2	1	1.22792	1.07141	1.11679	0.793745	0.921704	0.959394	0.71315	0.748184	0.86202	1	≥ 30.00	≤ 4.52	1.018
X032727	TCMDC-141154	O97336	PF3D7_0301700	101	2	2	2	1	0.890269	1.02415	1.01337	0.782374	0.907356	0.829999	0.766267	0.832529	0.98092	1	≥ 30.00	≤ 4.52	0.928
X032727	TCMDC-141154	Q8IAL6	PF3D7_0801800	691	23	15	15	1	1.04593	1.22785	1.12276	0.957331	0.859229	0.821736	0.879687	0.940047	0.959695	1	≥ 30.00	≤ 4.52	0.87
X032727	TCMDC-141154	Q8IEN3	PF3D7_1308200	563	20	14	15	1	1.18832	2.27508	2.01488	1.55322	1.3404	1.36481	1.25297	1.24136	1.20427	NA	≥ 30.00	≤ 4.52	0.51
X032727	TCMDC-141154	Q8IEN2	PF3D7_1308300	71	3	2	2	1	1.24494	1.31821	1.07512	1.16859	1.18575	0.874753	0.942016	0.99263	0.977223	NA	≥ 30.00	≤ 4.52	0.938
X032727	TCMDC-141154	Q8ID96	PF3D7_1361000	157	7	3	3	1	1.14732	1.29813	1.26008	1.18653	1.01301	1.10507	0.984752	0.90283	1.02264	NA	≥ 30.00	≤ 4.52	0.839
X032727	TCMDC-141154	Q8IM15	PF14_0078, PF3D7_1408100	280	10	7	9	1	0.954304	0.996059	0.98194	0.782572	0.78102	0.734913	0.775362	0.80869	0.808211	1	≥ 30.00	≤ 4.52	0.988
X032727	TCMDC-141154	Q8IM16	PF14_0075, PF3D7_1407800	230	8	4	5	1	0.956904	1.14628	1.14327	0.973733	0.868636	0.875767	0.889959	0.955104	0.871516	NA	≥ 30.00	≤ 4.52	0.855
X032727	TCMDC-141154	Q8IM10	PF14_0083, PF3D7_1408600	173	7	3	3	1	0.987152	2.36402	2.18669	1.64414	1.61008	1.23934	1.16928	1.22301	1.29062	NA	≥ 30.00	≤ 4.52	0.437
X032727	TCMDC-141154	C6KT50	PFF1025c, pdx1	375	14	8	11	1	0.978492	1.23937	1.08783	0.958243	0.845459	0.814536	0.89566	0.911421	0.947103	1	≥ 30.00	≤ 4.52	0.85
X032727	TCMDC-141154	C6KT56	PF3D7_0621900	211	6	2	2	1	0.988012	1.46175	1.21366	0.987172	1.04269	1.08452	0.955091	0.93622	1.01272	1	≥ 30.00	≤ 4.52	0.743
X032727	TCMDC-141154	C6KT55	PF3D7_0621800	85	4	2	2	1	1.30555	1.3747	1.11148	0.814016	0.918498	1.04696	0.902436	0.81897	0.869028	NA	≥ 30.00	≤ 4.52	0.927
X032727	TCMDC-141154	Q8IHV2	PF11_0424, PF3D7_1141300	61	2	2	2	1	1.24586	1.68921	1.20399	1.3156	1.01802	0.983247	0.737564	0.92641	1.19913	NA	≥ 30.00	≤ 4.52	0.776
X032727	TCMDC-141154	C6KSY0	PF3D7_0613800	238	9	5	5	1	1.09442	2.25152	1.85663	1.53638	1.25006	1.28407	1.20519	1.36945	1.20821	NA	≥ 30.00	≤ 4.52	0.51
X032727	TCMDC-141154	C6KSY6	PF3D7_0614500	108	3	2	2	1	0.968914	2.44678	2.29432	1.61568	1.59501	1.24082	1.12117	1.05487	1.09057	NA	≥ 30.00	≤ 4.52	0.415
X032727	TCMDC-141154	Q8IBA0	PF3D7_0826700	118	4	2	2	1	1.00709	1.21557	1.05535	0.940972	0.921624	0.786788	0.790837	0.879148	0.85145	1	≥ 30.00	≤ 4.52	0.884
X032727	TCMDC-141154	Q8IK09	PF10_0031, PF3D7_1002700	81	3	2	2	1	0.998057	1.32363	1.14207	1.0044	0.882502	0.887207	0.940075	1.1268	1.02328	NA	≥ 30.00	≤ 4.52	0.81
X032727	TCMDC-141154	Q8IK01	PF10_0039, PF3D7_1003600	125	4	2	2	1	1.31566	1.51449	1.21832	1.14963	0.928056	0.907907	0.945366	1.20651	1.02545	1	≥ 30.00	≤ 4.52	0.847
X032727	TCMDC-141154	Q8IK02	PF10_0038, PF3D7_1003500	169	5	4	4	1	1.02449	1.66293	1.6118	1.68634	1.50646	1.28232	1.32694	1.33929	1.3629	NA	≥ 30.00	≤ 4.52	0.618
X032727	TCMDC-141154	Q8I3I5	PF3D7_0528200	219	5	4	5	1	0.936669	2.04151	2.068	1.59831	1.24397	1.21068	1.15303	1.22943	1.13031	NA	≥ 30.00	≤ 4.52	0.471
X032727	TCMDC-141154	Q8ILD3	PF14_0311, PF3D7_1432900	60	3	2	2	1	1.22332	1.23808	1.0201	0.967652	0.971026	0.965133	1.01571	0.904344	0.816416	NA	≥ 30.00	≤ 4.52	0.985
X032727	TCMDC-141154	C6KTC7	PF3D7_0629200	205	8	4	4	1	0.881686	1.78723	1.56581	1.34004	1.01398	1.06865	1.11992	1.13238	1.00542	NA	≥ 30.00	≤ 4.52	0.561
X032727	TCMDC-141154	P50250	PFE1050w	689	29	17	21	1	1.07803	1.19329	1.16461	1.11379	0.980893	0.944262	1.07297	1.09208	1.07369	NA	≥ 30.00	≤ 4.52	0.881
X032727	TCMDC-141154	Q8IKJ1	PF14_0614, PF3D7_1464600	57	4	2	2	1	1.0481	1.90476	1.24929	1.28515	1.21295	1.09407	1.28347	0.981833	0.923858	NA	≥ 30.00	≤ 4.52	0.649
X032727	TCMDC-141154	Q8II79	PF11_0295, PF3D7_1128400	135	6	3	3	1	1.09615	1.33426	1.38017	1.47173	1.09273	0.991586	1.28126	1.3596	1.29659	NA	≥ 30.00	≤ 4.52	0.772
X032727	TCMDC-141154	Q8II73	PF11_0301, PF3D7_1129000	342	9	8	9	1	0.944762	1.21575	1.22283	0.872196	1.03249	1.12047	1.01758	1.03072	0.969603	1	≥ 30.00	≤ 4.52	0.797
X032727	TCMDC-141154	Q8II71	PF11_0303, PF3D7_1129200	250	8	3	3	1	1.17952	2.37179	1.73522	1.62118	1.1508	1.16231	1.18739	1.3413	1.25837	NA	≥ 30.00	≤ 4.52	0.531
X032727	TCMDC-141154	Q8IKA6	PF14_0700, PF3D7_1473200	400	14	9	9	1	0.983392	1.74464	1.52136	1.26525	1.0337	0.995334	0.895858	0.947891	0.978334	NA	≥ 30.00	≤ 4.52	0.607
X032727	TCMDC-141154	Q8IKA0	PF14_0706, PF3D7_1473700	254	11	4	4	1	1.07884	1.25293	1.1437	1.01526	0.939637	0.830731	0.971887	1.03709	1.01602	1	≥ 30.00	≤ 4.52	0.867
X032727	TCMDC-141154	Q8IE65	PF3D7_1325400	110	5	2	2	1	1.12207	1.56225	1.42145	1.24841	1.02877	1.05905	1.19259	1.21812	1.03671	NA	≥ 30.00	≤ 4.52	0.711
X032727	TCMDC-141154	Q8IE67	PF3D7_1325100	108	3	2	2	1	1.38939	1.62501	1.70966	1.2881	1.20189	1.02409	1.10705	0.950346	1.07255	NA	≥ 30.00	≤ 4.52	0.717
X032727	TCMDC-141154	C0H517	PF3D7_0903300	118	4	3	3	1	0.97548	1.45191	1.25777	1.1743	0.91253	0.769193	0.894092	1.00052	1.01017	NA	≥ 30.00	≤ 4.52	0.729
X032727	TCMDC-141154	Q8I367	PF3D7_0908400	117	6	3	3	1	1.00574	1.1241	1.25068	0.99404	0.810609	1.44318	1.29422	1.0108	1.03286	NA	≥ 30.00	≤ 4.52	0.845
X032727	TCMDC-141154	Q8I2S6	PF3D7_0923000	114	3	2	2	1	1.06685	1.39562	1.21543	0.950211	0.827694	0.96564	0.998093	1.00239	1.03904	1	≥ 30.00	≤ 4.52	0.792
X032727	TCMDC-141154	Q8I5R8	PF3D7_1213700, PFL0665c	92	2	2	2	1	1.03098	1.23975	0.991517	0.725722	0.676551	0.715857	0.692102	0.696034	0.798735	1	≥ 30.00	≤ 4.52	0.91
X032727	TCMDC-141154	Q8I5R6	PFL0675c	107	6	2	2	1	1.0437	1.55962	1.63968	1.39654	1.11995	0.966268	1.45702	1.5771	1.62126	1	≥ 30.00	≤ 4.52	0.639
X032727	TCMDC-141154	Q8I447	PF3D7_0505500	133	5	4	4	1	1.03552	1.24008	1.20572	0.975322	0.923061	0.833619	0.742149	0.872965	0.808228	1	≥ 30.00	≤ 4.52	0.832
X032727	TCMDC-141154	Q8I445	PF3D7_0505700	414	12	10	10	1	1.11637	2.15267	1.8024	1.37988	1.13594	1.03466	1.05399	1.09605	1.12163	NA	≥ 30.00	≤ 4.52	0.535
X032727	TCMDC-141154	Q8I0P6	PF3D7_1357000, PF3D7_1357100	1004	49	18	25	1	0.913493	1.04972	0.987349	0.752251	0.841271	0.74818	0.743272	0.786415	0.785798	1	≥ 30.00	≤ 4.52	0.939
X032727	TCMDC-141154	Q8IKL3	PF14_0591, PF3D7_1462100	124	5	3	3	1	1.07108	1.40042	1.36394	1.20242	0.939043	1.03961	1.0312	1.1253	0.973345	1	≥ 30.00	≤ 4.52	0.749
X032727	TCMDC-141154	P02730	AE1, DI, EPB3, SLC4A1	273	8	5	5	1	1.01987	1.17238	1.17263	0.971759	0.878626	0.832713	0.846056	0.880316	0.931669	1	≥ 30.00	≤ 4.52	0.861
X032727	TCMDC-141154	Q8ILY9	PF14_0104, PF3D7_1410600	244	7	5	5	1	1.05244	1.12278	1.05116	0.817212	0.961725	0.871408	0.855673	0.919634	0.835684	0.59	≥ 30.00	≤ 4.52	0.944
X032727	TCMDC-141154	C6KSY4	PF3D7_0614300	132	5	4	4	1	1.10189	0.850022	1.03388	0.894207	0.971904	1.12939	0.925067	0.865182	0.766597	NA	≥ 30.00	≤ 4.52	1.116
X032727	TCMDC-141154	Q8I2J3	PF3D7_0932300	174	8	5	5	1	1.1341	1.92838	1.77891	1.40624	1.13074	1.15935	1.19358	1.22817	1.26454	NA	≥ 30.00	≤ 4.52	0.576
X032727	TCMDC-141154	O96278	PF3D7_0220600, PFB0930w	88	3	2	2	1	1.05612	1.28662	1.21948	0.945806	0.966244	0.988355	0.971195	0.998282	0.906232	1	≥ 30.00	≤ 4.52	0.82
X032727	TCMDC-141154	O96271	PF3D7_0219600, PFB0895c	175	7	3	3	1	1.0361	1.49009	1.28382	1.0737	0.965379	0.779962	0.996304	0.899517	0.890141	NA	≥ 30.00	≤ 4.52	0.734
X032727	TCMDC-141154	C0H4K6	PF3D7_0704600	291	15	8	8	1	1.21946	1.72671	1.41684	1.21614	1.06889	1.13278	1.03161	1.14525	1.17566	NA	≥ 30.00	≤ 4.52	0.706
X032727	TCMDC-141154	C0H5J6	PF3D7_1361100	432	13	8	8	1	1.13861	1.35748	1.29518	1.32986	1.08381	1.08764	1.07473	1.33023	1.20816	NA	≥ 30.00	≤ 4.52	0.806
X032727	TCMDC-141154	C0H5J2	PF3D7_1359600	830	30	15	18	1	0.949173	1.03371	1.03077	1.0904	1.05687	1.16792	1.01437	1.12077	1.03967	NA	≥ 30.00	≤ 4.52	0.944
X032727	TCMDC-141154	P27105	BND7, EPB72, STOM	370	12	6	8	1	0.957704	1.52878	1.42573	0.778002	0.713913	0.800259	0.812386	0.991699	1.00614	1	≥ 30.00	≤ 4.52	0.663
X032727	TCMDC-141154	Q8IJN3	FIKK-10.1, PF10_0160, PF3D7_1016400	289	9	7	7	1	1.02232	1.24535	1.21745	1.06121	0.953324	1.01744	1.09057	1.28535	1.16979	NA	≥ 30.00	≤ 4.52	0.821
X032727	TCMDC-141154	C0H4V4	PF3D7_0817700	489	15	10	10	1	1.08821	1.97395	1.82133	1.49544	1.36828	1.12775	1.11198	1.2964	1.1071	NA	≥ 30.00	≤ 4.52	0.55
X032727	TCMDC-141154	C0H4V8	PF3D7_0818700	622	15	13	13	1	0.991464	1.16563	1.14262	1.03314	1.04349	0.932763	0.994823	1.07973	1.02014	1.65	≥ 30.00	≤ 4.52	0.863
X032727	TCMDC-141154	Q8IJ39	PF10_0361	331	9	8	8	1	1.16632	1.0032	0.883334	0.753381	0.784289	0.789519	0.691166	0.810208	0.828448	1	≥ 30.00	≤ 4.52	1.148
X032727	TCMDC-141154	Q8IJ34	PF10_0366, PF3D7_1037300	308	11	8	8	1	1.07222	1.08202	1.02206	0.92851	0.910223	0.844078	0.878036	0.914967	0.854085	1	≥ 30.00	≤ 4.52	0.985
X032727	TCMDC-141154	Q8IJ37	PF10_0363, PF3D7_1037100	397	11	7	7	1	1.07701	1.40776	1.26112	1.22944	1.12086	1.08038	1.03364	1.09746	1.08568	NA	≥ 30.00	≤ 4.52	0.778
X032727	TCMDC-141154	Q8IBQ9	PF3D7_0719300	644	21	11	11	1	0.995726	1.27256	1.27584	1.32465	1.06356	1.09826	1.07277	1.2782	1.17013	NA	≥ 30.00	≤ 4.52	0.783
X032727	TCMDC-141154	O14976	GAK	113	5	3	3	1	1.09338	0.602083	0.571931	0.768422	1.12204	1.02951	0.964267	1.01239	0.893176	1	≥ 30.00	≤ 4.52	1.783
X032727	TCMDC-141154	C0H5H0	PF3D7_1344200	43	3	2	2	1	0.913951	0.885859	0.888714	0.936733	0.822847	0.926572	0.924674	0.97016	0.982452	1	≥ 30.00	≤ 4.52	1.079
X032727	TCMDC-141154	Q8IBJ1	PF3D7_0726500	268	11	3	3	1	1.27069	1.63509	1.52283	1.12959	1.13579	1.25399	1.11569	1.03731	1.0152	NA	≥ 30.00	≤ 4.52	0.719
X032727	TCMDC-141154	Q9HA64	FN3KRP	410	14	11	13	1	1.01785	0.798438	0.830886	1.06125	1.18538	1.10872	0.993449	1.12059	1.04748	NA	≥ 30.00	≤ 4.52	1.238
X032727	TCMDC-141154	Q8IIS8	PF11_0087, PF3D7_1107400, Rad51	100	3	3	3	1	0.916846	1.09543	1.04886	0.982641	0.729977	0.84807	0.922767	0.944508	0.899408	1	≥ 30.00	≤ 4.52	0.894
X032727	TCMDC-141154	Q8IIS9	PF11_0086, PF3D7_1107300	212	10	8	8	1	1.10949	1.18725	1.09818	0.844227	0.786647	0.839871	0.867937	0.849461	0.883082	1	≥ 30.00	≤ 4.52	0.923
X032727	TCMDC-141154	Q8I3Y8	PF3D7_0511800	198	5	5	5	1	1.19762	1.09	0.967432	0.722237	0.92401	0.725127	0.704965	0.711282	0.75965	1	≥ 30.00	≤ 4.52	1.068
X032727	TCMDC-141154	Q8I3Y9	PF3D7_0511700	462	14	8	12	1	0.961995	0.997641	1.02055	1.08895	1.10186	1.09772	1.1131	1.16148	1.1559	NA	≥ 30.00	≤ 4.52	0.972
X032727	TCMDC-141154	Q8I206	PF3D7_0402000	129	4	4	4	1	0.86773	6.85657	2.12092	1.51491	1.17733	1.04334	1.1039	1.15426	1.18	NA	≥ 30.00	≤ 4.52	0.208
X032727	TCMDC-141154	Q8I207	PF3D7_0401800	433	12	10	10	1	1.10594	1.94083	1.79747	1.20223	0.950819	1.11374	1.21636	1.35463	1.32028	1	≥ 30.00	≤ 4.52	0.563
X032727	TCMDC-141154	Q8ILQ8	PF14_0186, PF3D7_1419200	168	5	3	3	1	1.10656	1.36347	1.15384	1.06642	0.947949	0.970158	0.874046	0.939216	0.874115	1	≥ 30.00	≤ 4.52	0.837
X032727	TCMDC-141154	Q8I323	PF3D7_0912900	198	5	5	5	1	1.08148	1.64526	1.50525	1.25455	1.0638	0.870209	0.984318	1.02947	1.03717	NA	≥ 30.00	≤ 4.52	0.661
X032727	TCMDC-141154	O75955	FLOT1	160	5	3	3	1	0.956431	1.85732	1.77803	1.46001	1.15868	1.17991	1.21178	1.37672	1.24188	NA	≥ 30.00	≤ 4.52	0.538
X032727	TCMDC-141154	Q8IK92	PF14_0714, PF3D7_1474600	144	2	2	2	1	1.12691	1.01285	1.21972	0.998592	1.05897	1.01402	1.06872	0.927347	0.937922	1	≥ 30.00	≤ 4.52	0.953
X032727	TCMDC-141154	Q8IDE1	PF3D7_1356100	77	3	3	3	1	1.05249	1.37537	1.12003	0.865557	0.86369	0.825784	0.839801	0.907631	0.879183	1	≥ 30.00	≤ 4.52	0.823
X032727	TCMDC-141154	Q8IKT5	PF14_0517	641	18	10	10	1	0.945683	1.27174	1.15659	1.12559	0.955934	0.851996	0.95225	1.00328	0.951613	NA	≥ 30.00	≤ 4.52	0.801
X032727	TCMDC-141154	Q8I291	PF3D7_0104800	231	5	4	4	1	1.06661	0.895921	1.17733	0.958064	0.89088	0.877537	0.953891	0.835057	0.780036	NA	≥ 30.00	≤ 4.52	0.997
X032727	TCMDC-141154	Q8IHN4	PF11_0506, PF3D7_1149000	1736	46	31	31	1	1.02024	1.38628	1.24084	1.11322	0.834807	0.876149	0.890802	1.00241	0.967892	1	≥ 30.00	≤ 4.52	0.769
X032727	TCMDC-141154	C0H491	PF3D7_0406500	342	11	5	5	1	0.972494	1.72652	1.55427	1.47859	1.12794	1.13306	1.22966	1.23115	1.21959	NA	≥ 30.00	≤ 4.52	0.601
X032727	TCMDC-141154	C6KT64	PF3D7_0622800	77	3	2	2	1	1.05666	1.32964	1.2315	1.08123	1.03401	0.900901	1.01667	1.10684	1.13122	1	≥ 30.00	≤ 4.52	0.803
X032727	TCMDC-141154	C6KST3	PF3D7_0608500	190	4	4	4	1	0.900772	1.29425	1.15968	0.944282	0.937379	0.806116	0.798214	0.813941	0.796231	NA	≥ 30.00	≤ 4.52	0.775
X032727	TCMDC-141154	C6KST6	PF3D7_0608900	124	3	2	2	1	0.869335	1.13939	1.29578	1.00389	0.860257	0.811374	0.798487	0.902392	0.728649	NA	≥ 30.00	≤ 4.52	0.768
X032727	TCMDC-141154	Q8IBB6	PF3D7_0828500	164	4	3	3	1	0.908375	1.29097	1.19249	1.03714	0.951494	1.00289	1.28234	1.126	1.11911	NA	≥ 30.00	≤ 4.52	0.768
X032727	TCMDC-141154	Q8IM66	PF14_0025, PF3D7_1402300	218	6	6	6	1	1.1041	1.3992	1.30362	1.13539	0.963856	0.971777	0.962218	1.02011	1.02444	1	≥ 30.00	≤ 4.52	0.778
X032727	TCMDC-141154	O77344	PF3D7_0312400	1143	118	22	71	1	0.95951	0.557762	0.570502	0.760822	1.03232	1.19663	1.07953	1.16072	1.15097	1	≥ 30.00	≤ 4.52	1.737
X032727	TCMDC-141154	Q8ILZ7	PF14_0096, PF3D7_1409800	71	2	2	2	1	1.22325	1.63696	1.23541	1.13843	0.840433	0.942863	1.12988	1.1277	1.10509	NA	≥ 30.00	≤ 4.52	0.774
X032727	TCMDC-141154	Q8ILI9	PF14_0254, PF3D7_1427500	82	4	2	2	1	1.00029	1.09866	1.25245	1.08214	0.847658	0.797	1.022	1.24404	0.922167	NA	≥ 30.00	≤ 4.52	0.851
X032727	TCMDC-141154	P07384	CANPL1, CAPN1, PIG30	401	14	9	9	1	1.04813	1.16771	1.05126	0.861236	0.875692	0.851772	0.88996	0.844967	0.858094	NA	≥ 30.00	≤ 4.52	0.923
X032727	TCMDC-141154	Q8II24	PF11_0351, PF3D7_1134000	744	19	12	12	1	0.924106	0.99628	0.929587	0.658577	0.737822	0.726468	0.696234	0.742142	0.820554	1	≥ 30.00	≤ 4.52	0.999
X032727	TCMDC-141154	Q8II27	PF11_0348, PF3D7_1133800	345	13	9	9	1	1.19542	1.15711	1.03249	0.890688	0.823927	0.811249	0.879612	0.943489	0.870465	1	≥ 30.00	≤ 4.52	1.003
X032727	TCMDC-141154	Q8II23	PF11_0352, PF3D7_1134100	122	6	2	2	1	0.758215	1.24263	1.1079	0.857588	0.946879	0.737849	0.809042	0.772522	0.807186	1	≥ 30.00	≤ 4.52	0.748
X032727	TCMDC-141154	Q8IJF4	PF10_0244, PF3D7_1025000	90	3	2	2	1	1.14639	1.28906	1.17859	1.37725	1.0409	1.03401	1.23538	1.30502	1.2303	NA	≥ 30.00	≤ 4.52	0.87
X032727	TCMDC-141154	Q8IDM3	PF3D7_1347500	442	11	9	9	1	0.920455	1.87279	1.62147	1.2869	1.08943	0.971738	0.925518	1.01303	0.99504	NA	≥ 30.00	≤ 4.52	0.55
X032727	TCMDC-141154	Q8IKL1	PF14_0593, PF3D7_1462300	113	5	2	2	1	1.05163	1.15698	1.28839	0.916918	1.09244	0.911994	0.845354	0.925818	1.0045	1	≥ 30.00	≤ 4.52	0.839
X032727	TCMDC-141154	C0H564	PF3D7_0926400	120	4	3	3	1	0.997519	0.907183	1.05053	0.849724	0.815927	0.777841	0.825918	0.832159	0.759273	NA	≥ 30.00	≤ 4.52	1.02
X032727	TCMDC-141154	C0H4F1	PF3D7_0519700	124	4	4	4	1	0.978933	1.7401	1.45404	1.12355	1.17343	1.0857	0.941488	0.914824	0.907618	NA	≥ 30.00	≤ 4.52	0.62
X032727	TCMDC-141154	Q8IET7	PF3D7_1302800	268	7	5	5	1	1.04424	1.75389	1.50498	1.2089	1.32933	2.18881	0.949392	0.784185	1.0072	1	≥ 30.00	≤ 4.52	0.627
X032727	TCMDC-141154	Q8I2T2	PF3D7_0922100	207	7	5	5	1	1.10638	2.26536	1.98568	1.59543	1.29237	1.38942	1.2945	1.25487	1.16089	NA	≥ 30.00	≤ 4.52	0.495
X032727	TCMDC-141154	A0A143ZZV5	PF3D7_0804500	108	5	3	3	1	1.06232	1.58467	1.53124	1.18585	1.28825	0.998965	1.05538	1.02188	1.01403	NA	≥ 30.00	≤ 4.52	0.662
X032727	TCMDC-141154	J3KNR0	MARK3, hCG_25498	414	12	8	8	1	1.22271	0.946952	0.914164	0.978968	1.13678	1.16531	1.09816	1.18531	1.08931	1	≥ 30.00	≤ 4.52	1.194
X032727	TCMDC-141154	P00338	LDHA, PIG19	78	5	2	2	1	1.11708	1.08846	0.982325	0.751564	0.986436	1.17849	0.950425	0.814586	0.928046	NA	≥ 30.00	≤ 4.52	1.022
X032727	TCMDC-141154	P0DMV8	HSP72, HSPA1, HSPA1A, HSX70	115	4	2	3	1	1.22769	1.35898	1.03977	0.887668	1.04094	2.80236	0.983804	0.907452	0.89401	0.58	≥ 30.00	≤ 4.52	0.929
X032727	TCMDC-141154	Q8IBZ2	PF3D7_0709700	127	4	3	3	1	0.935965	1.20906	1.26058	1.07766	1.15374	1.21276	1.11509	1.05268	0.853494	NA	≥ 30.00	≤ 4.52	0.784
X032727	TCMDC-141154	Q8IIC8	PF11_0246, PF3D7_1123500	110	4	4	4	1	1.19719	1.29355	1.35102	1.14632	1.06482	0.910692	0.947455	0.937446	1.14714	NA	≥ 30.00	≤ 4.52	0.831
X032727	TCMDC-141154	Q9NSY1	BIKE, BMP2K, HRIHFB2017	190	5	3	3	1	1.04911	0.410786	0.451417	0.949353	1.08969	1.10797	1.13342	1.15749	1.14843	1	≥ 30.00	≤ 4.52	2.377
X032727	TCMDC-141154	Q8ILA1	PF14_0344, PF3D7_1436300	313	9	5	5	1	1.02533	1.81921	1.51787	1.20149	0.918622	0.841937	0.987666	1.11132	1.11765	NA	≥ 30.00	≤ 4.52	0.607
X032727	TCMDC-141154	Q8ILA9	PF14_0336, PF3D7_1435500	236	10	5	7	1	0.964966	1.53989	1.38282	1.16307	0.830532	0.841018	0.965204	0.987705	0.961772	1	≥ 30.00	≤ 4.52	0.672
X032727	TCMDC-141154	Q8I3L4	PF3D7_0525100	194	8	4	4	1	0.830503	1.0155	1.00854	0.797512	0.774026	0.90701	0.822437	0.821896	0.811397	1	≥ 30.00	≤ 4.52	0.904
X032727	TCMDC-141154	C6KTD3	PF3D7_0629800	247	9	5	5	1	1.1354	1.99615	2.00355	1.40455	1.32229	1.16485	1.34827	1.29707	1.19877	NA	≥ 30.00	≤ 4.52	0.534
X032727	TCMDC-141154	Q8I4V7	PF3D7_1247500, PFL2280w	369	13	8	8	1	0.969243	1.29154	1.29533	1.33549	1.30779	1.03409	1.06521	1.22376	1.19157	NA	≥ 30.00	≤ 4.52	0.761
X032727	TCMDC-141154	Q8IJN8	PF10_0154, PF3D7_1015800	64	4	2	2	1	1.0425	0.988373	0.926702	0.692116	0.741077	0.742575	0.734001	0.777975	0.721086	1	≥ 30.00	≤ 4.52	1.067
X032727	TCMDC-141154	Q8IJN9	PF10_0153, PF3D7_1015600	375	11	5	5	1	0.936414	1.33299	1.18647	0.93772	0.851772	0.819533	0.827516	0.834786	0.860662	1	≥ 30.00	≤ 4.52	0.769
X032727	TCMDC-141154	Q8IE10	PF3D7_1331700	239	7	6	6	1	1.01222	1.215	0.981807	0.967444	0.930271	0.891851	0.902329	0.86429	0.864271	1	≥ 30.00	≤ 4.52	0.916
X032727	TCMDC-141154	Q8IE18	PF3D7_1330800	439	16	9	10	1	1.02753	2.43062	2.09287	1.50708	1.24922	1.17073	1.16703	1.24699	1.2504	NA	≥ 30.00	≤ 4.52	0.448
X032727	TCMDC-141154	Q8I608	PF3D7_1203700, PFL0185c	311	11	5	6	1	0.980678	1.31959	1.24993	0.814316	0.782044	0.929519	0.964464	0.920135	0.894107	0.5	≥ 30.00	≤ 4.52	0.771
X032727	TCMDC-141154	P16157	ANK, ANK1	1336	34	25	25	1	1.10658	1.74964	1.61877	1.36071	1.08197	1.00588	1.00144	1.04994	1.036	NA	≥ 30.00	≤ 4.52	0.625
X032727	TCMDC-141154	Q8IDR9	PF3D7_1342000	378	12	8	9	1	0.95678	2.00648	1.9494	1.37101	1.55318	1.01666	0.942719	1.02874	1.08695	NA	≥ 30.00	≤ 4.52	0.495
X032727	TCMDC-141154	Q8I1V1	PF3D7_0413600	160	4	4	4	1	0.809663	1.5437	1.20866	1.01791	0.801413	0.802517	0.784976	0.759446	0.738348	1	≥ 30.00	≤ 4.52	0.657
X032727	TCMDC-141154	Q8I1V0	PF3D7_0413700	152	4	3	3	1	1.00578	1.12216	0.933973	1.00653	0.935535	1.08876	0.901168	0.946522	0.934344	2.29	≥ 30.00	≤ 4.52	0.976
X032727	TCMDC-141154	P11171	E41P, EPB41	564	17	9	10	1	0.998741	2.48052	2.1877	1.75552	1.37343	1.12621	1.12013	1.23309	1.18421	NA	≥ 30.00	≤ 4.52	0.428
X032727	TCMDC-141154	Q08495	DMT, DMTN, EPB49	338	9	4	4	1	0.948625	1.1417	0.975846	0.764783	0.734622	0.779154	0.697903	0.739054	0.754343	1	≥ 30.00	≤ 4.52	0.92
X032727	TCMDC-141154	Q8IIK7	PF11_0166, PF3D7_1115800	140	5	2	2	1	1.01084	1.05262	0.981705	0.832864	0.83873	0.749918	0.850219	0.878563	0.900738	1	≥ 30.00	≤ 4.52	0.988
X032727	TCMDC-141154	Q8IC06	PF3D7_0708300	589	22	9	14	1	0.875505	0.935372	0.922387	1.01316	1.05886	1.05627	1.0137	1.04281	1.11168	1	≥ 30.00	≤ 4.52	1.01
X032727	TCMDC-141154	Q8IC01	PF3D7_0708800	733	21	14	15	1	0.987956	1.11307	1.05609	0.931234	0.843459	0.778723	0.824822	0.867743	0.884681	1	≥ 30.00	≤ 4.52	0.916
X032727	TCMDC-141154	O96203	PF3D7_0212300, PFB0550w	127	6	3	3	1	1.25329	1.22202	0.92966	0.994158	0.812479	0.783666	0.856639	0.81054	0.737206	1	≥ 30.00	≤ 4.52	1.047
X032727	TCMDC-141154	C0H5D0	PF3D7_1322200	80	3	2	2	1	0.947271	1.2377	1.28659	1.07196	0.755758	0.998604	0.902185	1.06717	0.950226	0.91	≥ 30.00	≤ 4.52	0.771
X032727	TCMDC-141154	Q8I0U7	PF3D7_0931800	93	6	2	2	1	1.08784	1.14778	1.06872	0.871478	1.12665	0.948217	0.981673	1.04936	1.03905	1	≥ 30.00	≤ 4.52	0.942
X032727	TCMDC-141154	Q8I0U8	PF3D7_0930300	1867	56	36	37	1	0.914632	1.11807	1.01082	0.765763	0.763163	0.766848	0.770238	0.831044	0.897456	1	≥ 30.00	≤ 4.52	0.899
X032727	TCMDC-141154	Q8I3T9	PF3D7_0516900	471	17	9	12	1	0.915556	2.99908	2.4265	1.74313	1.63982	1.35338	1.1671	1.17588	1.23347	NA	≥ 30.00	≤ 4.52	0.353
X032727	TCMDC-141154	Q8I3T4	PF3D7_0517400	129	3	3	3	1	1.18387	1.8899	1.64948	1.39436	1.18969	0.931067	0.949303	1.07351	1.04065	1	≥ 30.00	≤ 4.52	0.617
X032727	TCMDC-141154	O77395	PF3D7_0316800	229	7	5	5	1	1.12134	1.71727	1.60134	1.22265	1.92076	1.67394	1.27427	0.990553	1.27645	NA	≥ 30.00	≤ 4.52	0.639
X032727	TCMDC-141154	O77390	PF3D7_0316500	159	5	3	3	1	1.01549	1.24888	1.3142	0.610453	0.497754	0.74295	0.786554	0.9118	0.957	1	≥ 30.00	≤ 4.52	0.786
X032727	TCMDC-141154	Q8I3T1	PF3D7_0517700	116	5	4	4	1	1.07693	2.69036	2.38937	1.896	1.22985	0.991963	1.02816	1.02822	1.07759	NA	≥ 30.00	≤ 4.52	0.409
X032727	TCMDC-141154	Q8I259	PF3D7_0108300	239	10	7	7	1	1.05926	1.76566	1.51013	1.08015	1.02924	1.03069	1.0789	1.04276	0.974955	NA	≥ 30.00	≤ 4.52	0.629
X032727	TCMDC-141154	Q8ILV2	PF14_0141, PF3D7_1414300	252	12	9	10	1	1.2019	2.3169	2.02868	1.57409	1.62074	1.29367	1.1465	1.10798	1.20252	NA	≥ 30.00	≤ 4.52	0.507
X032727	TCMDC-141154	Q8ILV5	PF14_0138, PF3D7_1414000	61	2	2	2	1	0.975281	1.42148	1.24001	1.29013	1.12219	0.984273	0.976124	1.0161	1.13661	1	≥ 30.00	≤ 4.52	0.742
X032727	TCMDC-141154	O77396	PF3D7_0317000	69	3	2	2	1	0.958456	1.25712	1.1107	0.958445	0.849492	0.865416	0.765589	0.871357	0.977459	1	≥ 30.00	≤ 4.52	0.827
X032727	TCMDC-141154	Q8IAW0	PF3D7_0812400	419	12	8	8	1	0.992994	1.29289	1.2303	0.970657	0.864867	0.881708	0.972977	1.03489	1.0454	1	≥ 30.00	≤ 4.52	0.79
X032727	TCMDC-141154	Q8IAW5	PF3D7_0813000	197	6	2	2	1	1.12487	1.03483	1.01106	0.987024	1.12828	1.02358	1.01708	0.938078	1.06635	NA	≥ 30.00	≤ 4.52	1.039
X032727	TCMDC-141154	Q8IJW2	PF10_0079, PF3D7_1008100	154	10	4	4	1	1.07355	1.90148	1.52829	1.25873	1.11664	1.11707	1.02255	1.35998	1.10976	NA	≥ 30.00	≤ 4.52	0.605
X032727	TCMDC-141154	Q8I1N8	PF3D7_0420100	819	30	15	20	1	0.973822	1.00295	0.91589	1.0662	1.10175	1.0924	1.02632	1.12022	1.154	NA	≥ 30.00	≤ 4.52	1.029
X032727	TCMDC-141154	Q8IJS7	PF10_0115, PF3D7_1011800	1721	50	31	31	1	0.986868	2.62157	2.30968	1.83005	1.4123	1.15886	1.15204	1.3104	1.25038	NA	≥ 30.00	≤ 4.52	0.403
X032727	TCMDC-141154	Q8IDZ2	PF3D7_1333600	107	5	2	2	1	1.16984	1.67075	1.47269	1.06982	1.1876	1.17394	1.14847	1.10214	1.0071	NA	≥ 30.00	≤ 4.52	0.69
X032727	TCMDC-141154	Q8IKS3	PF14_0529, PF3D7_1455500	110	3	2	2	1	1.18218	1.26849	1.25389	0.905664	0.925724	0.908379	0.938146	0.874947	0.8168	NA	≥ 30.00	≤ 4.52	0.865
X032727	TCMDC-141154	Q8IM73	PF14_0018, PF3D7_1401600	146	3	2	2	1	1.12858	1.29761	1.02264	0.708023	0.76257	0.894034	0.920553	0.785591	0.845442	1	≥ 30.00	≤ 4.52	0.917
X032727	TCMDC-141154	C6KT34	PF3D7_0619400	866	19	13	13	1	0.925078	1.19145	1.08576	0.877929	0.84701	0.790994	0.804321	0.846508	0.833233	1	≥ 30.00	≤ 4.52	0.845
X032727	TCMDC-141154	Q8IEQ3	PF3D7_1306200	136	4	3	3	1	1.22327	1.31891	1.17479	1.03662	1.4073	1.19481	1.12506	1.16448	1.00416	NA	≥ 30.00	≤ 4.52	0.892
X032727	TCMDC-141154	Q8I492	PF3D7_0500800	1655	52	32	36	1	1.09151	1.73477	1.53207	1.18243	0.949717	0.894721	0.910825	1.04503	1.01065	1	≥ 30.00	≤ 4.52	0.64
X032727	TCMDC-141154	C6KSW6	PF3D7_0612200	78	4	2	2	1	1.03785	2.4098	1.471	1.42502	0.957267	1.22051	1.30945	1.13103	1.04255	NA	≥ 30.00	≤ 4.52	0.525
X032727	TCMDC-141154	C6KSW5	PF3D7_0612100	101	3	3	3	1	1.10401	1.49971	1.40451	1.12301	0.959218	1.03641	1.03927	1.01323	0.970001	1	≥ 30.00	≤ 4.52	0.724
X032727	TCMDC-141154	Q8IIV1	PF11_0062, PF3D7_1105100	400	19	8	12	1	0.940393	2.32406	2.06839	1.578	1.23916	0.93178	0.975086	1.03834	1.01629	NA	≥ 30.00	≤ 4.52	0.442
X032727	TCMDC-141154	Q8IIV2	PF11_0061, PF3D7_1105000	294	11	4	5	1	0.996982	1.83505	1.58586	1.49466	0.979325	0.915922	0.93122	0.982385	0.831982	1	≥ 30.00	≤ 4.52	0.584
X032727	TCMDC-141154	O77317	PF3D7_0303200	83	4	2	2	1	0.884501	1.19253	1.14334	0.990633	0.963185	0.775462	0.742038	0.924376	1.05026	1	≥ 30.00	≤ 4.52	0.807
X032727	TCMDC-141154	O77310	PF3D7_0302500	425	16	6	7	1	0.855911	1.36558	1.21057	1.01121	1.06835	0.798298	0.837988	0.911924	0.931982	NA	≥ 30.00	≤ 4.52	0.72
X032727	TCMDC-141154	O77312	PF3D7_0302900	470	13	8	8	1	1.13174	1.10774	1.22645	1.07753	0.929236	0.912788	0.896835	0.968431	0.866417	1	≥ 30.00	≤ 4.52	0.913
X032727	TCMDC-141154	Q8ILN8	PF14_0205, PF3D7_1421200	342	7	6	7	1	1.14778	2.33899	1.92693	1.60277	1.32264	1.11999	1.06083	1.14449	1.26764	NA	≥ 30.00	≤ 4.52	0.503
X032727	TCMDC-141154	Q8I510	PF3D7_1241900, PFL2015w	67	3	2	2	1	1.0572	1.19768	1.12993	0.812048	0.752142	0.885178	0.862121	0.901539	0.917619	1	≥ 30.00	≤ 4.52	0.884
X032727	TCMDC-141154	Q8IB66	PF3D7_0823200	205	8	2	2	1	0.902685	1.42198	1.25589	0.921718	0.916059	0.846693	0.844324	0.942591	0.860409	1	≥ 30.00	≤ 4.52	0.711
X032727	TCMDC-141154	Q8IB67	PF3D7_0823300	100	3	3	3	1	0.847367	1.45613	1.25603	1.05096	0.918266	0.901478	0.900087	0.935027	1.00611	1	≥ 30.00	≤ 4.52	0.681
X032727	TCMDC-141154	Q8IB63	PF3D7_0822900	95	2	2	2	1	1.12676	1.478	1.32081	0.941215	1.00434	1.20449	0.929403	0.839564	1.07673	1	≥ 30.00	≤ 4.52	0.76
X032727	TCMDC-141154	Q8IB60	PF3D7_0822600, pfsec23	923	25	18	21	1	1.15117	1.36117	1.4502	1.35488	1.16163	1.09528	1.14902	1.49775	1.21047	NA	≥ 30.00	≤ 4.52	0.765
X032727	TCMDC-141154	Q8IDB7	PF3D7_1359400	194	6	3	3	1	0.892773	1.13928	1.05491	0.898947	0.859739	0.826579	0.858108	0.845726	0.710776	NA	≥ 30.00	≤ 4.52	0.863
X032727	TCMDC-141154	Q8IDB0	PF3D7_1358800	331	7	7	7	1	1.01498	2.3802	2.10468	1.54029	1.35838	1.11645	1.09375	1.04922	1.0475	NA	≥ 30.00	≤ 4.52	0.449
X032727	TCMDC-141154	Q8IDB8	PF3D7_1358700	108	5	3	3	1	1.22486	1.29021	1.23863	1.1095	1.33052	1.75036	1.44062	1.33721	1.28448	NA	≥ 30.00	≤ 4.52	0.88
X032727	TCMDC-141154	Q8IKK4	PF14_0601, PF3D7_1463200	73	5	2	2	1	1.03276	1.28553	1.31957	1.07858	0.908893	0.964154	0.992184	1.06115	1.10527	1	≥ 30.00	≤ 4.52	0.78
X032727	TCMDC-141154	Q8I305	PF3D7_0914700	161	5	2	2	1	1.18223	0.809517	1.13872	0.92533	0.781069	0.690481	0.76689	0.760495	0.687905	1	≥ 30.00	≤ 4.52	1.12
X032727	TCMDC-141154	Q8IAX8	PF3D7_0814200	476	17	10	15	1	1.10994	2.79215	2.15102	1.82225	1.49682	1.20372	1.13988	1.30785	1.24502	NA	≥ 30.00	≤ 4.52	0.427
X032727	TCMDC-141154	Q8I5H7	PF3D7_1224000, PFL1155w	157	3	2	2	1	1.09853	2.80801	2.33894	1.94206	1.54953	1.27449	1.3154	1.42907	1.43452	NA	≥ 30.00	≤ 4.52	0.408
X032727	TCMDC-141154	Q8IC42	PF3D7_0702500	102	3	3	3	1	1.29357	1.91429	1.68034	1.51587	1.5197	1.15586	1.2423	1.28813	1.33142	NA	≥ 30.00	≤ 4.52	0.638
X032727	TCMDC-141154	Q8I3K7	PF3D7_0525800	150	4	3	3	1	1.26548	1.17116	1.10542	1.10883	1.02065	1.07001	0.958417	1.05482	0.965046	NA	≥ 30.00	≤ 4.52	0.995
X032727	TCMDC-141154	Q8IAZ3	PF3D7_0815600	92	4	3	3	1	1.21685	2.27876	1.61424	1.27208	1.0798	1.00177	0.95068	0.910119	0.921011	NA	≥ 30.00	≤ 4.52	0.569
X032727	TCMDC-141154	Q8IL88	PF14_0359, PF3D7_1437900	517	13	9	9	1	0.97265	1.41102	1.27083	1.10028	1.01736	0.902181	0.96103	1.06849	1.01867	NA	≥ 30.00	≤ 4.52	0.736
X032727	TCMDC-141154	Q8IKC8	EXP-2, PF14_0678, PF3D7_1471100	150	6	4	5	1	0.975482	1.14383	1.0086	0.781261	0.792594	1.09673	1.01649	0.886854	0.931025	NA	≥ 30.00	≤ 4.52	0.918
X032727	TCMDC-141154	C0H530	PF3D7_0910100	581	17	10	10	1	1.08159	0.855405	0.981636	0.844437	0.763567	0.776991	0.810009	0.890451	0.695458	1	≥ 30.00	≤ 4.52	1.133
X032727	TCMDC-141154	Q8I388	PF3D7_0906100	222	6	5	5	1	1.1595	1.18894	1.12232	0.976756	0.982194	0.90143	0.916569	0.861749	0.975874	1	≥ 30.00	≤ 4.52	0.934
X032727	TCMDC-141154	C0H4A6	PF3D7_0415900	108	4	3	3	1	0.939992	2.56439	2.27071	1.98388	1.96541	1.39973	1.21665	1.35293	1.29314	NA	≥ 30.00	≤ 4.52	0.401
X032727	TCMDC-141154	Q8IDW1	PF3D7_1337100	679	43	14	34	1	1.11964	0.127876	0.138255	0.94608	1.26708	1.32229	1.15595	1.10522	1.03689	1.6	≥ 30.00	≤ 4.52	7.965
X032727	TCMDC-141154	Q8IDW0	PF3D7_1337200	83	4	2	2	1	1.0234	1.15646	1.27425	0.813209	0.910617	0.923234	0.811743	0.89051	0.925009	0.52	≥ 30.00	≤ 4.52	0.832
X032727	TCMDC-141154	Q8I1Q5	PF3D7_0418200	122	3	2	2	1	0.99666	1.70287	1.60183	1.45034	1.12592	1.18064	1.17334	1.27786	1.17298	NA	≥ 30.00	≤ 4.52	0.604
X032727	TCMDC-141154	Q8I5P8	PF3D7_1215900, PFL0765w, SR10	61	2	2	2	1	1.29721	1.1039	1.26913	0.908046	0.992549	0.932488	0.841065	0.912641	0.73742	1	≥ 30.00	≤ 4.52	0.968
X032727	TCMDC-141154	Q7K6B1	PF3D7_0817500	305	10	8	10	1	1.12345	1.11439	0.90599	0.91582	0.817585	0.85123	0.793256	0.998078	0.914019	1	≥ 30.00	≤ 4.52	1.051
X032727	TCMDC-141154	Q7K6B0	PF3D7_0807300	67	2	2	2	1	1.12784	1.09412	1.11263	0.770983	0.964608	0.945975	0.83216	0.884935	0.841422	1	≥ 30.00	≤ 4.52	0.964
X032727	TCMDC-141154	Q8IIF4	PF11_0220, PF3D7_1121300, TKL-2	950	39	18	21	1	0.926744	1.02679	0.955842	1.17016	1.25211	1.2174	1.18465	1.23078	1.19813	NA	≥ 30.00	≤ 4.52	0.972
X032727	TCMDC-141154	Q8IIF6	PF11_0218, PF3D7_1121100	228	11	2	2	1	0.984022	1.20274	1.1484	1.00815	0.823395	0.784392	0.868647	0.863995	1.00198	1	≥ 30.00	≤ 4.52	0.844
X032727	TCMDC-141154	Q6LFH8	OAT, PFF0435w	844	23	15	17	1	0.961528	1.02808	0.927886	0.777982	0.901213	0.757055	0.772383	0.770873	0.835576	1	≥ 30.00	≤ 4.52	1.003
X032727	TCMDC-141154	C0H5B1	PF3D7_1312900	52	2	2	2	1	1.13951	0.991353	1.2549	0.672078	1.09889	0.945914	0.828407	0.964973	0.850137	1	≥ 30.00	≤ 4.52	0.952
X032727	TCMDC-141154	Q8ICR0	CDPK2, CPK2, MAL6P1.108, PFF0520w	1154	48	25	41	1	0.928964	0.554362	0.557205	0.97752	1.07715	1.22438	1.0989	1.06168	1.05231	NA	≥ 30.00	≤ 4.52	1.735
X032727	TCMDC-141154	Q8I4S1	PF3D7_1251300, PFL2465c, TMK	55	2	2	2	1	1.20113	1.01067	0.95924	0.834782	0.928242	0.738774	0.763859	0.691812	0.724271	1	≥ 30.00	≤ 4.52	1.117
X032727	TCMDC-141154	Q8I266	PF3D7_0107500	192	6	4	4	1	1.3168	1.0781	1.15188	0.964971	0.889562	0.766262	0.849919	0.898462	0.786896	1	≥ 30.00	≤ 4.52	1.039
X032727	TCMDC-141154	Q8IAR7	PF3D7_0807900	173	6	5	5	1	0.990737	0.984906	0.930396	0.89045	0.789541	0.829994	0.844383	0.837538	0.940454	1	≥ 30.00	≤ 4.52	1.039
X032727	TCMDC-141154	Q8IAR3	PF3D7_0807500	72	2	2	2	1	0.754178	1.20724	1.03277	0.895869	0.692463	0.737931	0.709508	0.704333	0.73793	1	≥ 30.00	≤ 4.52	0.783
[truncated: 9,915 more rows]

## Sheet: Table S1 (E3)
Table S1 (E3) (related to Figure 2B, 2C). MS/MS data for profiling of MMV030084 and TCMDC-141154 in human protein extracts (Mixed: HEK-293/ K-562/ Placenta/ Hep G2 ): 10 samples were analyzed in parallel (TMT 10-plex), to generate values for the affinity of the beads to the bound proteins (“depletion” values, 4 samples) and to generate IC50 values (6 samples) in a single experiment. Samples 1 and…
							Relative abundance
Experiment ID	UniProt ID	Protein Name	Mascot Score	SSM	UPM	SSM used for quantification	1: Vehicle control (n=1)	2: Vehicle control (n=2)	3: Binding of NBF to fresh beads (n=1)	4: Binding of NBF to fresh beads (n=2)	5: Compound competition	6: Compound competition	7: Compound competition	8: Compound competition	9: Compound competition	10: Compound competition	Hill	IC50	pIC50	"Depletion" factor
X032728	Q7L576	CYFIP1, KIAA0068	274	6	3	3	1	1.00729	0.554523	0.666943	0.686235	0.675577	0.748452	0.881692	0.927327	0.905999	1	≥ 30.00	≤ 4.52	1.643
X032728	P21127	CDC2L1, CDK11, CDK11B, PITSLREA, PK58	134	4	2	2	1	1.00618	0.508376	0.602799	0.859097	1.16445	1.03306	1.03022	0.89774	0.966087	1	≥ 30.00	≤ 4.52	1.805
X032728	P08240	SRPR, SRPRA	89	3	2	2	1	1.18256	0.562571	0.801093	1.07502	0.879396	0.884257	1.22339	1.18053	0.851429	1	≥ 30.00	≤ 4.52	1.601
X032728	P30260	ANAPC3, CDC27, D0S1430E, D17S978E	688	17	11	11	1	0.997316	0.613289	0.718882	0.985213	1.12524	1.04952	1.02624	1.0237	1.07271	1.48	≥ 30.00	≤ 4.52	1.499
X032728	P08581	MET	2019	56	31	37	1	0.972044	0.460556	0.523288	0.874359	1.00741	1.02621	1.00213	0.959267	1.05295	1	≥ 30.00	≤ 4.52	2.004
X032728	O15173	DG6, PGRMC2, PMBP	160	5	2	2	1	1.33199	1.36041	1.5017	1.576	0.871149	0.954164	1.97794	1.86844	0.995162	NA	≥ 30.00	≤ 4.52	0.815
X032728	P52294	KPNA1, RCH2	183	5	2	2	1	1.31983	0.849691	1.17	1.06117	0.852158	0.75281	1.34266	1.34524	0.792302	1	≥ 30.00	≤ 4.52	1.149
X032728	Q16832	DDR2, NTRKR3, TKT, TYRO10	525	13	10	10	1	0.93758	0.556585	0.685397	0.466206	0.701124	0.855466	0.920677	0.931428	0.993607	0.92	16	4.79588	1.56
X032728	Q15418	MAPKAPK1A, RPS6KA1, RSK1	2292	75	33	57	1	0.955082	0.625235	0.698428	0.734978	0.862932	0.95784	0.95484	0.942714	1.02629	0.78	≥ 30.00	≤ 4.52	1.477
X032728	Q02809	LLH, PLOD, PLOD1	106	3	2	2	1	1.29279	0.908049	1.20224	1.11386	0.974678	0.865153	1.34493	1.38963	1.11326	1	≥ 30.00	≤ 4.52	1.086
X032728	P27037	ACVR2, ACVR2A	875	20	12	12	1	0.916956	0.423078	0.445333	0.806467	0.996034	1.03188	0.956417	0.902521	1.02245	1	≥ 30.00	≤ 4.52	2.207
X032728	Q9H4A3	HSN2, KDP, KIAA0344, PRKWNK1, WNK1	290	8	5	5	1	1.06423	0.827264	0.913231	0.826207	0.99421	1.05661	1.2053	1.12752	1.10357	1	≥ 30.00	≤ 4.52	1.186
X032728	P33981	MPS1, MPS1L1, TTK	1376	34	20	22	1	0.953095	0.710143	0.818816	0.923688	0.991947	0.984966	0.956055	0.961345	1.05248	1	≥ 30.00	≤ 4.52	1.277
X032728	Q16576	RBAP46, RBBP7	533	14	6	6	1	1.26571	0.792701	1.10893	1.11389	0.924458	0.863278	1.3109	1.26565	0.917446	NA	≥ 30.00	≤ 4.52	1.191
X032728	Q5VYK3	ECM29, KIAA0368	155	5	3	3	1	1.19642	0.8418	1.1823	0.984067	1.02296	1.05499	1.44772	1.27132	1.10169	NA	≥ 30.00	≤ 4.52	1.085
X032728	Q99640	MYT1, PKMYT1	542	15	12	13	1	0.998476	0.616957	0.73661	0.564896	0.844552	0.919155	1.0134	0.985635	1.02512	1.32	27	4.56864	1.476
X032728	P18074	ERCC2, XPD, XPDC	934	27	20	22	1	1.03549	0.831863	0.999757	0.757909	0.970187	1.01828	1.02371	1.06206	1.04423	2.34	≥ 30.00	≤ 4.52	1.111
X032728	P04629	MTC, NTRK1, TRK, TRKA	817	17	13	13	1	0.985645	0.450691	0.511297	0.996276	1.03586	0.973613	0.997711	0.959586	1.02672	NA	≥ 30.00	≤ 4.52	2.064
X032728	Q8IVH8	MAP4K3, RAB8IPL1	1005	27	13	16	1	0.966021	0.459437	0.556004	0.703253	0.890971	0.927435	0.98474	0.924381	1.04106	0.93	≥ 30.00	≤ 4.52	1.936
X032728	Q93009	HAUSP, USP7	117	4	4	4	1	1.25115	0.860096	1.14419	1.03832	0.827365	0.953837	1.32206	1.31195	0.848487	NA	≥ 30.00	≤ 4.52	1.123
X032728	P26368	U2AF2, U2AF65	184	5	5	5	1	1.27069	0.78581	0.982557	0.891771	0.988846	0.910669	1.11651	1.00219	0.832349	1.24	≥ 30.00	≤ 4.52	1.284
X032728	Q8TAQ2	BAF170, SMARCC2	409	14	3	3	1	1.14286	0.892508	1.20433	1.06048	0.885778	1.05739	1.10408	1.18833	0.966946	1	≥ 30.00	≤ 4.52	1.022
X032728	Q9C0E2	KIAA1721, XPO4	231	6	4	4	1	1.07479	0.785824	0.97664	0.931759	0.877966	1.08266	1.16833	1.01752	1.00287	NA	≥ 30.00	≤ 4.52	1.177
X032728	P17858	PFKL	768	16	10	10	1	1.16849	0.807519	1.04397	0.918728	0.905979	0.915851	1.22503	1.1815	0.991258	1	≥ 30.00	≤ 4.52	1.171
X032728	O94804	LOK, STK10	1568	46	27	29	1	1.04005	0.504703	0.596534	0.049876	0.110993	0.235466	0.473802	0.722894	0.972126	1.05	1.1	5.95861	1.853
X032728	P51617	IRAK, IRAK1	1084	18	14	14	1	1.01746	0.534332	0.629355	0.959712	0.980682	1.01324	0.934911	0.927769	1.01598	1	≥ 30.00	≤ 4.52	1.734
X032728	Q15208	NDR1, STK38	809	21	11	13	1	0.982759	0.874951	1.02655	0.382329	0.703684	0.85909	0.92465	1.00568	1.10749	1.28	13	4.88606	1.043
X032728	Q9UL54	KIAA0881, MAP3K17, PSK, PSK1, TAOK2, UNQ2971/PRO7431	323	10	6	7	1	0.899952	0.646604	0.709727	0.620728	0.904043	0.957568	1.01651	0.915656	1.02946	1	≥ 30.00	≤ 4.52	1.401
X032728	O75964	ATP5L	84	2	2	2	1	1.22415	0.836612	1.20991	1.12754	0.890711	1.0844	1.32466	1.32623	0.9164	1	≥ 30.00	≤ 4.52	1.087
X032728	Q08380	LGALS3BP, M2BP	245	6	4	4	1	0.994751	0.874868	0.951504	1.01203	1.06604	0.89415	1.0304	0.995617	1.0777	1	≥ 30.00	≤ 4.52	1.092
X032728	O75340	ALG2, PDCD6	104	3	2	2	1	0.983041	0.618584	0.839219	1.01397	1.16192	1.03322	1.03969	1.00397	0.842464	NA	≥ 30.00	≤ 4.52	1.36
X032728	Q9UDR5	AASS	105	3	2	2	1	1.29932	0.781189	1.08784	1.02976	0.87817	0.79514	1.41239	1.39493	0.830773	NA	≥ 30.00	≤ 4.52	1.23
X032728	Q13510	ASAH, ASAH1, HSD-33, HSD33	79	3	2	2	1	1.40436	1.06115	1.47557	1.30797	1.04774	0.956899	1.66996	1.70027	1.13611	1	≥ 30.00	≤ 4.52	0.948
X032728	Q9BVK6	GP25L2, TMED9	92	3	2	2	1	1.32825	0.985196	1.43931	1.24299	0.883314	0.911604	1.59232	1.40836	0.843428	1	≥ 30.00	≤ 4.52	0.96
X032728	Q05397	FAK, FAK1, PTK2	3207	114	57	84	1	0.966779	0.219035	0.246587	0.99528	1.03748	1.0482	0.982716	0.925249	1.02676	NA	≥ 30.00	≤ 4.52	4.224
X032728	Q9UHX1	FIR, PUF60, ROBPI, SIAHBP1	533	14	9	10	1	0.958872	0.867673	0.950161	0.905513	0.954317	0.942407	0.963546	0.974434	0.918986	1	≥ 30.00	≤ 4.52	1.078
X032728	Q9BQA1	HKMT1069, MEP50, Nbla10071, WD45, WDR77	221	3	3	3	1	1.21236	0.800872	1.16107	1.02059	0.886889	0.807659	1.21175	1.10549	0.81399	1	≥ 30.00	≤ 4.52	1.128
X032728	O94776	MTA1L1, MTA2, PID	404	11	7	7	1	1.0452	0.74235	0.861757	0.968419	1.08959	0.973931	1.13439	1.04582	0.993506	1	≥ 30.00	≤ 4.52	1.275
X032728	Q96AB3	ISOC2	301	13	4	6	1	0.964676	0.636679	0.69823	0.833554	0.944195	0.964664	0.919642	0.839991	0.903276	1	≥ 30.00	≤ 4.52	1.472
X032728	P19525	EIF2AK2, PKR, PRKR	74	3	2	2	1	0.993959	0.863993	1.09225	0.979043	1.08771	1.10268	1.09357	1.03712	1.1001	0.73	≥ 30.00	≤ 4.52	1.019
X032728	O00193	C11orf58, SMAP	80	4	2	2	1	1.35421	1.00657	1.29569	1.69843	0.840765	0.834855	1.49352	1.46562	0.822664	1	≥ 30.00	≤ 4.52	1.023
X032728	Q5TCX8	KIAA1804, MAP3K21, MLK4	1113	30	18	19	1	0.990094	0.499194	0.558412	0.881381	0.991718	1.01782	0.974166	0.926156	0.985483	1	≥ 30.00	≤ 4.52	1.882
X032728	O00444	PLK4, SAK, STK18	381	10	8	8	1	1.0553	0.278136	0.346963	1.10474	1.10519	1.07462	1.07177	1.03585	1.16516	NA	≥ 30.00	≤ 4.52	3.288
X032728	P53985	MCT1, SLC16A1	175	4	3	3	1	1.05509	0.764183	0.897469	0.796659	0.859816	1.08224	1.05476	1.05293	1.20616	1.43	≥ 30.00	≤ 4.52	1.237
X032728	P48729	CSNK1A1	623	19	12	16	1	1.00105	0.65892	0.825556	0.089305	0.084897	0.15642	0.321182	0.545919	0.787968	1.08	0.38	6.42022	1.348
X032728	P63104	YWHAZ	580	13	9	10	1	1.06811	0.599026	0.802099	0.698348	0.668079	0.715315	1.04195	1.02952	0.900253	0.55	≥ 30.00	≤ 4.52	1.476
X032728	P36894	ACVRLK3, ALK3, BMPR1A	933	19	11	11	1	0.958913	0.186658	0.218975	0.909984	1.14311	1.12494	0.99298	0.92018	1.00352	1	≥ 30.00	≤ 4.52	4.829
X032728	P36897	ALK5, SKR4, TGFBR1	954	25	13	15	1	0.936497	0.478789	0.559693	0.014229	0.016117	0.019302	0.089542	0.148054	0.297431	1	0.12346	6.90847	1.865
X032728	Q92769	HDAC2	308	10	3	3	1	1.16984	0.858163	1.05404	1.02417	0.92096	0.923937	1.2155	1.14368	0.986834	NA	≥ 30.00	≤ 4.52	1.135
X032728	P49840	GSK3A	769	22	11	18	1	0.952766	0.341922	0.379322	0.949135	0.995519	1.02236	0.982891	0.875671	0.984807	1	≥ 30.00	≤ 4.52	2.707
X032728	Q70IA6	HCCA2, MOB2	192	7	2	4	1	0.947401	0.882433	1.01395	0.345409	0.613763	0.838766	0.947345	0.967069	1.0794	1.29	10	5	1.027
X032728	Q9UBQ5	ARG134, EIF3K, EIF3S12, HSPC029, MSTP001, PTD001	250	4	3	3	1	1.0863	0.832732	0.984476	1.06433	1.04438	1.01687	1.27971	1.20805	1.09583	NA	≥ 30.00	≤ 4.52	1.148
X032728	P09234	SNRPC	82	2	2	2	1	1.04302	0.921933	1.00933	1.00659	0.818522	0.714222	1.08962	1.04103	0.820471	1	≥ 30.00	≤ 4.52	1.058
X032728	P05161	G1P2, ISG15, UCRP	94	3	3	3	1	1.22449	0.638903	0.900811	1.1127	0.975815	0.966273	1.2605	1.23624	1.08435	NA	≥ 30.00	≤ 4.52	1.445
X032728	P02671	FGA	617	15	12	12	1	1.19404	0.81617	1.01163	1.00402	0.922482	0.888763	1.20853	1.2058	0.989078	1	≥ 30.00	≤ 4.52	1.2
X032728	Q92785	BAF45D, DPF2, REQ, UBID4	91	3	2	2	1	1.1623	0.5109	0.620918	0.981792	0.999327	0.921949	0.981824	1.17969	0.910703	1	≥ 30.00	≤ 4.52	1.91
X032728	P46734	MAP2K3, MEK3, MKK3, PRKMK3, SKK2	485	12	9	9	1	1.01727	0.884931	0.954177	0.913745	0.966386	0.982208	1.03328	0.97893	1.04598	NA	≥ 30.00	≤ 4.52	1.097
X032728	O15260	SURF-4, SURF4	102	4	2	4	1	0.925427	0.787576	0.900225	0.802638	0.888152	1.17929	0.97132	0.942487	1.08329	1.63	≥ 30.00	≤ 4.52	1.141
X032728	P19388	POLR2E	91	2	2	2	1	1.17307	0.893125	0.976445	1.1274	0.984547	1.03504	1.19158	1.10825	0.992429	1.55	≥ 30.00	≤ 4.52	1.162
X032728	Q9NU22	KIAA0301, MDN1	406	13	7	7	1	0.999284	0.758178	0.921868	0.868749	0.898442	0.988544	1.10034	1.05781	1.0452	1	≥ 30.00	≤ 4.52	1.19
X032728	P15056	BRAF, BRAF1, RAFB1	950	29	10	11	1	0.932463	0.713647	0.854423	0.103019	0.181609	0.259182	0.424739	0.649822	0.860422	0.84	0.74	6.13077	1.232
X032728	O75533	SAP155, SF3B1	1269	28	24	24	1	1.08209	0.836978	1.02147	0.990232	0.966876	0.916052	1.04459	1.04393	0.93065	1	≥ 30.00	≤ 4.52	1.12
X032728	O75531	BAF, BANF1, BCRG1	65	2	2	2	1	1.08606	1.03657	1.36949	1.30833	1.02857	0.71691	1.49749	1.37411	0.970514	0.51	≥ 30.00	≤ 4.52	0.867
X032728	Q92844	ITRAF, TANK, TRAF2	1092	33	22	24	1	0.977402	0.486242	0.523146	0.994814	1.11152	1.10024	1.04148	1.02628	1.11154	NA	≥ 30.00	≤ 4.52	1.959
X032728	Q92841	DDX17	87	3	3	3	1	1.12974	0.594519	0.729137	0.896871	0.842172	0.842108	1.07324	1.16074	1.04383	NA	≥ 30.00	≤ 4.52	1.609
X032728	P61106	RAB14	302	6	4	4	1	1.18459	0.876469	1.21946	1.26353	1.11295	1.0691	1.31618	1.38702	1.039	NA	≥ 30.00	≤ 4.52	1.042
X032728	P0DN76	U2AF1L5	122	2	2	2	1	1.17566	0.650878	0.800638	0.797328	1.0289	1.01709	0.96567	0.802507	0.852729	1	≥ 30.00	≤ 4.52	1.499
X032728	P60660	MYL6	257	7	4	4	1	0.798808	1.12128	1.32324	1.1335	1.0439	0.668291	1.47459	1.22789	1.03546	1	≥ 30.00	≤ 4.52	0.736
X032728	P35520	CBS	198	5	3	3	1	1.28704	0.929208	1.2918	1.16423	1.03376	1.06608	1.5077	1.48285	1.08589	NA	≥ 30.00	≤ 4.52	1.03
X032728	P61221	ABCE1, OK/SW-cl.40, RLI, RNASEL1, RNASELI, RNS4I	76	5	2	2	1	1.33126	0.825971	1.23454	1.09802	0.866677	0.767717	1.36864	1.38449	0.836423	1	≥ 30.00	≤ 4.52	1.131
X032728	Q8WVM8	C14orf163, FKSG23, KIAA0917, SCFD1, STXBP1L2	84	2	2	2	1	1.40918	0.943785	1.15331	1.18543	0.906343	0.884503	1.46764	1.35617	0.87284	1.85	≥ 30.00	≤ 4.52	1.149
X032728	P35222	CTNNB, CTNNB1, OK/SW-cl.35, PRO2286	86	2	2	2	1	1.27235	0.716887	0.901834	0.876251	0.678787	0.869622	1.31412	1.22248	0.99749	0.85	≥ 30.00	≤ 4.52	1.404
X032728	O60674	JAK2	1179	31	21	21	1	1.00072	0.460085	0.520462	1.05248	1.08371	1.02816	1.00539	0.999313	1.04251	NA	≥ 30.00	≤ 4.52	2.04
X032728	Q86SE9	PCGF5, RNF159	519	14	8	8	1	0.986592	0.677729	0.727935	0.935081	1.06428	1.07599	1.02048	1.04592	1.11014	1	≥ 30.00	≤ 4.52	1.413
X032728	O75676	MSK2, RPS6KA4	1529	31	24	27	1	1.01339	0.517962	0.593782	0.808406	1.01414	0.990069	0.960208	0.92051	1.01668	1	≥ 30.00	≤ 4.52	1.811
X032728	P23443	RPS6KB1, STK14A	209	4	4	4	1	1.06745	0.85807	1.00311	0.744789	0.802927	0.847411	0.959326	0.922509	0.976514	1	≥ 30.00	≤ 4.52	1.111
X032728	P33316	DUT	190	5	5	5	1	1.25344	0.879653	1.24567	1.08502	0.785979	0.910732	1.41277	1.34462	0.888126	NA	≥ 30.00	≤ 4.52	1.06
X032728	P04844	RPN2	433	10	6	7	1	1.2246	0.837631	1.12898	1.00361	0.879446	1.02231	1.21693	1.20269	0.948551	1	≥ 30.00	≤ 4.52	1.131
X032728	P04843	RPN1	1073	26	19	21	1	1.19246	0.924791	1.12293	1.01422	0.915361	1.24882	1.25722	1.20262	1.10683	1.69	≥ 30.00	≤ 4.52	1.071
X032728	Q9NWU5	HSPC158, MRPL22, MRPL25, RPML25	59	2	2	2	1	1.18746	0.824866	1.07921	0.99118	0.995942	0.883362	1.09236	1.0762	0.969443	1	≥ 30.00	≤ 4.52	1.149
X032728	P47895	ALDH1A3, ALDH6	184	6	3	3	1	1.03565	0.809819	1.00425	0.89114	0.824896	1.0543	0.898061	1.01905	0.981454	0.67	≥ 30.00	≤ 4.52	1.122
X032728	P47897	QARS	895	18	14	14	1	1.13209	0.927998	1.12353	1.04095	1.01355	0.995405	1.1776	1.11571	0.999384	1	≥ 30.00	≤ 4.52	1.039
X032728	Q9BW30	CGI-38, TPPP3	106	4	2	2	1	1.20122	0.687811	0.937138	0.844876	0.836256	0.862209	1.20875	1.25345	1.01727	1.92	≥ 30.00	≤ 4.52	1.355
X032728	Q7L9L4	MOB1B, MOB4A, MOBKL1A	260	9	5	7	1	1.049	0.750472	0.884123	0.251136	0.428518	0.621328	0.855246	0.969463	1.06151	1.21	4	5.39794	1.254
X032728	Q04771	ACVR1, ACVRLK2	539	11	9	10	1	0.95805	0.167076	0.20915	0.243285	0.477669	0.661208	0.797188	0.857577	1.01269	0.91	4	5.39794	5.204
X032728	P54803	GALC	259	4	4	4	1	0.895722	0.668556	0.818779	0.871344	0.894452	0.980254	0.944428	0.913039	0.923462	1	≥ 30.00	≤ 4.52	1.275
X032728	Q9H939	PSTPIP2	230	8	4	4	1	1.05148	0.467996	0.568235	0.636882	0.833033	0.980432	1.05206	0.989876	0.993604	1.29	≥ 30.00	≤ 4.52	1.98
X032728	Q96ST3	SIN3A	172	5	3	3	1	1.21544	0.964481	1.13077	1.12594	0.961757	0.893899	1.32296	1.33505	1.00923	1	≥ 30.00	≤ 4.52	1.057
X032728	P15428	HPGD, PGDH1, SDR36C1	268	5	3	3	1	1.01583	0.799287	0.964977	1.29971	1.31207	1.17378	1.30445	1.37564	1.25672	NA	≥ 30.00	≤ 4.52	1.143
X032728	Q9BVS4	RIOK2	1336	36	23	29	1	1.01734	0.644968	0.716011	0.962108	1.04918	1.03741	1.014	0.968197	1.08336	NA	≥ 30.00	≤ 4.52	1.482
X032728	P00519	ABL, ABL1, JTK7	3839	110	54	71	1	0.975358	0.359402	0.408418	0.207965	0.357535	0.527392	0.671938	0.774944	0.95803	0.84	1.7	5.76955	2.573
X032728	Q6NXT1	ANKRD54, LIAR	124	4	2	3	1	0.929313	0.336652	0.357069	0.869153	0.98404	1.0095	1.01287	1.0511	1.09672	1	≥ 30.00	≤ 4.52	2.781
X032728	O00159	MYO1C	136	5	4	5	1	1.11434	0.717098	1.00082	0.985727	0.914776	0.850019	1.04674	1.10222	0.857681	1	≥ 30.00	≤ 4.52	1.231
X032728	Q9UI12	ATP6V1H, CGI-11	85	3	2	2	1	0.905088	0.59597	0.776057	0.760234	0.722284	0.927576	1.01517	1.02827	0.977294	1	≥ 30.00	≤ 4.52	1.389
X032728	O94921	CDK14, KIAA0834, PFTK1	67	2	2	2	1	1.13972	0.840107	0.95012	0.934808	1.00937	1.18242	1.16794	1.12571	1.12119	2.22	≥ 30.00	≤ 4.52	1.195
X032728	Q53H82	CGI-83, LACTB2	116	4	2	2	1	1.30928	0.963694	1.25766	1.25886	1.15411	1.11908	1.4322	1.33471	1.21729	NA	≥ 30.00	≤ 4.52	1.04
X032728	Q96PY6	KIAA1901, NEK1	1163	31	23	23	1	1.03848	0.706739	0.805032	0.966949	1.07211	1.03256	1.02608	1.01642	1.03325	1	≥ 30.00	≤ 4.52	1.348
X032728	Q9P0R6	C14orf129, GSKIP, HSPC210	192	3	3	3	1	0.807702	0.369174	0.474318	0.44189	0.647761	0.764035	0.953954	0.93076	1.12966	0.93	12	4.92082	2.143
X032728	Q96MW5	COG8	186	5	3	3	1	0.976669	0.844774	1.09664	0.920358	0.987951	1.0015	1.1056	1.13576	0.962949	1	≥ 30.00	≤ 4.52	1.018
X032728	Q9UH99	FRIGG, KIAA0668, RAB5IP, SUN2, UNC84B	183	4	3	3	1	1.05644	0.738665	0.849987	1.03924	1.01925	1.07005	1.14394	1.04434	1.00396	NA	≥ 30.00	≤ 4.52	1.294
X032728	Q15569	TESK1	128	4	3	3	1	0.936783	0.288433	0.396217	0.174888	0.311473	0.484495	0.662154	0.763485	0.971485	0.83	1.9	5.72125	2.829
X032728	Q7Z3U7	KIAA1040, MON2, SF21	348	12	6	6	1	1.03271	0.700869	0.838796	0.862068	0.800411	1.00213	0.964907	0.873772	0.894341	1	≥ 30.00	≤ 4.52	1.32
X032728	P56385	ATP5I, ATP5K	108	4	2	2	1	0.898832	0.964617	1.18888	1.2041	1.01078	1.02943	1.23801	1.19874	1.10842	NA	≥ 30.00	≤ 4.52	0.882
X032728	P56381	ATP5E	65	3	2	2	1	1.0195	0.878796	1.0253	1.11755	0.91815	0.815312	1.04416	1.14867	1.02211	1	≥ 30.00	≤ 4.52	1.061
X032728	P20338	RAB4, RAB4A	133	3	2	2	1	1.40931	0.848414	1.45213	1.4677	1.03629	1.01239	1.38921	1.42101	1.01442	NA	≥ 30.00	≤ 4.52	1.047
X032728	Q9NW75	GPATC2, GPATCH2	156	6	3	3	1	1.07018	0.514309	0.568126	0.796594	1.0581	0.958442	0.943797	0.844767	0.980729	1	≥ 30.00	≤ 4.52	1.913
X032728	Q9NYV4	CDK12, CRK7, CRKRS, KIAA0904	1628	46	28	31	1	1.00766	0.738924	0.825589	0.816587	1.02173	0.937965	0.980451	0.894914	0.984363	1	≥ 30.00	≤ 4.52	1.283
X032728	Q8IXB1	DNAJC10, ERDJ5, UNQ495/PRO1012	745	20	11	11	1	0.944757	0.804213	0.872882	0.926336	1.01594	1.04735	1.01446	1.07359	1.19193	1	≥ 30.00	≤ 4.52	1.16
X032728	P31749	AKT1, PKB, RAC	332	11	5	5	1	1.06235	0.898348	1.05169	0.993592	1.06327	1.07373	1.15072	1.14154	1.12271	1	≥ 30.00	≤ 4.52	1.058
X032728	P30291	WEE1	1384	51	27	43	1	1.02158	0.288451	0.335187	0.923875	1.10147	1.04399	0.987302	0.879557	0.992887	NA	≥ 30.00	≤ 4.52	3.242
X032728	Q9Y2U5	MAP3K2, MAPKKK2, MEKK2	1037	32	18	19	1	0.98376	0.556646	0.632096	0.528914	0.739818	0.855182	0.931986	0.923302	1.01922	0.82	21	4.67778	1.669
X032728	O94906	C20orf14, PRPF6	367	11	6	6	1	1.14643	0.900737	1.03586	0.994432	0.908211	0.93792	1.18777	1.15568	1.00277	NA	≥ 30.00	≤ 4.52	1.108
X032728	P49759	CLK, CLK1	581	15	12	13	1	1.07245	0.355523	0.430939	0.875606	1.08702	1.01981	1.02977	0.936354	0.986233	1	≥ 30.00	≤ 4.52	2.635
X032728	Q16527	CSRP2, LMO5, SMLIM	311	8	6	6	1	0.976236	0.835524	0.961633	1.09194	1.09406	1.07625	1.13779	1.18094	1.22855	NA	≥ 30.00	≤ 4.52	1.1
X032728	Q9UBL3	ASH2L, ASH2L1	188	5	3	3	1	1.14499	0.830733	1.04692	1.04884	1.01974	0.998892	1.18386	1.32864	1.00802	1.09	≥ 30.00	≤ 4.52	1.142
X032728	Q6UXN9	TMEM113, UNQ9342/PRO34047, WDR82, WDR82A	107	4	3	3	1	1.0607	0.6933	0.917495	1.02992	0.906934	0.904368	1.07405	1.11095	0.931312	1.75	≥ 30.00	≤ 4.52	1.279
X032728	Q9Y616	IRAK3	93	3	3	3	1	1.12059	0.279003	0.533759	1.07864	1.21572	1.27987	1.1607	1.08579	1.1804	NA	≥ 30.00	≤ 4.52	2.609
X032728	Q16881	GRIM12, KDRF, TXNRD1	106	4	3	3	1	1.35022	0.988812	1.31884	1.15068	0.953269	0.884157	1.52573	1.46297	0.88859	1	≥ 30.00	≤ 4.52	1.018
X032728	Q15349	MAPKAPK1C, RPS6KA2, RSK3	231	9	2	2	1	1.07069	0.555876	0.700157	0.995266	1.22704	1.02323	1.07906	1.03309	1.14285	2.07	≥ 30.00	≤ 4.52	1.649
X032728	O43683	BUB1, BUB1L	1089	30	24	24	1	1.0264	0.231183	0.290998	0.138874	0.286623	0.503782	0.757423	0.886241	1.04205	1.1	2.9	5.5376	3.881
X032728	O43684	BUB3	369	7	5	5	1	1.19368	0.488522	0.679247	0.490058	0.495075	0.608691	1.03515	1.07902	0.986604	0.97	7.5	5.12494	1.879
X032728	Q9HA64	FN3KRP	994	59	18	42	1	0.98422	0.64003	0.686667	0.960304	1.00278	1.00712	0.991693	0.904129	0.982426	NA	≥ 30.00	≤ 4.52	1.496
X032728	O43353	CARDIAK, RICK, RIP2, RIPK2, UNQ277/PRO314/PRO34092	776	19	13	15	1	0.981745	0.249596	0.299299	0.041847	0.076286	0.13648	0.165291	0.197749	0.217889	1	0.12346	6.90847	3.61
X032728	Q9Y570	PME1, PP2593, PPME1, PRO0750	174	4	3	3	1	1.39195	0.820347	1.30072	1.04892	0.697444	0.698874	1.62439	1.517	0.837935	NA	≥ 30.00	≤ 4.52	1.128
X032728	Q00537	CDK17, PCTAIRE2, PCTK2	672	16	13	14	1	0.978543	0.714021	0.739634	0.87417	1.03195	1.00333	0.989985	0.946175	0.988638	1	≥ 30.00	≤ 4.52	1.361
X032728	P09496	CLTA	171	5	4	4	1	0.900022	0.99456	1.03888	1.0003	0.948993	0.904281	1.11961	1.00178	1.03204	NA	≥ 30.00	≤ 4.52	0.934
X032728	Q92572	AP3S1, CLAPS3	88	2	2	2	1	1.31408	0.924754	1.21041	1.06944	0.907646	0.819369	1.13207	1.14336	0.995201	1	≥ 30.00	≤ 4.52	1.084
X032728	P42680	PSCTK4, TEC	2014	57	35	41	1	0.974658	0.21295	0.259622	0.928372	0.980745	0.99181	0.966444	0.89915	0.980888	1.66	≥ 30.00	≤ 4.52	4.179
X032728	P42684	ABL2, ABLL, ARG	1973	48	35	42	1	0.961558	0.359334	0.41147	0.243472	0.417779	0.607475	0.791175	0.866436	1.00362	0.97	3.2	5.49485	2.545
X032728	P42685	FRK, PTK5, RAK	836	23	17	18	1	0.94282	0.368366	0.440094	0.129648	0.230668	0.34211	0.515335	0.692501	0.915718	0.82	1	6	2.403
X032728	O15427	MCT4, SLC16A3	156	4	3	3	1	1.00707	0.842272	0.982833	0.838009	0.972173	1.21743	1.03532	1.03751	1.18304	1	≥ 30.00	≤ 4.52	1.1
X032728	Q9C0E8	KIAA1715, LNP	307	8	5	5	1	1.21101	0.853761	1.0212	0.933585	0.984656	1.38348	1.16651	1.11702	1.13522	NA	≥ 30.00	≤ 4.52	1.179
X032728	P10619	CTSA, PPGB	234	5	3	3	1	0.96351	0.796059	1.01866	0.916594	0.809085	0.963435	1.07052	1.06554	0.870928	0.69	≥ 30.00	≤ 4.52	1.082
X032728	Q8NI60	ADCK3, CABC1, COQ8A, PP265	1325	59	20	32	1	0.940426	0.563753	0.627436	0.874152	0.978528	0.977812	0.94148	0.870662	0.940643	1	≥ 30.00	≤ 4.52	1.629
X032728	P04080	CST6, CSTB, STFB	139	3	2	2	1	1.24404	1.17868	1.49431	1.65935	1.00284	1.11193	1.61736	1.29913	1.06411	NA	≥ 30.00	≤ 4.52	0.84
X032728	Q8N6T3	ARF1GAP, ARFGAP1	104	3	2	2	1	1.26545	0.875519	1.19914	1.22725	1.01469	0.998422	1.49596	1.47054	1.07376	1	≥ 30.00	≤ 4.52	1.092
X032728	O15169	AXIN, AXIN1	93	3	3	3	1	1.05151	0.446477	0.483831	0.953816	1.00295	0.994978	1.30405	1.02183	1.02525	NA	≥ 30.00	≤ 4.52	2.205
X032728	Q13418	ILK, ILK1, ILK2	131	5	4	5	1	1.19328	0.822231	1.01809	1.02711	1.00184	1.05333	1.21217	1.12761	1.10823	1	≥ 30.00	≤ 4.52	1.192
X032728	P11177	PDHB, PHE1B	295	7	7	7	1	1.31471	1.01533	1.26007	1.18142	0.862337	0.831284	1.36502	1.35956	0.837358	NA	≥ 30.00	≤ 4.52	1.017
X032728	P31040	SDH2, SDHA, SDHF	528	14	10	10	1	1.21661	0.972419	1.24948	1.17966	1.03842	0.996996	1.37291	1.34293	1.04036	1	≥ 30.00	≤ 4.52	0.998
X032728	Q8IU85	CAMK1D, CAMKID	440	11	4	4	1	1.0172	0.815321	0.921142	0.689779	0.965937	1.03581	1.0697	1.05302	1.18607	1	≥ 30.00	≤ 4.52	1.162
X032728	Q09666	AHNAK, PM227	2502	58	43	44	1	1.22603	0.912159	1.17965	1.01123	0.889973	0.890022	1.27348	1.24941	0.975286	1	≥ 30.00	≤ 4.52	1.064
X032728	Q99720	AAG8, OPRS1, SIGMAR1, SRBP	89	2	2	2	1	1.06483	0.85042	1.13803	1.06776	0.985981	1.28277	1.26622	1.21014	1.08424	NA	≥ 30.00	≤ 4.52	1.038
X032728	P22059	OSBP, OSBP1	75	2	2	2	1	1.29407	0.833179	1.32661	1.14256	0.707148	0.743309	1.50984	1.42871	0.8268	NA	≥ 30.00	≤ 4.52	1.062
X032728	Q9HC98	NEK6	329	9	7	8	1	0.971371	0.593068	0.641497	0.963316	1.05944	0.997465	0.995449	0.960168	1.0416	1	≥ 30.00	≤ 4.52	1.597
X032728	Q13137	CALCOCO2, NDP52	228	8	5	5	1	1.02091	0.576001	0.656792	1.11003	1.07846	1.09957	1.17073	1.15559	1.19835	NA	≥ 30.00	≤ 4.52	1.639
X032728	Q8WUM4	AIP1, ALIX, KIAA1375, PDCD6IP	656	18	11	11	1	1.38997	0.848982	1.17056	1.12666	0.885333	0.860211	1.47804	1.50999	0.947296	NA	≥ 30.00	≤ 4.52	1.183
X032728	P36542	ATP5C, ATP5C1, ATP5CL1	273	8	7	7	1	1.21107	0.866655	1.14349	1.01863	0.887361	1.02589	1.28263	1.20469	1.00951	NA	≥ 30.00	≤ 4.52	1.1
X032728	P78509	RELN	106	4	3	3	1	0.948962	0.77338	0.935008	0.856491	0.847456	0.889764	0.915844	0.953102	1.02421	0.71	≥ 30.00	≤ 4.52	1.141
X032728	Q13554	CAM2, CAMK2, CAMK2B, CAMKB	506	16	9	12	1	1.00358	0.180693	0.191062	1.05273	1.13399	1.05513	0.991937	0.958528	1.09334	NA	≥ 30.00	≤ 4.52	5.39
X032728	P32321	DCTD	219	4	3	3	1	1.00696	0.86579	0.943532	0.88619	1.01245	0.99362	0.976619	0.902524	1.03193	1	≥ 30.00	≤ 4.52	1.109
X032728	P48059	LIMS1, PINCH, PINCH1	123	3	3	3	1	1.11373	0.896972	0.955524	0.929882	0.94525	0.972368	1.22834	1.21819	1.21398	1	≥ 30.00	≤ 4.52	1.141
X032728	P02679	FGG, PRO2061	413	10	7	7	1	1.20457	0.867158	1.13931	1.02683	0.932638	0.929059	1.31327	1.25477	1.02831	NA	≥ 30.00	≤ 4.52	1.099
X032728	P84090	ERH	229	5	5	5	1	0.841423	0.879431	0.925872	1.03763	1.07477	0.740281	0.934202	1.04988	1.12744	1	≥ 30.00	≤ 4.52	1.02
X032728	P34913	EPHX2	64	3	2	2	1	1.15375	0.903188	1.08094	1.07911	1.05411	0.978013	1.24096	1.08974	0.947809	1	≥ 30.00	≤ 4.52	1.085
X032728	Q6Q0C0	RFWD1, RNF119, TRAF7	102	6	2	2	1	1.01269	0.554229	0.681647	0.785162	0.837561	1.01104	1.05799	1.04754	1.05494	1.06	≥ 30.00	≤ 4.52	1.629
X032728	P51648	ALDH10, ALDH3A2, FALDH	186	5	4	4	1	1.18621	0.842484	1.05613	0.998496	0.963464	1.05459	1.17189	1.23813	1.14163	NA	≥ 30.00	≤ 4.52	1.151
X032728	Q09028	RBAP48, RBBP4	237	6	4	4	1	1.16044	0.840336	1.09393	1.08976	0.972042	0.967947	1.30362	1.28551	0.978942	NA	≥ 30.00	≤ 4.52	1.117
X032728	P55060	CAS, CSE1L, XPO2	978	24	19	19	1	1.15177	0.856453	1.06924	0.958818	0.855071	1.07241	1.23268	1.18877	1.02815	1	≥ 30.00	≤ 4.52	1.117
X032728	Q9UHR5	HCNGP, HTRG, HTRP, SAP30BP	234	4	3	3	1	1.10666	0.828635	0.938613	1.07856	0.981723	1.069	1.18495	1.08935	1.14489	NA	≥ 30.00	≤ 4.52	1.192
X032728	Q8TDN4	CABLES, CABLES1	244	8	5	5	1	1.00753	0.668605	0.740557	0.907476	1.14167	1.01662	1.02517	0.971777	0.961529	NA	≥ 30.00	≤ 4.52	1.425
X032728	P21860	ERBB3, HER3	60	4	2	2	1	0.991013	0.554769	0.75567	0.797086	0.799037	0.950289	0.936143	0.828108	0.872947	0.53	≥ 30.00	≤ 4.52	1.519
X032728	P62333	PSMC6, SUG2	274	8	4	4	1	1.2757	0.92711	1.20852	1.10804	0.962368	0.870735	1.33377	1.29367	0.850831	1	≥ 30.00	≤ 4.52	1.066
X032728	O94806	EPK2, PRKCN, PRKD3	592	16	10	11	1	0.971329	0.374953	0.464193	0.135034	0.307321	0.567501	0.759147	0.880964	0.990815	1.03	3.3	5.48149	2.349
X032728	P49721	PSMB2	134	3	3	3	1	1.40219	0.9708	1.34264	1.27598	0.927004	0.871187	1.56989	1.49722	0.946476	NA	≥ 30.00	≤ 4.52	1.038
X032728	P60866	RPS20	115	4	2	2	1	1.01336	0.915183	1.02204	0.950968	1.00883	0.903385	1.07452	0.992455	0.952584	NA	≥ 30.00	≤ 4.52	1.039
X032728	Q9H2X6	HIPK2	403	9	4	4	1	0.988815	0.429346	0.464265	0.999407	1.02839	1.08749	1.04815	1.01114	1.06066	2.34	≥ 30.00	≤ 4.52	2.226
X032728	Q9BYT3	STK33	1418	36	23	27	1	0.949614	0.317376	0.375836	0.249347	0.494413	0.723846	0.867148	0.911613	1.0417	1.14	5.4	5.26761	2.812
X032728	O75582	MSK1, RPS6KA5	1008	29	20	24	1	0.973412	0.809549	0.868677	0.73017	0.856234	0.873945	0.927073	0.936521	1.0097	0.51	≥ 30.00	≤ 4.52	1.176
X032728	Q8TDC3	BRSK1, KIAA1811, SAD1, SADB	122	3	2	2	1	1.00845	0.418652	0.487686	0.766923	0.894557	1.04467	1.02015	1.01176	1.15184	1	≥ 30.00	≤ 4.52	2.216
X032728	O96017	CDS1, CHEK2, CHK2, RAD53	563	21	11	14	1	0.99799	0.810862	0.931951	0.776965	0.940546	1.00067	0.996101	0.989227	1.06235	1	≥ 30.00	≤ 4.52	1.146
X032728	P0C0L5	C4B, C4B_2, CO4, CPAMD3	464	10	8	8	1	1.27609	0.811011	1.13029	1.0866	0.986488	0.966098	1.34336	1.36999	0.955068	1.36	≥ 30.00	≤ 4.52	1.172
X032728	Q7KZI7	EMK1, MARK2	2200	53	28	29	1	0.979193	0.494728	0.559499	0.942749	0.990706	1.00251	0.978853	0.91029	0.986395	1	≥ 30.00	≤ 4.52	1.877
X032728	P43405	SYK	1360	42	27	31	1	0.956505	0.489032	0.532105	0.94626	0.989591	0.976759	0.997118	0.940127	1.04625	NA	≥ 30.00	≤ 4.52	1.916
X032728	Q9Y5L0	IPO12, TNPO3	183	4	4	4	1	1.05857	0.790937	0.938689	0.975352	0.970666	1.17712	1.06266	1.13084	1.12031	NA	≥ 30.00	≤ 4.52	1.19
X032728	Q8N7H5	PAF1, PD2	272	5	5	5	1	1.07564	0.738824	0.786367	1.00157	1.02514	0.951972	1.07957	1.07872	1.07953	1.95	≥ 30.00	≤ 4.52	1.361
X032728	P10155	RO60, SSA2, TROVE2	298	7	6	6	1	1.33834	0.900664	1.22876	1.14411	0.908777	0.884227	1.3245	1.31471	0.84054	NA	≥ 30.00	≤ 4.52	1.098
X032728	Q5VT25	CDC42BPA, KIAA0451	252	9	3	3	1	1.01386	1.02001	1.1055	0.731213	0.840172	1.00657	1.05686	1.11714	1.1012	1.22	≥ 30.00	≤ 4.52	0.947
X032728	P0C0S8	H2AFC, H2AFD, H2AFI, H2AFN, H2AFP, HIST1H2AG, HIST1H2AI, HIST1H2AK, HIST1H2AL, HIST1H2AM	54	4	2	2	1	1.0901	0.756233	0.963746	0.88546	1.17126	0.773459	1.10341	0.916958	0.930093	1	≥ 30.00	≤ 4.52	1.215
X032728	Q969V3	NCLN	95	3	2	2	1	1.38076	0.882115	1.06534	1.21081	0.859905	1.0522	1.41918	1.50605	0.865595	NA	≥ 30.00	≤ 4.52	1.222
X032728	P07384	CANPL1, CAPN1, PIG30	163	5	4	4	1	1.27808	0.725741	1.28049	1.27353	0.915749	0.755239	1.38636	1.38958	0.801793	1.05	≥ 30.00	≤ 4.52	1.136
X032728	Q29963	HLA-C, HLAC	154	3	2	2	1	1.16115	0.797488	0.983089	0.947218	0.943597	0.954755	1.26137	1.1351	1.02561	NA	≥ 30.00	≤ 4.52	1.214
X032728	Q9BUF5	TUBB6	375	6	5	5	1	1.08598	0.694789	0.886553	0.875224	0.901976	0.975723	1.08417	1.0713	1.07404	0.99	≥ 30.00	≤ 4.52	1.319
X032728	Q00536	CDK16, PCTAIRE1, PCTK1	1149	29	17	17	1	0.978727	0.795594	0.832996	0.89957	1.0355	0.977093	0.994274	0.973284	1.04746	1	≥ 30.00	≤ 4.52	1.215
X032728	P24941	CDK2, CDKN2	1177	38	18	31	1	0.978834	0.369788	0.397908	1.01741	1.06133	1.04874	1.01345	0.923636	1.01116	NA	≥ 30.00	≤ 4.52	2.578
X032728	P51956	NEK3	789	20	12	13	1	0.995935	0.646071	0.714367	1.00775	1.06623	1.05664	1.00807	0.965783	1.08209	NA	≥ 30.00	≤ 4.52	1.467
X032728	Q16181	CDC10, SEPT7	457	11	8	8	1	1.33068	0.934489	1.35392	1.1332	0.901545	0.804839	1.4363	1.42835	0.865616	NA	≥ 30.00	≤ 4.52	1.018
X032728	Q6YN16	C9orf99, HSDL2, SDR13C1	98	3	2	2	1	1.29957	0.862247	1.40026	1.11397	0.921524	0.965863	1.50366	1.56234	1.00851	1	≥ 30.00	≤ 4.52	1.016
X032728	P68400	CK2A1, CSNK2A1	1312	78	18	54	1	0.993184	0.671903	0.759363	0.954879	1.04186	1.08371	1.03637	1.00734	1.12636	1	≥ 30.00	≤ 4.52	1.393
X032728	Q96D71	REPS1	160	5	3	3	1	1.23591	0.49172	0.714622	0.915417	0.934079	0.99339	1.17459	1.086	1.13709	1	≥ 30.00	≤ 4.52	1.853
X032728	P78356	PIP4K2B, PIP5K2B	325	10	7	8	1	1.0131	0.699075	0.721636	0.751815	1.02163	1.1883	1.04199	1.01498	1.12662	1	≥ 30.00	≤ 4.52	1.417
X032728	Q15375	EHK3, EPHA7, HEK11	1560	40	22	27	1	0.968129	0.691857	0.783791	0.218938	0.445927	0.704415	0.868204	0.91694	1.07094	1.26	4.8	5.31876	1.334
X032728	O15084	ANKRD28, KIAA0379	263	6	3	3	1	1.13679	0.916995	1.11295	1.32538	1.11044	1.16696	1.29576	1.29046	1.16351	NA	≥ 30.00	≤ 4.52	1.053
X032728	P53355	DAPK, DAPK1	463	11	6	6	1	0.97068	0.706714	0.801123	0.854435	0.998141	1.03197	1.00585	0.971825	1.01211	1	≥ 30.00	≤ 4.52	1.307
X032728	P53350	PLK, PLK1	539	13	9	9	1	0.985611	0.606975	0.680811	0.800075	0.947545	0.976278	0.998039	0.956884	0.978397	1.28	≥ 30.00	≤ 4.52	1.542
X032728	P63151	PPP2R2A	248	7	4	4	1	1.10199	0.626862	0.786003	0.817306	0.710878	0.746258	1.02546	1.0847	0.962024	0.52	≥ 30.00	≤ 4.52	1.488
X032728	P48047	ATP5O, ATPO	265	6	5	5	1	1.32134	0.94849	1.24794	1.14284	1.01978	1.05512	1.39854	1.37419	1.0393	NA	≥ 30.00	≤ 4.52	1.057
X032728	Q9Y4W2	LAS1L, MSTP060	70	2	2	2	1	0.963124	0.84899	0.890416	0.996202	0.99419	0.96007	0.901848	1.19013	1.14143	NA	≥ 30.00	≤ 4.52	1.129
X032728	Q9H078	CLPB, HSP78, SKD3	126	5	2	2	1	1.27084	0.851606	1.09186	1.15607	0.930835	1.04587	1.39978	1.2257	1.11152	NA	≥ 30.00	≤ 4.52	1.168
X032728	Q96HH9	GRAMD3, NS3TP2	69	2	2	2	1	1.13372	0.809209	1.07606	1.05851	0.980636	0.948847	1.18263	1.09484	1.01508	1	≥ 30.00	≤ 4.52	1.132
X032728	P25398	RPS12	287	8	6	7	1	0.965333	0.898838	1.01013	0.981973	0.913741	0.795848	1.04343	1.03823	0.989957	1	≥ 30.00	≤ 4.52	1.03
X032728	Q8N1G0	KIAA1441, ZNF687	114	3	2	2	1	1.00318	0.634163	0.737413	0.90856	1.03838	1.11546	1.07432	0.933832	0.945327	NA	≥ 30.00	≤ 4.52	1.46
X032728	Q9NTG7	SIR2L3, SIRT3	240	5	4	4	1	0.86778	0.740755	0.852757	0.783987	0.946022	0.990151	0.938072	0.898964	0.907529	0.99	≥ 30.00	≤ 4.52	1.172
X032728	P10721	KIT, SCFR	389	9	8	8	1	0.888016	0.672111	0.753569	0.871882	1.04817	1.04605	0.992857	0.872435	0.94642	1	≥ 30.00	≤ 4.52	1.324
X032728	Q9UK32	RPS6KA6, RSK4	175	8	3	3	1	0.892637	0.385103	0.43241	0.695522	0.879878	0.877912	0.895714	0.877185	1.04716	0.53	≥ 30.00	≤ 4.52	2.315
X032728	P78527	HYRC, HYRC1, PRKDC	5870	159	116	124	1	0.94898	0.753809	0.881077	0.807326	0.923571	0.981763	0.966885	0.952513	0.977457	0.96	≥ 30.00	≤ 4.52	1.192
X032728	P61981	YWHAG	672	25	10	14	1	0.976258	0.531658	0.614917	0.60094	0.681457	0.67157	0.820013	0.897746	0.984432	1	≥ 30.00	≤ 4.52	1.724
X032728	P24864	CCNE, CCNE1	184	3	3	3	1	1.03696	0.654319	0.651085	0.958066	1.08769	1.08246	1.04063	0.976267	1.0209	NA	≥ 30.00	≤ 4.52	1.56
X032728	Q9NXE4	KIAA1418, SMPD4	90	3	2	2	1	1.07459	0.565035	0.814186	0.910899	0.762991	0.931878	0.800564	0.831677	0.954374	1	≥ 30.00	≤ 4.52	1.504
X032728	P62318	SNRPD3	212	4	3	3	1	1.17504	0.84002	0.982848	0.926572	0.910734	0.80241	1.12931	1.09702	0.85636	0.88	≥ 30.00	≤ 4.52	1.193
X032728	Q7L2H7	EIF3M, GA17, HFLB5, PCID1, PNAS-125	325	8	5	5	1	1.14935	0.812259	0.957574	1.01707	0.901066	0.976665	1.18298	1.08578	0.890509	1.05	≥ 30.00	≤ 4.52	1.214
X032728	Q9ULK4	ARC130, CRSP3, DRIP130, KIAA1216, MED23, SUR2	88	2	2	2	1	1.02029	0.836599	0.972884	0.972919	0.950775	1.17156	1.12211	1.07818	1.05371	NA	≥ 30.00	≤ 4.52	1.116
X032728	P51649	ALDH5A1, SSADH	50	2	2	2	1	1.26493	0.948039	1.25273	1.1558	0.984003	0.704108	1.47875	1.35302	0.96519	1	≥ 30.00	≤ 4.52	1.029
X032728	Q96GD4	AIK2, AIM1, AIRK2, ARK2, AURKB, STK1, STK12, STK5	1156	32	17	23	1	0.970445	0.272785	0.311144	1.046	1.07768	1.09384	0.994933	0.978056	1.0792	NA	≥ 30.00	≤ 4.52	3.374
X032728	Q5JPH6	EARS2, KIAA1970	77	2	2	2	1	1.33106	0.829257	0.999842	1.05453	0.808981	0.971951	1.30962	1.35622	0.876264	NA	≥ 30.00	≤ 4.52	1.274
X032728	O15371	EIF3D, EIF3S7	194	5	2	2	1	1.17963	0.662293	0.806812	0.913586	1.04405	0.994285	1.11523	0.916034	0.834614	1	≥ 30.00	≤ 4.52	1.484
X032728	Q10567	ADTB1, AP1B1, BAM22, CLAPB2	167	4	3	3	1	1.28985	0.6451	0.954288	1.01632	0.818516	0.874093	1.2777	1.27147	1.01786	1	≥ 30.00	≤ 4.52	1.432
X032728	O95819	HGK, KIAA0687, MAP4K4, NIK	1676	47	23	27	1	1.07751	0.516087	0.625485	0.355652	0.655866	0.860405	1.02101	1.05014	1.1322	1.5	12	4.92082	1.82
X032728	Q9NP72	RAB18	316	5	4	4	1	1.15014	0.874435	1.08343	1.11366	1.07091	1.13125	1.21077	1.26767	1.00769	NA	≥ 30.00	≤ 4.52	1.098
X032728	P28749	RBL1	350	7	5	5	1	1.11494	0.602152	0.674073	1.01071	1.1134	1.16691	1.12019	1.14343	1.20042	NA	≥ 30.00	≤ 4.52	1.657
X032728	Q8IVL6	LEPREL2, P3H3	568	13	8	9	1	0.88226	0.806296	0.882803	0.946105	0.961533	0.990261	1.00754	0.941453	0.996363	1.66	≥ 30.00	≤ 4.52	1.114
X032728	P20248	CCN1, CCNA, CCNA2	514	17	10	12	1	1.07005	0.694455	0.803018	0.959876	1.05004	1.02312	1.04564	1.04603	1.08487	1	≥ 30.00	≤ 4.52	1.382
X032728	P35580	MYH10	547	13	9	9	1	1.36117	0.954579	1.26788	1.11498	0.935589	0.885828	2.59712	1.73967	0.8962	1	≥ 30.00	≤ 4.52	1.062
X032728	Q86Y56	DNAAF5, HEATR2	161	4	4	4	1	1.31209	0.872694	1.08818	1.09217	0.937758	1.06647	1.2816	1.32141	1.02593	NA	≥ 30.00	≤ 4.52	1.179
X032728	Q86UY5	FAM83A, TSGP	543	11	9	9	1	1.01263	0.521712	0.659197	0.047928	0.048342	0.090904	0.215069	0.408931	0.642111	0.99	0.22	6.65758	1.704
X032728	Q13470	TNK1	1028	24	21	23	1	1.0112	0.170314	0.223196	1.01743	1.09045	1.03777	1.00882	0.952523	1.06652	NA	≥ 30.00	≤ 4.52	5.111
X032728	Q9UPZ9	ICK, KIAA0936	281	8	3	3	1	1.10451	0.406054	0.448863	1.02494	1.06179	1.07057	1.01858	0.998908	1.02504	NA	≥ 30.00	≤ 4.52	2.462
X032728	O00165	HAX1, HS1BP1	131	4	4	4	1	1.12367	0.730361	0.940042	0.892792	0.93176	0.995214	1.15065	1.09037	1.01083	1	≥ 30.00	≤ 4.52	1.271
X032728	Q12866	MER, MERTK	1499	39	23	27	1	0.970201	0.496165	0.551872	0.772166	0.964737	0.99146	0.988221	0.96742	1.06694	1	≥ 30.00	≤ 4.52	1.88
X032728	Q9NVH6	TMLH, TMLHE	115	3	3	3	1	1.14888	1.02686	1.25007	0.991852	0.977203	0.917243	1.18815	1.19994	0.971425	NA	≥ 30.00	≤ 4.52	0.944
X032728	Q9NPA8	DC6, ENY2	69	2	2	2	1	0.905302	0.96392	1.09491	1.18636	1.04146	0.943795	1.12946	1.16944	1.19075	1	≥ 30.00	≤ 4.52	0.925
X032728	Q5UIP0	RIF1	226	7	3	3	1	1.23753	0.879461	1.00351	0.999055	0.98433	1.11232	1.18613	1.15987	1.08972	NA	≥ 30.00	≤ 4.52	1.188
X032728	Q8NFF5	FLAD1, PP591	206	5	4	4	1	1.15055	0.914753	1.12187	1.04731	1.07589	1.05523	1.2705	1.1904	1.11886	NA	≥ 30.00	≤ 4.52	1.056
X032728	P16219	ACADS	297	6	5	5	1	1.31957	0.873022	1.2372	1.12661	0.955539	0.884893	1.33208	1.32924	0.951167	1	≥ 30.00	≤ 4.52	1.099
X032728	P56537	EIF3A, EIF6, ITGB4BP, OK/SW-cl.27	111	3	2	2	1	1.36331	0.751914	1.19393	1.11884	0.874997	0.835568	1.41615	1.28272	0.787081	1	≥ 30.00	≤ 4.52	1.215
X032728	Q13873	BMPR2, PPH1	669	17	11	12	1	0.969936	0.70776	0.804638	0.629071	0.837888	0.930966	0.911619	0.908812	0.973453	0.73	≥ 30.00	≤ 4.52	1.303
X032728	O75071	EFCAB14, KIAA0494	363	9	6	7	1	1.07722	0.72326	0.848938	1.01293	1.06449	1.05122	1.1487	1.13613	1.06079	NA	≥ 30.00	≤ 4.52	1.321
X032728	Q5MIZ7	KIAA1387, PP4R3B, PPP4R3B, SMEK2	52	3	2	2	1	0.89736	0.822159	0.974496	0.900185	0.925832	1.09049	1.02111	1.02095	1.12915	1	≥ 30.00	≤ 4.52	1.056
X032728	P41252	IARS	1454	32	25	25	1	1.08434	0.962685	1.1326	1.07189	1.0126	0.94723	1.1816	1.11549	0.968263	1	≥ 30.00	≤ 4.52	0.995
X032728	P40616	ARL1	145	3	2	2	1	1.22068	0.882005	1.23407	1.01321	0.895071	1.12097	1.26242	1.27798	1.07761	1	≥ 30.00	≤ 4.52	1.049
X032728	Q9H0H3	ENC2, KLHL25	56	2	2	2	1	1.01313	0.791087	0.955289	0.984777	0.938012	1.02499	1.1674	1.06025	1.04945	NA	≥ 30.00	≤ 4.52	1.153
X032728	P09619	PDGFR, PDGFR1, PDGFRB	459	11	8	8	1	0.9574	0.779057	0.912559	0.363261	0.531414	0.714977	0.884598	0.935104	1.055	0.95	6.8	5.16749	1.157
X032728	Q00887	PSG11, PSG9	125	3	2	2	1	1.37547	0.903821	1.16426	1.04904	0.85717	0.959032	1.38083	1.40907	1.01338	NA	≥ 30.00	≤ 4.52	1.149
X032728	Q8TBX8	PIP4K2C, PIP5K2C	1271	39	20	28	1	0.985573	0.660419	0.690914	0.717701	0.925986	1.12476	1.00408	0.978989	1.09164	2.07	≥ 30.00	≤ 4.52	1.469
X032728	Q00266	AMS1, MAT1A, MATA1	36	2	2	2	1	1.0612	1.06252	1.25314	1.11289	0.99504	0.984482	1.20051	1.04712	0.968212	1	≥ 30.00	≤ 4.52	0.89
X032728	P20700	LMN2, LMNB, LMNB1	511	10	7	7	1	1.17384	0.925755	1.15855	1.06416	0.979543	0.930581	1.26114	1.22154	1.00928	NA	≥ 30.00	≤ 4.52	1.043
X032728	Q15149	PLEC, PLEC1	140	6	2	2	1	1.10113	0.919363	1.10527	0.77356	0.860226	0.886173	1.24019	1.07513	0.939827	NA	≥ 30.00	≤ 4.52	1.038
X032728	Q9H0U4	RAB1B	102	3	2	2	1	1.32312	1.05068	1.46362	1.39721	1.08905	1.11783	1.47768	1.55204	0.959423	NA	≥ 30.00	≤ 4.52	0.924
X032728	Q9H0U3	IAG2, MAGT1, PSEC0084, UNQ628/PRO1244	120	3	2	2	1	1.13552	0.722808	0.970956	0.911035	0.838085	0.794972	1.05088	1.11505	0.840843	0.82	≥ 30.00	≤ 4.52	1.261
X032728	Q01130	SFRS2, SRSF2	143	5	4	4	1	1.22184	0.789188	0.919095	0.921508	0.962055	0.941986	1.20294	1.12554	1.03807	NA	≥ 30.00	≤ 4.52	1.301
X032728	Q15303	ERBB4, HER4	454	13	9	9	1	0.980906	0.686871	0.821769	0.630863	0.759124	0.931787	0.967783	0.9488	1.00072	1	≥ 30.00	≤ 4.52	1.313
X032728	P35270	SPR	329	9	6	6	1	1.11421	0.828787	0.960543	0.577342	0.848195	0.933808	1.14209	1.10808	0.99735	1.52	27	4.56864	1.182
X032728	Q9ULU4	KIAA1125, PRKCBP1, RACK7, ZMYND8	410	17	11	11	1	1.05424	0.749703	0.845752	0.957224	1.0885	1.01267	1.07597	1.09428	1.10356	1	≥ 30.00	≤ 4.52	1.288
X032728	Q13164	BMK1, ERK5, MAPK7, PRKM7	641	14	12	13	1	1.03774	0.448133	0.550672	0.184619	0.423484	0.676894	0.901092	0.959414	1.04381	1.3	5.3	5.27572	2.04
X032728	P40429	RPL13A	193	5	5	5	1	1.07744	0.959372	1.07723	0.99215	1.25419	1.08383	1.06471	0.988039	0.918908	NA	≥ 30.00	≤ 4.52	1.02
X032728	P05388	RPLP0	308	10	7	7	1	1.02664	0.822579	0.951316	0.890804	0.929441	0.931006	0.986125	0.973786	0.955272	1.32	≥ 30.00	≤ 4.52	1.142
X032728	Q9NRH2	KIAA0096, SNFRK, SNRK	113	5	3	3	1	1.24352	0.899794	1.14228	1.19001	1.15944	1.20222	1.50656	1.44645	1.20706	NA	≥ 30.00	≤ 4.52	1.099
X032728	Q96CN7	CGI-111, ISOC1	762	39	12	24	1	0.972615	0.716066	0.776763	1.0626	1.09692	1.10925	1.03029	1.03327	1.08058	NA	≥ 30.00	≤ 4.52	1.321
X032728	P48556	PSMD8	153	4	3	3	1	1.31376	0.870769	1.24815	1.10812	0.894185	0.963616	1.31025	1.37854	0.976306	1	≥ 30.00	≤ 4.52	1.092
X032728	Q14004	CDC2L, CDC2L5, CDK13, CHED, KIAA1791	683	18	12	12	1	1.012	0.78565	0.865931	0.841083	0.990941	0.952978	0.981947	0.943594	0.949109	1	≥ 30.00	≤ 4.52	1.218
X032728	Q9Y6G9	DNCLI1, DYNC1LI1	273	7	5	5	1	1.08903	0.872012	1.08758	0.998719	0.91329	0.954555	1.16365	1.11575	1.00771	NA	≥ 30.00	≤ 4.52	1.066
X032728	P53701	CCHL, HCCS	290	10	4	4	1	1.15212	0.949379	1.13559	1.11852	1.08193	1.36616	1.18649	1.32899	1.25013	NA	≥ 30.00	≤ 4.52	1.032
X032728	Q8N5Y8	ARTD15, C15orf30, PARP16	561	16	10	11	1	0.938376	0.738902	0.815709	0.90611	0.956717	0.92073	0.896902	0.871274	0.933946	1	≥ 30.00	≤ 4.52	1.247
X032728	Q7RTN6	LYK5, STRAD, STRADA	444	7	6	6	1	0.921224	0.778367	0.929955	0.374892	0.486393	0.628697	0.755209	0.892994	1.01518	0.74	4.4	5.35655	1.125
X032728	P62280	RPS11	225	7	4	4	1	1.06248	0.757915	0.890268	0.842376	1.12453	1.01909	1.16193	0.926021	0.904575	1	≥ 30.00	≤ 4.52	1.251
X032728	P57088	DB83, TMEM33	132	3	3	3	1	1.05553	0.702597	0.877773	0.901104	1.06096	1.35905	0.95079	0.979084	1.06464	NA	≥ 30.00	≤ 4.52	1.301
X032728	O43592	XPOT	697	15	12	12	1	1.05613	0.753914	0.93381	0.936414	0.95246	1.07404	1.0856	1.09832	1.10671	1	≥ 30.00	≤ 4.52	1.218
X032728	Q9NZI8	CRDBP, IGF2BP1, VICKZ1, ZBP1	390	11	7	7	1	1.17849	0.928284	1.10411	1.02644	1.00938	0.959534	1.14416	1.12235	1.00001	NA	≥ 30.00	≤ 4.52	1.072
X032728	O60583	CCNT2	719	22	14	19	1	0.959602	0.459913	0.502171	0.956761	1.05708	0.998317	0.970806	0.97356	1.00625	1	≥ 30.00	≤ 4.52	2.037
X032728	O14976	GAK	2938	92	53	71	1	0.988519	0.343051	0.387507	0.510842	0.794917	0.94604	0.973825	0.932137	1.0225	1.34	22	4.65758	2.722
X032728	P51813	BMX	261	6	4	4	1	1.05573	0.497132	0.70029	0.962714	0.99865	1.11036	1.12528	1.05502	1.04155	1	≥ 30.00	≤ 4.52	1.717
X032728	P51812	ISPK1, MAPKAPK1B, RPS6KA3, RSK2	2874	124	31	58	1	0.980234	0.613536	0.677184	0.884561	0.996641	1.01195	0.965835	0.926896	1.00106	1	≥ 30.00	≤ 4.52	1.534
X032728	P51817	PKX1, PRKX	335	9	6	6	1	1.00951	0.766257	0.85441	0.459276	0.730618	0.836735	0.914247	0.929181	0.936972	0.85	16	4.79588	1.24
X032728	Q9HAV4	KIAA1291, RANBP21, XPO5	1251	26	24	24	1	1.00118	0.792112	0.882976	0.860783	0.966313	1.2505	1.03983	1.02055	1.12865	NA	≥ 30.00	≤ 4.52	1.195
X032728	Q9Y2T1	AXIN2	80	2	2	2	1	0.951929	0.473936	0.584904	0.679276	0.853244	1.0434	1.00686	0.998436	1.14361	1.4	≥ 30.00	≤ 4.52	1.843
X032728	P27361	ERK1, MAPK3, PRKM3	864	30	10	15	1	0.973005	0.755038	0.828893	0.604527	0.867831	0.939229	0.996958	0.92122	1.01075	1	≥ 30.00	≤ 4.52	1.246
X032728	P15104	GLNS, GLUL	408	11	9	9	1	0.991337	1.14431	1.15931	0.743652	0.816056	0.972184	0.894693	0.891387	0.951687	1	≥ 30.00	≤ 4.52	0.864
X032728	Q8NI37	PPTC7, TAPP2C	255	4	3	3	1	1.09194	0.846045	0.944688	1.0061	1.09187	1.11057	1.15141	1.02959	1.1214	NA	≥ 30.00	≤ 4.52	1.168
X032728	O43143	DBP1, DDX15, DHX15	568	12	11	11	1	1.21475	0.856585	1.12939	1.08123	1.00617	0.97508	1.24453	1.2162	0.982675	0.87	≥ 30.00	≤ 4.52	1.115
X032728	P63244	GNB2L1, HLC7, PIG21, RACK1	617	12	8	8	1	1.07842	0.853025	1.04959	0.942819	0.977772	0.905078	1.04026	1.04293	0.916805	1	≥ 30.00	≤ 4.52	1.092
X032728	Q16539	CSBP, CSBP1, CSBP2, CSPB1, MAPK14, MXI2, SAPK2A	1209	49	19	35	1	0.93233	0.401061	0.449309	0.060658	0.147089	0.273473	0.409074	0.53837	0.7506	0.65	0.57	6.24413	2.272
X032728	P52333	JAK3	1379	34	26	28	1	1.04509	0.549147	0.63572	0.967702	1.0574	1.04421	1.04091	1.04245	1.06099	1	≥ 30.00	≤ 4.52	1.726
X032728	P31689	DNAJ2, DNAJA1, HDJ2, HSJ2, HSPF4	353	9	6	6	1	1.2088	0.794634	1.02157	0.930168	0.787153	0.791888	1.14802	1.17132	0.932692	NA	≥ 30.00	≤ 4.52	1.216
X032728	P09769	FGR, SRC2	265	7	7	7	1	0.950989	0.299629	0.364505	0.293533	0.554995	0.716	0.82574	0.869304	1.03676	0.88	5.8	5.23657	2.938
X032728	Q06187	AGMX1, ATK, BPK, BTK	2738	101	46	82	1	0.954272	0.32186	0.340305	0.904117	0.98311	1.01631	0.985371	0.902028	1.00222	1.91	≥ 30.00	≤ 4.52	2.951
X032728	P50749	CENP-34, KIAA0168, RASSF2	292	9	6	6	1	1.03778	0.806716	0.874429	0.936958	1.05382	1.03938	1.06379	1.04302	1.10662	1	≥ 30.00	≤ 4.52	1.212
X032728	O00425	IGF2BP3, IMP3, KOC1, VICKZ3	131	3	2	2	1	1.10543	0.850494	1.038	0.934006	0.90778	0.906645	1.10387	1.13688	1.02994	NA	≥ 30.00	≤ 4.52	1.115
X032728	O00423	EMAP1, EMAPL, EMAPL1, EML1	258	9	5	5	1	1.05624	0.604322	0.748771	1.12078	1.0751	1.11401	1.11234	1.07677	1.13445	NA	≥ 30.00	≤ 4.52	1.52
X032728	P11309	PIM1	579	18	11	13	1	0.994495	0.4055	0.434738	0.983509	1.06862	1.07188	1.02184	0.984587	1.10683	NA	≥ 30.00	≤ 4.52	2.374
X032728	P63167	DLC1, DNCL1, DNCLC1, DYNLL1, HDLC1	273	11	2	4	1	0.791119	0.627156	0.568715	1.0533	1.06623	0.875386	0.942775	0.881837	1.0842	1	≥ 30.00	≤ 4.52	1.498
X032728	O75716	MPSK1, PKL12, STK16, TSF1	579	14	11	11	1	0.971569	0.446612	0.520198	0.998733	1.02405	1.00342	0.95463	0.947104	1.05475	NA	≥ 30.00	≤ 4.52	2.039
X032728	Q9H1A4	ANAPC1, TSG24	697	17	14	14	1	1.02148	0.630763	0.768711	0.961395	1.06694	1.0112	0.994642	0.998982	1.04987	1	≥ 30.00	≤ 4.52	1.444
X032728	P16152	CBR, CBR1, CRN, SDR21C1	814	22	13	16	1	1.13575	0.895754	0.995399	0.19981	0.351885	0.646055	1.05219	1.07709	0.992733	1.89	4.7	5.3279	1.129
X032728	P11511	ARO1, CYAR, CYP19, CYP19A1	468	11	6	6	1	1.32849	0.874719	1.2571	1.152	0.967096	1.02359	1.45395	1.4326	1.01862	NA	≥ 30.00	≤ 4.52	1.092
X032728	P49773	HINT, HINT1, PKCI1, PRKCNH1	189	4	3	3	1	1.13878	1.05819	1.30615	1.21086	1.10873	0.988328	1.31617	1.31554	1.13926	NA	≥ 30.00	≤ 4.52	0.905
X032728	P48426	PIP4K2A, PIP5K2, PIP5K2A	838	27	10	15	1	1.00232	0.665952	0.714921	0.713117	0.953381	1.14893	1.00172	0.977978	1.09491	2.49	≥ 30.00	≤ 4.52	1.45
X032728	Q9BW27	NUP75, NUP85, PCNT1	117	2	2	2	1	1.16469	0.777508	0.950365	0.897616	0.984365	1.10167	1.10616	1.13309	1.02839	1	≥ 30.00	≤ 4.52	1.253
X032728	Q8IVT5	KSR, KSR1	317	8	7	7	1	1.0007	0.722675	0.825274	0.699495	0.920679	0.942323	1.00484	0.943253	1.06663	1	≥ 30.00	≤ 4.52	1.292
X032728	P54753	EPHB3, ETK2, HEK2, TYRO6	207	6	3	3	1	0.980769	0.802808	0.960125	0.57342	0.852622	0.998725	1.02284	1.0612	1.12889	1.63	27	4.56864	1.124
X032728	P62191	PSMC1	455	12	7	7	1	1.40045	1.03394	1.37868	1.24134	0.981138	0.857254	1.53543	1.52201	0.969352	NA	≥ 30.00	≤ 4.52	0.995
X032728	P62195	PSMC5, SUG1	368	8	8	8	1	1.37185	1.00705	1.38502	1.17041	0.888777	0.845153	1.45964	1.46248	1.00125	1	≥ 30.00	≤ 4.52	0.992
X032728	Q6P2E9	EDC4, HEDLS	250	8	5	5	1	1.08562	0.619499	0.857054	0.964364	1.04951	1.07405	1.08797	1.15861	1.1419	1	≥ 30.00	≤ 4.52	1.412
X032728	Q14164	IKBKE, IKKE, IKKI, KIAA0151	502	8	8	8	1	1.02022	0.488009	0.59008	1.06622	1.13182	1.08907	1.04741	1.02792	1.09668	NA	≥ 30.00	≤ 4.52	1.874
X032728	P0DMV8	HSP72, HSPA1, HSPA1A, HSX70	1657	49	17	21	1	1.08729	0.586934	0.713888	0.782198	0.786115	0.859507	1.09724	1.0389	0.957182	0.75	≥ 30.00	≤ 4.52	1.605
X032728	P07947	YES, YES1	927	39	10	16	1	0.909519	0.262436	0.30742	0.635404	0.790605	0.914481	0.917104	0.858185	0.941129	0.7	≥ 30.00	≤ 4.52	3.351
X032728	P07942	LAMB1	547	17	11	11	1	1.12551	0.939386	1.12618	1.0219	0.976441	0.959363	1.19735	1.19808	1.02096	NA	≥ 30.00	≤ 4.52	1.029
X032728	P07948	JTK8, LYN	1194	35	18	23	1	0.942879	0.41621	0.484411	0.377411	0.566908	0.713345	0.795884	0.80506	0.93496	0.59	6.1	5.21467	2.157
X032728	Q9UPU5	KIAA1057, USP24	136	3	2	2	1	0.977644	0.77529	0.941941	0.872791	0.691146	0.943044	1.01368	0.991167	0.727192	1	≥ 30.00	≤ 4.52	1.152
X032728	P04792	HSP27, HSP28, HSPB1	523	12	9	10	1	1.24155	0.784332	1.06918	0.991438	0.829907	0.834356	1.26309	1.28919	0.93833	NA	≥ 30.00	≤ 4.52	1.209
X032728	P50897	CLN1, PPT, PPT1	86	2	2	2	1	1.20705	0.808349	1.00894	1.05164	0.950471	0.852585	1.30023	1.33649	1.02812	1	≥ 30.00	≤ 4.52	1.214
X032728	P54652	HSPA2	140	3	3	3	1	1.19062	0.65021	0.821773	1.01175	0.87041	0.961776	1.14213	1.07957	0.986931	1	≥ 30.00	≤ 4.52	1.488
X032728	P62258	YWHAE	870	24	14	18	1	1.08747	0.609106	0.758994	0.611441	0.640131	0.674149	0.907921	0.950643	0.908277	1	≥ 30.00	≤ 4.52	1.526
X032728	O75822	EIF3J, EIF3S1, PRO0391	1611	57	25	37	1	0.923359	0.57186	0.589402	0.869048	0.955688	0.990446	0.946643	0.877596	1.0442	1	≥ 30.00	≤ 4.52	1.656
X032728	P05141	ANT2, SLC25A5	152	4	2	2	1	1.02072	0.898687	0.974955	0.960259	0.921171	1.04833	1.03776	1.02424	1.0336	1.22	≥ 30.00	≤ 4.52	1.078
X032728	Q16584	MAP3K11, MLK3, PTK1, SPRK	766	17	10	11	1	1.05081	0.444217	0.516682	0.781426	1.03845	1.047	1.04047	1.00826	1.10406	1	≥ 30.00	≤ 4.52	2.134
X032728	Q5JVF3	HT004, PCID2	96	4	2	2	1	1.03738	0.760253	0.829167	1.03646	0.937142	0.972818	1.01311	0.936405	0.968945	1	≥ 30.00	≤ 4.52	1.282
X032728	Q9Y6R4	KIAA0213, MAP3K4, MAPKKK4, MEKK4, MTK1	2799	80	50	65	1	0.952804	0.444205	0.525311	0.821251	0.972608	1.00898	0.96891	0.925188	1.00498	1.94	≥ 30.00	≤ 4.52	2.014
X032728	Q04917	YWHA1, YWHAH	505	11	8	10	1	1.01879	0.58999	0.737875	0.624458	0.642912	0.707283	0.891302	0.934045	0.95862	1	≥ 30.00	≤ 4.52	1.52
X032728	O00746	NM23D, NME4	523	16	9	16	1	0.974746	0.733322	0.818357	0.856115	0.914396	0.906703	0.859323	0.828778	0.914395	0.54	≥ 30.00	≤ 4.52	1.273
X032728	Q14571	ITPR2	141	4	2	2	1	0.831541	0.609449	0.756694	0.900643	1.06021	0.947152	0.905421	1.02856	0.887883	1	≥ 30.00	≤ 4.52	1.341
X032728	Q15393	KIAA0017, SAP130, SF3B3	1008	26	15	15	1	1.0199	0.932088	1.10212	1.01248	0.992052	0.940714	1.09688	1.09092	0.946135	NA	≥ 30.00	≤ 4.52	0.993
X032728	O00411	POLRMT	208	7	4	4	1	1.13132	0.858199	1.04134	1.02161	0.962456	0.913013	1.23918	1.16502	0.976215	NA	≥ 30.00	≤ 4.52	1.122
[truncated: 7,774 more rows]

## Sheet: Table S1 (F)
Table S1 (F) (related to Figure 2D, 3C, S3). Effect of cKDs on parasite growth.
[truncated: 9 more rows]

[truncated: 5 more sheets: Table S1 (G), Table S1 (H), Table S1 (I), Table S1 (J), Table S1 (K)]
